# Supplementary material for: Melatonin Attenuates Potato Late Blight by Disrupting Cell Growth, Stress Tolerance, Fungicide Susceptibility and Homeostasis of Gene Expression in Phytophthora infestans
Source: Front Plant Sci. 2017 Nov 21;8:1993. doi: 10.3389/fpls.2017.01993 (PMC5702310; doi:10.3389/fpls.2017.01993)
Supplement: Supplementary file 5 [file Table1.XLSX]

## Sheet: Table S1
Gene ID	Forward(5'-3')	Reverse(5'-3')	Interpro Description
PITG_03598	ACCAAGAAGGGCAAGGAGTG	GCTAAGGCCGACCGTGAAA	6-phosphofructokinase, putative
PITG_09393	GACCCGTGCCGAATGTA	CGATAGCCTCCTGAGTGG	Pyruvate kinase
PITG_02786	GAAGCCCGTGTTCTTTGTATT	GCGCAGACCGTTCCAGTA	Fructose-bisphosphate aldolase
PITG_18707	CTTGAACCGCCGCTTTG	CGGAATGGAGGACAGTAGA	Glycerol-3-phosphate O-acyltransferase, putative
PITG_23158	TCGTTCGAGACGCAGTTCA	CCTCAGCCTCCAAGGTTTT	Isocitrate dehydrogenase [NADP]
PITG_12462	GCCGCCCAACACTACCATC	CAGCAGCGCCCAAACCAAT	Aconitate hydratase, putative
PITG_18706	GGGGTTACTTCTCGGTGGACTC	CCATGTTCTTACGGGCCTTTT	Acetyl-CoA carboxylase, putative
PITG_06016	ACACGCAACAGGGCAAGG	GCCACCACGAGGCAGATA	Glucokinase, putative
PITG_21313	GCAGTCAGCGTTTCTCGG	CGTTCGTCTTGGCGTTCT	Glucokinase, putative
PITG_12561	CTCGTTCCAGGGTTGCG	CAGTTAGGCGGGTTCAGG	Elicitin INF2A-like protein
PITG_03400	AGACCGCGATGGATTCTGG	ACTGTTCAAATGCCGAGCC	Crinkler (CRN) family protein, putative
PITG_07699	TCGGCCTTCCAGTTCGTATC	TTGGTCGTGAAGTGGTATTTGC	Cytochrome P450, putative
PITG_10284	TCAATGAGAACGCTGATGGTA	CGTAGGCTCCGTGAAGTCC	Cellulose binding elicitor lectin (CBEL), putative
