# Supplementary material for: Melatonin Attenuates Potato Late Blight by Disrupting Cell Growth, Stress Tolerance, Fungicide Susceptibility and Homeostasis of Gene Expression in Phytophthora infestans
Source: Front Plant Sci. 2017 Nov 21;8:1993. doi: 10.3389/fpls.2017.01993 (PMC5702310; doi:10.3389/fpls.2017.01993)
Supplement: Supplementary file 6 [file Table2.XLSX]

## Sheet: Table S2A
Table S2A: The total detected genes in the transcriptome data
Gene_id	readcount_Pi_mela	readcount_Pi_DMSO	log2FoldChange	padj
EPrPING00000000099	1.69017	0.325522	2.3763	0.8423
EPrPING00000000131	3.66692	4.3846	-0.25787	1
EPrPING00000000138	30.3461	31.6958	-0.062779	1
EPrPING00000000157	0.633675	0.325522	0.96099	1
EPrPING00000000324	1.7059	4.23178	-1.3107	0.9328
EPrPING00000000330	4.36926	10.0983	-1.2087	0.54955
EPrPING00000000409	0.685506	0.651044	0.074414	1
EPrPING00000000452	97.3261	94.1144	0.04841	1
EPrPING00000000492	0.342753	0.976565	-1.5105	0.98273
EPrPING00000000521	1.31131	1.06872	0.29513	1
EPrPING00000000538	0.342753	0.976565	-1.5105	0.98273
EPrPING00000000564	2.94178	4.30141	-0.54812	0.97947
EPrPING00000000567	8.41827	13.7397	-0.70675	0.61968
EPrPING00000000575	482.425	683.334	-0.50229	0.41594
EPrPING00000000597	200.691	146.938	0.44976	0.96638
EPrPING00000000605	16.1746	13.8363	0.22527	0.97094
EPrPING00000000655	2.04079	1.4392	0.50386	1
EPrPING00000000701	0.685506	0.327765	1.0645	1
EPrPING00000000728	24.5761	24.8577	-0.016436	1
EPrPING00000000744	2.65873	0.651044	2.0299	0.73732
EPrPING00000000755	1.02826	0.696	0.56304	1
EPrPING00000000777	77.7451	65.2206	0.25342	0.79161
EPrPING00000000778	25.4225	33.2811	-0.3886	0.66817
EPrPING00000000785	1.02826	0.651044	0.65938	1
EPrPING00000000815	0.968562	1.35153	-0.48068	1
EPrPING00000000831	86.532	81.4673	0.087012	1
EPrPING00000000851	1.6462	2.65362	-0.68882	0.95826
EPrPING00000000863	1.31131	1.63209	-0.31571	1
EPrPING00000000867	0.67764	1.02152	-0.59213	1
EPrPING00000000878	15.4367	12.3297	0.32422	1
EPrPING00000000959	9.84575	16.9054	-0.77991	0.49072
EPrPING00000001034	2.27201	2.98587	-0.39418	1
EPrPING00000001036	3.71058	4.89404	-0.39938	0.98885
EPrPING00000001179	0.342753	0.976565	-1.5105	0.98273
EPrPING00000001215	6.70883	9.01426	-0.42615	0.92949
EPrPING00000001238	0.685506	5.20835	-2.9256	0.82244
EPrPING00000001251	4.27347	3.68187	0.21497	1
EPrPING00000001328	0.685506	1.95313	-1.5105	0.95166
EPrPING00000001334	2.04079	3.7201	-0.86622	0.85823
EPrPING00000001452	0.685506	1.30209	-0.92559	1
EPrPING00000001545	0.334887	0.325522	0.04092	1
EPrPING00000001572	1.37101	1.62761	-0.24751	1
EPrPING00000001573	1.02039	0.327765	1.6384	0.99554
EPrPING00000001584	12.5156	6.71045	0.89924	0.5901
EPrPING00000001618	3.39606	3.5272	-0.05466	1
EPrPING00000001649	43887.6	61182.7	-0.47931	0.5901
EPrPING00000001652	10.0406	23.3885	-1.22	0.8617
EPrPING00000001740	86.1586	112.665	-0.38697	0.69528
EPrPING00000001790	0.342753	0.325522	0.074414	1
EPrPING00000001816	1.31131	2.42025	-0.88414	0.95334
EPrPING00000001961	0.67764	2.69633	-1.9924	0.68467
EPrPING00000002013	1.71376	0.651044	1.3963	0.98891
EPrPING00000002071	0.581844	0.370479	0.65124	1
EPrPING00000002096	12.0727	5.07611	1.25	0.33439
EPrPING00000002106	9.29537	9.49445	-0.030573	1
EPrPING00000002120	7.78429	12.0469	-0.63003	0.88521
EPrPING00000002160	8.74529	9.86941	-0.17446	1
EPrPING00000002161	0.67764	0.327765	1.0479	1
EPrPING00000002188	8.78602	0.370479	4.5677	0.4135
EPrPING00000002282	13.3219	30.5781	-1.1987	0.040829
EPrPING00000002348	1.37101	0.325522	2.0744	0.96531
EPrPING00000002392	1.02826	0.325522	1.6594	1
EPrPING00000002398	1.01253	2.37081	-1.2274	0.87014
EPrPING00000002400	1.60224	0.325522	2.2993	0.84488
EPrPING00000002470	4.73884	4.32394	0.13219	1
EPrPING00000002487	1.00466	0.698243	0.52491	1
EPrPING00000002514	1.34741	0.325522	2.0494	0.92583
EPrPING00000002574	47.0328	33.7807	0.47747	0.98256
EPrPING00000002637	0.633675	0.978808	-0.62728	1
EPrPING00000002666	3.81455	2.46297	0.63112	0.92914
EPrPING00000002676	7.10665	4.97723	0.51383	1
EPrPING00000002681	0.67764	1.72201	-1.3455	0.92314
EPrPING00000002696	14.2093	16.739	-0.23638	0.93475
EPrPING00000002710	6.27705	5.44435	0.20533	1
EPrPING00000002719	699.778	542.832	0.36639	0.1635
EPrPING00000002734	1956.27	952.244	1.0387	0.36488
EPrPING00000002796	7.29391	5.85754	0.3164	0.98948
EPrPING00000002800	1.29558	0.698243	0.8918	1
EPrPING00000002909	1.66193	3.2597	-0.97188	0.92949
EPrPING00000002945	4.79854	5.25331	-0.13063	1
EPrPING00000003038	0.290922	0.370479	-0.34876	1
EPrPING00000003090	1.25162	0.696	0.84663	1
EPrPING00000003114	157.957	135.852	0.21749	0.98423
EPrPING00000003218	21.2451	20.6255	0.042704	1
EPrPING00000003243	72.7049	71.528	0.023544	1
EPrPING00000003279	0.872766	0.327765	1.4129	0.99836
EPrPING00000003330	0.342753	0.325522	0.074414	1
EPrPING00000003400	18.7087	23.6784	-0.33986	0.96902
EPrPING00000003432	2.39927	0.651044	1.8818	0.951
EPrPING00000003481	0.290922	0.327765	-0.17203	1
EPrPING00000003556	6.46047	11.3977	-0.81904	0.96132
EPrPING00000003609	2.61476	1.34929	0.95448	0.93544
EPrPING00000003774	24.6048	31.8352	-0.37168	0.80479
EPrPING00000003823	5.44825	4.37562	0.3163	0.99997
EPrPING00000003834	26.6011	25.6908	0.050237	1
EPrPING00000003847	1.31131	1.02376	0.35713	1
EPrPING00000003899	7.56477	6.09315	0.31211	0.96877
EPrPING00000004041	6.30962	12.9789	-1.0405	0.4047
EPrPING00000004061	0.924597	1.02601	-0.15015	1
EPrPING00000004068	1.01253	0.653286	0.63217	1
EPrPING00000004201	873.282	984.27	-0.17261	1
EPrPING00000004213	1.7059	1.76248	-0.047075	1
EPrPING00000004304	0.290922	1.72201	-2.5654	0.80739
EPrPING00000004337	0.290922	0.327765	-0.17203	1
EPrPING00000004340	1.16369	1.02601	0.18166	1
EPrPING00000004369	0.342753	0.325522	0.074414	1
EPrPING00000004444	7.48087	11.8537	-0.66405	0.96892
EPrPING00000004451	11.0895	9.00753	0.29999	0.98151
EPrPING00000004457	10.4987	12.9812	-0.30621	0.95271
EPrPING00000004562	0.960696	0.740957	0.37469	1
EPrPING00000004625	40.7073	29.2052	0.47906	1
EPrPING00000004749	1.36315	0.698243	0.96514	1
EPrPING00000004847	5.14129	5.53836	-0.10733	1
EPrPING00000004934	39.4087	21.5339	0.87191	0.98897
EPrPING00000004962	407.074	278.433	0.54796	0.80704
EPrPING00000005022	4.58366	4.70788	-0.038578	1
EPrPING00000005091	1.01253	2.60417	-1.3629	0.94297
EPrPING00000005103	4.2892	8.01478	-0.90195	0.64987
EPrPING00000005143	0.685506	0.651044	0.074414	1
EPrPING00000005185	2.96105	1.4392	1.0408	0.92949
EPrPING00000005186	9.25433	10.7422	-0.21509	1
EPrPING00000005205	1.99682	2.65137	-0.40904	1
EPrPING00000005267	1.6823	8.48824	-2.335	0.46975
EPrPING00000005341	1.35528	0.740957	0.87113	1
EPrPING00000005362	1.92926	2.41352	-0.32309	1
EPrPING00000005379	9.95404	9.34651	0.090854	1
EPrPING00000005448	1.34741	0.325522	2.0494	0.92583
EPrPING00000005469	5.14129	9.11461	-0.82605	0.96877
EPrPING00000005535	7.09909	6.0594	0.22846	1
EPrPING00000005556	7.64483	3.44402	1.1504	0.56647
EPrPING00000005661	0.685506	1.02376	-0.57864	1
EPrPING00000005666	0.342753	1.95762	-2.5139	0.7141
EPrPING00000005722	12.2873	5.57883	1.1391	0.9683
EPrPING00000005753	431.009	399.576	0.10925	1
EPrPING00000005773	4.20127	11.0236	-1.3917	0.31345
EPrPING00000005782	2.30024	0.653286	1.816	0.89446
EPrPING00000005787	8.3743	3.72234	1.1698	0.54792
EPrPING00000005842	1.01253	0.653286	0.63217	1
EPrPING00000005859	0.290922	0.696	-1.2585	1
EPrPING00000005880	2.69019	1.62985	0.72297	1
EPrPING00000005924	5.48405	5.53387	-0.013049	1
EPrPING00000005992	0.290922	1.35153	-2.2159	0.89624
EPrPING00000005996	3.01721	2.42025	0.31806	1
EPrPING00000005997	201.777	147.832	0.4488	0.20611
EPrPING00000006031	405.382	430.057	-0.085247	0.97055
EPrPING00000006043	1.01253	2.61763	-1.3703	0.84413
EPrPING00000006079	1.55827	3.39906	-1.1252	0.84541
EPrPING00000006091	1.02826	1.95537	-0.92724	0.96877
EPrPING00000006146	0.633675	0.325522	0.96099	1
EPrPING00000006201	4.67915	3.62794	0.36709	1
EPrPING00000006221	15.4556	11.8087	0.38828	1
EPrPING00000006245	1.7059	1.39424	0.29105	1
EPrPING00000006251	0.342753	0.651044	-0.92559	1
EPrPING00000006271	0.872766	0.327765	1.4129	0.99836
EPrPING00000006511	14.1056	8.32275	0.76114	0.58061
EPrPING00000006555	7.05482	6.84269	0.044046	1
EPrPING00000006598	0.342753	0.370479	-0.11222	1
EPrPING00000006613	98.0251	106.93	-0.12545	0.95022
EPrPING00000006621	1.6101	0.740957	1.1197	0.95826
EPrPING00000006644	1919.6	1635.96	0.23067	0.66551
EPrPING00000006654	0.581844	0.325522	0.83788	1
EPrPING00000006756	3.65875	4.88956	-0.41835	0.99438
EPrPING00000006757	6.10583	3.72234	0.71398	0.85731
EPrPING00000006772	1.30345	3.02185	-1.2131	0.83015
EPrPING00000006849	15.3441	12.5564	0.28926	1
EPrPING00000006853	12.3391	8.51301	0.5355	1
EPrPING00000006860	736.282	392.866	0.90622	0.32447
EPrPING00000006941	129.895	70.9638	0.8722	0.99013
EPrPING00000006967	2.43104	1.02152	1.2509	0.86291
EPrPING00000006968	2.71056	4.05235	-0.58017	0.92835
EPrPING00000006969	27.8879	44.595	-0.67724	0.93544
EPrPING00000006971	66.8294	55.4402	0.26955	0.87461
EPrPING00000006996	355.397	433.277	-0.28586	0.60485
EPrPING00000007096	0.342753	0.651044	-0.92559	1
EPrPING00000007118	6.11016	2.36857	1.3672	0.5799
EPrPING00000007179	14.8704	8.23283	0.85298	0.61054
EPrPING00000007239	6.60054	6.7554	-0.033459	1
EPrPING00000007245	3.10081	2.36857	0.38863	1
EPrPING00000007277	3.35997	4.17824	-0.31445	1
EPrPING00000007368	2.32384	1.34704	0.78671	0.97975
Novel00001	11.8694	4.37562	1.4397	0.54782
Novel00002	60.1659	67.2766	-0.16116	0.9129
Novel00003	4.53616	4.36031	0.057038	1
Novel00004	186.177	149.915	0.31254	0.49512
Novel00006	41.2457	26.4655	0.64013	0.32848
Novel00007	18.8931	18.863	0.0022967	1
Novel00008	198.105	224.53	-0.18064	0.76795
Novel00009	738.506	685.733	0.10696	0.87085
Novel00010	14.6517	17.0115	-0.21545	1
Novel00012	2038.77	1650.36	0.30492	0.30928
Novel00014	82.099	89.4687	-0.12402	0.93329
Novel00015	18697.6	22202.8	-0.24789	0.83104
Novel00016	20056.8	17875.6	0.1661	0.64271
Novel00017	4567.24	3240.12	0.49527	0.019757
Novel00018	5.63661	13.9622	-1.3086	0.21733
Novel00019	183.582	162.892	0.17251	0.77404
Novel00020	36.4708	15.8344	1.2037	0.031205
Novel00021	254.975	265.351	-0.057545	0.98657
Novel00022	1.63834	1.06872	0.61634	1
Novel00023	6.58158	4.17824	0.65554	0.95826
Novel00024	591.638	564.369	0.068078	0.98947
Novel00026	362.927	367.2	-0.016887	1
Novel00027	29.6297	16.3443	0.85826	0.22738
Novel00028	32.0925	22.388	0.51951	0.55582
Novel00029	2.62263	4.70788	-0.84406	0.83326
Novel00032	51.5368	53.8622	-0.06367	1
Novel00035	149.684	151.483	-0.017234	1
Novel00037	18.1954	23.8744	-0.39189	0.79867
Novel00042	16.5174	17.1279	-0.052365	1
Novel00044	264.151	248.673	0.087116	0.96877
Novel00045	58.7049	55.821	0.072671	1
Novel00046	2.99362	5.16602	-0.78717	0.8423
Novel00048	138.455	133.132	0.05656	0.99146
Novel00049	22.8992	30.4882	-0.41295	0.6728
Novel00050	1604.81	912.698	0.81419	0.12809
Novel00051	617.164	677.039	-0.13359	0.88885
Novel00052	79.4924	36.7796	1.1119	0.0012839
Novel00053	60.9844	50.9702	0.25879	0.80674
Novel00054	395.12	421.426	-0.092989	0.90154
Novel00055	119.821	85.906	0.48005	0.22289
Novel00057	1367.91	1178.42	0.21512	0.58579
Novel00059	0.342753	0.740957	-1.1122	1
Novel00060	343.928	280.662	0.29327	0.58792
Novel00061	40.6047	40.5594	0.0016074	1
Novel00064	3716.01	3720.36	-0.0016875	1
Novel00065	28.9049	17.2111	0.74797	0.31838
Novel00068	13.2014	8.96706	0.55798	0.76095
Novel00070	3.53936	0.655529	2.4328	0.52829
Novel00072	23.7953	29.0156	-0.28616	0.92228
Novel00073	64.8564	52.8608	0.29505	0.70716
Novel00074	25.4657	15.0287	0.76083	0.38788
Novel00076	21.0221	14.0926	0.57697	0.62977
Novel00077	118.704	122.545	-0.045939	1
Novel00078	6.59621	14.7459	-1.1606	0.33456
Novel00079	33.7523	31.7974	0.08608	0.99645
Novel00080	127.109	159.117	-0.32402	0.56738
Novel00081	100.131	122.51	-0.29102	0.73188
Novel00082	34.7578	38.3554	-0.14209	0.96052
Novel00083	36.6122	23.2607	0.65443	0.76554
Novel00084	453.45	304.79	0.57313	0.013724
Novel00086	115.505	97.2528	0.24814	0.84569
Novel00087	14.5363	18.8473	-0.3747	0.82516
Novel00088	337.253	284.251	0.24667	0.56481
Novel00089	368.283	360.511	0.030772	1
Novel00090	32.0025	22.307	0.52069	0.56038
Novel00091	8.5773	6.23475	0.46019	0.87972
Novel00092	46.155	63.8327	-0.46781	0.45261
Novel00093	230.789	94.8298	1.2832	3.8377e-08
Novel00094	109.188	97.3364	0.16576	0.86291
Novel00095	595.481	447.39	0.41252	0.38343
Novel00096	23.2184	19.6894	0.23785	0.95268
Novel00097	155.508	148.545	0.066088	0.98484
Novel00098	246.169	206.347	0.25458	0.58236
Novel00100	48.2569	50.2086	-0.057199	1
Novel00102	22.275	17.8842	0.31674	0.93574
Novel00103	63.0312	81.9947	-0.37947	0.5205
Novel00104	8.58516	11.0816	-0.36825	0.91667
Novel00105	57.7053	66.0124	-0.19403	0.86443
Novel00106	35.2631	34.3071	0.039651	1
Novel00107	14.0581	7.2945	0.94652	0.46975
Novel00108	1911.46	1448.89	0.39973	0.078961
Novel00109	139.402	134.741	0.049067	1
Novel00110	8.53766	5.12107	0.7374	0.78199
Novel00111	298.728	236.261	0.33845	0.58314
Novel00112	5582.19	5318.78	0.069737	0.95827
Novel00113	715.612	891.018	-0.31628	0.28088
Novel00114	558.025	548.06	0.025996	1
Novel00116	9.98441	12.0069	-0.26611	0.96877
Novel00117	64.0557	52.9616	0.27438	0.75886
Novel00118	53.8794	50.8021	0.084846	0.97299
Novel00119	55.7332	46.7334	0.25408	0.88545
Novel00120	506.432	334.586	0.59799	0.0080617
Novel00121	883.523	1189.02	-0.42843	0.075644
Novel00123	4.53616	7.94105	-0.80786	0.77392
Novel00124	171.224	136.974	0.32199	0.44308
Novel00125	10.3114	9.25211	0.15639	1
Novel00127	180.021	179.08	0.0075596	1
Novel00129	22.7358	25.0056	-0.13728	0.96877
Novel00131	12.5634	11.5082	0.12656	1
Novel00132	10.4308	8.47068	0.3003	0.96877
Novel00133	112.457	107.367	0.066832	0.99303
Novel00134	318.188	378.126	-0.24899	0.54318
Novel00135	298.798	384.962	-0.36555	0.46586
Novel00136	20.2636	20.0041	0.018594	1
Novel00137	236.198	106.553	1.1484	0.0057886
Novel00139	330.175	377.611	-0.19367	0.71137
Novel00140	218.234	239.23	-0.13252	0.85976
Novel00141	738.189	1020.43	-0.46711	0.22249
Novel00142	54.1222	59.4323	-0.13503	0.95826
Novel00144	516.89	475.167	0.12142	0.86964
Novel00145	170.389	119.37	0.51339	0.11067
Novel00146	3.16051	3.96692	-0.32786	1
Novel00148	16.23	10.6081	0.61349	0.65532
Novel00150	50.3012	57.5552	-0.19435	0.88389
Novel00151	221.293	189.896	0.22075	0.63997
Novel00152	125.644	117.379	0.098169	0.93871
Novel00153	29.6276	26.8265	0.14328	0.97922
Novel00154	59.5778	64.338	-0.1109	1
Novel00156	82.4946	130.464	-0.66128	0.042515
Novel00157	6.17449	4.69442	0.39537	0.9869
Novel00158	233.552	205.231	0.1865	0.83015
Novel00160	595.626	505.292	0.23729	0.51463
Novel00161	315.482	325.276	-0.044106	1
Novel00163	54.2956	67.6355	-0.31694	0.63783
Novel00164	87.88	96.278	-0.13167	0.91039
Novel00165	35.3665	51.2332	-0.5347	0.39066
Novel00166	64.0483	75.1072	-0.22979	0.80232
Novel00167	346.825	261.315	0.40842	0.1514
Novel00168	159.801	221.812	-0.47306	0.11442
Novel00169	24.8705	14.2383	0.80466	0.33208
Novel00170	40.9559	50.2544	-0.29518	0.74756
Novel00171	45.218	49.8498	-0.14069	0.95826
Novel00172	12.2407	8.5291	0.52122	0.81478
Novel00173	446.893	9.82446	5.5074	9.5048e-92
Novel00174	143.063	140.871	0.022275	1
Novel00175	279.109	266.144	0.068619	0.95209
Novel00176	17.0642	29.3569	-0.78273	0.28639
Novel00177	6.16199	13.8723	-1.1707	0.309
Novel00178	6.28169	11.7506	-0.90351	0.59271
Novel00179	394.56	391.024	0.012989	1
Novel00180	201.359	218.283	-0.11643	0.8854
Novel00181	5.67161	5.4421	0.059594	1
Novel00182	337.039	359.043	-0.09124	0.93384
Novel00183	160.528	184.253	-0.19887	0.81354
Novel00186	29.2241	11.8653	1.3004	0.036504
Novel00189	52.5097	49.2711	0.091841	0.99554
Novel00190	19.8326	23.4117	-0.23936	0.94656
Novel00191	309.763	233.363	0.40859	0.19477
Novel00192	511.25	418.236	0.28971	0.36777
Novel00193	4.26883	7.25851	-0.76583	0.78602
Novel00195	295.702	340.302	-0.20267	0.67421
Novel00200	64.4505	68.7896	-0.094001	0.97537
Novel00201	3.19661	3.63691	-0.18617	1
Novel00202	13.6321	15.3093	-0.1674	0.9863
Novel00203	6.53651	8.01926	-0.29495	0.98313
Novel00206	1575.27	1579.22	-0.0036094	1
Novel00207	993.739	1054.11	-0.085083	0.92855
Novel00208	2804.42	3355.15	-0.25868	0.40324
Novel00209	110.237	110.316	-0.0010387	1
Novel00210	21.7548	18.0771	0.26717	0.94154
Novel00211	0.334887	0.651044	-0.95908	1
Novel00214	12.898	9.0835	0.50582	0.83057
Novel00215	36.3353	52.6162	-0.53413	0.403
Novel00216	592.542	516.408	0.19841	0.6248
Novel00217	44.6607	55.2316	-0.30649	0.71496
Novel00218	0.342753	18.176	-5.7287	3.8735e-07
Novel00220	2.41531	5.45332	-1.1749	0.74198
Novel00221	146.405	142.947	0.034478	1
Novel00222	76.2165	77.6758	-0.027361	1
Novel00223	1220.61	1118.91	0.12551	0.82529
Novel00224	444.477	479.116	-0.10827	0.89538
Novel00226	119.713	111.911	0.097227	0.97537
Novel00228	12.1764	7.49412	0.70025	0.68698
Novel00229	76.0428	110.559	-0.53994	0.15949
Novel00230	260.692	233.692	0.15774	0.80479
Novel00231	701.489	650.005	0.10997	0.87066
Novel00232	117.622	91.227	0.36662	0.44942
Novel00233	129.248	108.147	0.25715	0.87096
Novel00234	46.0967	47.6952	-0.04918	1
Novel00235	610.479	571.967	0.094009	0.88058
Novel00236	268.822	225.143	0.25581	0.52668
Novel00238	8.52113	5.99465	0.50737	0.92855
Novel00242	252.817	295.667	-0.22588	0.83554
Novel00243	16.3937	5.07835	1.6907	0.059947
Novel00244	17.5806	15.2238	0.20765	0.96877
Novel00245	81.7706	77.1322	0.08425	0.99977
Novel00249	100.742	67.3971	0.5799	0.15575
Novel00252	48.8137	41.6897	0.2276	0.83321
Novel00253	10.5391	25.4975	-1.2746	0.057895
Novel00255	172.992	142.575	0.27899	0.5478
Novel00256	115.953	122.606	-0.080489	0.95987
Novel00257	44.8361	52.5393	-0.22874	0.85615
Novel00258	9.68915	2.74353	1.8203	0.17255
Novel00260	148.948	250.839	-0.75196	0.001883
Novel00261	1206.41	527.941	1.1923	8.6882e-12
Novel00265	32.9653	36.3664	-0.14166	1
Novel00266	111.268	98.9204	0.1697	0.84885
Novel00267	0.67764	14.1421	-4.3833	0.00012371
Novel00268	211.177	197.278	0.098222	0.94708
Novel00270	45.2511	63.3273	-0.48488	0.43489
Novel00273	278.924	211.667	0.39808	0.19974
Novel00275	230.19	191.931	0.26224	0.53688
Novel00276	10.112	4.13329	1.2907	0.36959
Novel00277	42.1393	46.5946	-0.14499	0.92949
Novel00279	221.732	262.877	-0.24557	0.59359
Novel00280	132.196	113.987	0.2138	0.77769
Novel00282	204.69	222.547	-0.12067	0.89409
Novel00283	17.4333	14.0072	0.31568	0.87085
Novel00284	342.436	233.265	0.55386	0.024702
Novel00285	20.5588	24.698	-0.26464	0.91795
Novel00286	1599.4	1439.87	0.15159	0.70786
Novel00287	8.19844	4.37338	0.9066	0.67421
Novel00288	24.6447	21.9186	0.16912	0.9851
Novel00289	4.60372	4.0186	0.19611	1
Novel00290	234.072	122.712	0.93168	0.0016999
Novel00291	5.41679	9.99307	-0.88349	0.65289
Novel00292	76.673	84.597	-0.14189	0.88852
Novel00293	119.616	218.325	-0.86806	0.014426
Novel00294	1.25162	4.37787	-1.8064	0.56302
Novel00295	100.002	93.5641	0.096003	0.95746
Novel00296	18.9406	16.3196	0.21487	0.95826
Novel00299	0.669774	0.327765	1.031	1
Novel00301	154.181	97.8484	0.65601	0.030581
Novel00304	18.9598	25.6094	-0.43373	0.73569
Novel00307	18.6857	18.6117	0.0057277	1
Novel00308	3.18874	3.07129	0.05414	1
Novel00309	160.107	176.681	-0.1421	0.87195
Novel00311	5.54405	7.53683	-0.44302	0.92493
Novel00312	511.97	492.501	0.055934	1
Novel00313	20.7816	10.8527	0.93725	0.33558
Novel00315	0.342753	0.370479	-0.11222	1
Novel00316	20.961	23.3825	-0.15772	0.96877
Novel00317	86.417	70.9334	0.28485	0.66568
Novel00320	2.01719	3.31363	-0.71607	0.92306
Novel00321	469.782	435.026	0.11089	0.88402
Novel00322	178.252	172.894	0.044035	0.99427
Novel00325	118.2	133.672	-0.17746	0.79165
Novel00327	12803	8544.11	0.58348	0.0018033
Novel00328	40.8473	43.7589	-0.099336	0.96877
Novel00329	719.2	911.078	-0.34118	0.20368
Novel00332	59.8679	75.662	-0.33779	0.58392
Novel00333	265.441	234.86	0.17659	0.92948
Novel00334	0.633675	0.983294	-0.63388	1
Novel00335	9.47043	4.2902	1.1424	0.51459
Novel00337	313.068	384.895	-0.29799	0.37162
Novel00338	114.056	142.507	-0.32129	0.48569
Novel00340	317.001	246.018	0.36572	0.34012
Novel00342	296.024	339.428	-0.19739	0.82942
Novel00343	52.0521	38.2179	0.44571	0.56039
Novel00344	5655.75	5409.4	0.064252	0.96006
Novel00345	33.6047	26.1553	0.36156	0.72732
Novel00346	3709.4	4212.09	-0.18335	0.65289
Novel00347	23.8352	24.3766	-0.032403	1
Novel00348	7560.91	7648.81	-0.016675	1
Novel00349	6.51291	1.76248	1.8857	0.46422
Novel00350	180.458	142.522	0.34047	0.46456
Novel00351	19.1796	20.7581	-0.1141	1
Novel00352	29.036	16.0273	0.85731	0.52831
Novel00353	390.391	192.692	1.0186	3.7646e-06
Novel00354	33.2861	24.4336	0.44605	0.668
Novel00356	49.1625	21.5845	1.1876	0.0088654
Novel00357	10.0881	15.9266	-0.65879	0.62022
Novel00358	1768.44	943.685	0.9061	2.2114e-07
Novel00359	814.015	491.771	0.72707	0.00016539
Novel00360	13.6953	8.28003	0.72597	0.6096
Novel00361	4.04224	5.82155	-0.52625	0.92851
Novel00362	471.776	484.711	-0.03902	1
Novel00364	13.4763	14.0049	-0.055515	1
Novel00366	614.572	525.757	0.22519	0.56484
Novel00367	71.4763	71.0683	0.0082594	1
Novel00368	246.482	126.257	0.96512	0.012014
Novel00370	3.63516	4.33067	-0.25257	1
Novel00371	7.53764	14.8916	-0.98231	0.38781
Novel00373	1214.58	704.289	0.78622	2.2099e-05
Novel00376	7.41361	3.77402	0.97407	0.67562
Novel00377	96.92	42.9995	1.1725	0.00030228
Novel00380	27.5575	30.4225	-0.1427	0.97166
Novel00382	5.88247	12.1166	-1.0425	0.48645
Novel00385	377.341	426.43	-0.17644	0.70395
Novel00386	14.6592	15.2531	-0.057294	1
Novel00387	10.865	12.8058	-0.23711	0.96877
Novel00388	26.0185	17.9116	0.53864	0.63471
Novel00390	78.3067	82.1948	-0.069912	0.97778
Novel00391	43.4616	45.8019	-0.075668	1
Novel00394	1895.27	1879.05	0.012401	1
Novel00395	8.434	9.53941	-0.17768	1
Novel00396	539.977	587.948	-0.12279	0.81934
Novel00398	4.3603	4.46554	-0.034408	1
Novel00400	627.061	572.002	0.13259	0.82979
Novel00402	84.0367	1.02376	6.3591	5.3285e-31
Novel00403	4373.01	4655.46	-0.090299	0.95826
Novel00404	42.8865	31.6513	0.43826	0.57124
Novel00406	44.0488	45.494	-0.046571	1
Novel00407	21.774	26.0001	-0.25591	0.89067
Novel00408	21.9306	27.3206	-0.31704	0.8183
Novel00409	107.821	117.12	-0.11935	0.94057
Novel00410	45.2507	23.4972	0.94546	0.067736
Novel00411	556.187	605.98	-0.1237	0.84885
Novel00412	530.018	521.376	0.023716	1
Novel00417	126.678	108.341	0.22559	0.77983
Novel00418	763.65	565.109	0.43438	0.068247
Novel00419	275.59	176.993	0.63883	0.012486
Novel00421	456.815	521.55	-0.1912	0.63128
Novel00422	46.7461	35.6475	0.39105	0.63471
Novel00423	13.7311	11.5222	0.25303	0.96179
Novel00424	1.35528	1.67705	-0.30734	1
Novel00426	20.4999	111.363	-2.4416	2.6877e-15
Novel00427	29.5904	15.5921	0.92432	0.18309
Novel00428	109.732	79.9566	0.4567	0.28191
Novel00429	49.3584	36.5817	0.43217	0.58061
Novel00430	595.453	620.636	-0.059759	0.96688
Novel00431	182.048	191.67	-0.074304	0.97156
Novel00432	3.75485	2.32361	0.69239	0.9612
Novel00433	1014.14	843.528	0.26575	0.44559
Novel00434	299.173	330.282	-0.14272	0.953
Novel00438	9.89215	7.80209	0.34242	0.95826
Novel00440	699.14	597.079	0.22766	0.56382
Novel00443	334.143	341.52	-0.031502	1
Novel00445	236.266	192.164	0.29808	0.46494
Novel00447	13.9634	17.2174	-0.30222	0.90818
Novel00448	22.4281	28.9505	-0.36828	0.77988
Novel00450	61.8167	10.8954	2.5043	8.7791e-10
Novel00452	117.933	110.427	0.094871	0.96896
Novel00453	141.301	224.7	-0.66923	0.45053
Novel00454	38.2478	27.5135	0.47524	0.56483
Novel00455	53.2133	43.5305	0.28976	0.73569
Novel00456	13.3729	16.2454	-0.28072	0.93365
Novel00459	14.7797	8.97828	0.71911	0.63004
Novel00460	4.74701	1.9621	1.2746	0.70838
Novel00461	109.614	85.6227	0.35637	0.49381
Novel00462	1125.61	1070.32	0.072665	0.95826
Novel00463	87.5693	71.4347	0.2938	0.6315
Novel00464	6.13053	4.7933	0.35499	0.97537
Novel00465	514.305	457.019	0.17037	0.69117
Novel00466	20.9778	26.9358	-0.36066	0.83936
Novel00467	257.807	281.239	-0.12551	0.86959
Novel00468	2040.27	2753.78	-0.43265	0.58129
Novel00469	813.848	870.953	-0.097836	0.87031
Novel00470	14.4451	12.898	0.16344	0.99997
Novel00472	14.6875	13.1673	0.15762	1
Novel00473	11.1367	16.1469	-0.53593	0.72829
Novel00474	340.503	270.534	0.33186	0.3193
Novel00475	67.1936	80.6523	-0.26339	0.69225
Novel00476	12.1367	10.698	0.18203	1
Novel00477	12.6353	12.2874	0.040274	1
Novel00478	330.534	371.443	-0.16834	0.78204
Novel00479	70.4823	64.1416	0.136	0.94841
Novel00480	23.6314	19.9569	0.24382	0.87783
Novel00481	2.33171	1.34929	0.78919	0.97955
Novel00482	12.225	7.53683	0.6978	0.68639
Novel00483	945.356	455.312	1.054	7.4242e-09
Novel00484	29.3996	30.5538	-0.055555	1
Novel00485	93.8762	105.896	-0.17382	0.83671
Novel00488	21.2644	25.6076	-0.26813	0.88885
Novel00489	24.7802	23.9126	0.051415	1
Novel00492	1.98895	3.72458	-0.90507	0.8584
Novel00493	5.99077	2.09024	1.5191	0.49476
Novel00494	8.56156	7.08093	0.27394	0.97708
Novel00496	2.76592	1.02601	1.4307	0.79161
Novel00499	18.9892	13.0931	0.53637	0.71964
Novel00500	34.5526	35.1421	-0.024406	1
Novel00501	87.4165	92.2801	-0.078113	1
Novel00502	364.946	260.584	0.48593	0.068247
Novel00503	452.507	338.221	0.41997	0.11266
Novel00505	65.0204	33.4673	0.95814	0.019683
Novel00506	6.60871	6.27746	0.074187	1
Novel00507	31.3929	41.3836	-0.39862	0.61338
Novel00509	923.652	789.62	0.22619	0.54762
Novel00511	6.98646	4.38011	0.67359	0.89597
Novel00513	19.838	8.92883	1.1517	0.19507
Novel00514	89.7465	95.082	-0.083317	0.95956
Novel00515	51.3346	39.6036	0.3743	0.6728
Novel00517	3.67479	2.50792	0.55117	0.95263
Novel00518	9.1556	11.3985	-0.31612	0.94708
Novel00519	34.1428	36.6784	-0.10335	1
Novel00520	18.5821	25.9376	-0.48113	0.68443
Novel00521	6.98292	2.28987	1.6086	0.43826
Novel00522	13.6796	15.6798	-0.19688	0.9863
Novel00523	145.887	138.427	0.075726	0.96877
Novel00524	165.326	125.206	0.40101	0.3062
Novel00525	3.55509	3.81674	-0.10245	1
Novel00526	8.95938	7.86011	0.18885	1
Novel00527	18.0678	15.3875	0.23166	0.96877
Novel00529	323.39	354.845	-0.13391	0.82142
Novel00530	194.147	163.275	0.24985	0.57646
Novel00533	808.234	778.318	0.054414	0.98257
Novel00535	44.9452	43.5143	0.046677	1
Novel00536	9.60202	8.60107	0.15882	1
Novel00537	6.98403	13.1291	-0.91064	0.50629
Novel00538	5.94327	4.47002	0.41097	0.96877
Novel00539	18.8334	73.3892	-1.9623	3.294e-08
Novel00540	131.666	90.7644	0.53668	0.1543
Novel00541	25.0114	25.7083	-0.03965	1
Novel00542	63.0062	83.0522	-0.39852	0.44503
Novel00543	323.887	304.101	0.09094	0.95469
Novel00544	25.9832	35.6227	-0.45522	0.61638
Novel00545	127.034	118.209	0.10388	0.93544
Novel00546	142.044	134.896	0.074486	0.97889
Novel00547	37.6106	35.5822	0.079981	1
Novel00548	310.82	260.489	0.25486	0.53827
Novel00549	578.726	753.654	-0.38102	0.70174
Novel00550	11.324	12.247	-0.11304	1
Novel00551	8.30997	6.01893	0.46534	0.91575
Novel00552	25.832	20.5518	0.3299	0.83228
Novel00553	9.09591	9.62708	-0.08188	1
Novel00555	454.94	389.611	0.22364	0.57646
Novel00556	121.631	108.512	0.16465	0.90936
Novel00557	359.279	270.502	0.40947	0.20592
Novel00558	90.6817	81.0591	0.16184	0.92948
Novel00559	152.568	123.374	0.30641	0.50629
Novel00560	22.4992	19.1305	0.234	0.91049
Novel00561	229.305	165.392	0.47138	0.20368
Novel00562	7.56477	8.57181	-0.1803	1
Novel00563	44.8559	40.9974	0.12976	0.97477
Novel00564	42.284	19.8396	1.0917	0.083735
Novel00567	3.62729	1.02376	1.825	0.64782
Novel00570	81.5107	78.49	0.054479	1
Novel00572	3.58333	6.38268	-0.83286	0.76642
Novel00574	13.7235	14.8938	-0.11806	1
Novel00576	21.3287	9.21837	1.2102	0.1399
Novel00578	1.02039	1.67481	-0.71487	0.994
Novel00579	4.88677	1.35153	1.8543	0.51543
Novel00580	995.199	870.668	0.19286	0.63934
Novel00581	1.30345	1.63434	-0.32637	1
Novel00582	384.549	408.355	-0.086656	0.92738
Novel00583	80.2284	66.2121	0.27702	0.84413
Novel00584	131.073	123.711	0.083396	0.95857
Novel00585	5.78314	6.00996	-0.055503	1
Novel00586	11.2474	12.1121	-0.10685	1
Novel00587	2.5708	1.06872	1.2663	0.85053
Novel00588	3.28807	4.45881	-0.43942	1
Novel00589	26.3306	23.4972	0.16425	0.96877
Novel00590	22.481	17.7097	0.34416	0.85022
Novel00595	3109.53	3185.73	-0.034928	1
Novel00596	159.032	135.945	0.22629	0.70174
Novel00600	10.3676	14.4586	-0.47985	0.80557
Novel00601	11.1853	11.0236	0.021012	1
Novel00602	197.217	250.902	-0.34734	0.3273
Novel00603	368.573	288.23	0.35473	0.24458
Novel00604	134.306	108.92	0.30226	0.60467
Novel00605	4.2531	6.60747	-0.63558	0.86807
Novel00607	33.749	59.0213	-0.80639	0.29106
Novel00608	344.72	300.083	0.20006	0.67951
Novel00609	46.6232	46.2556	0.011419	1
Novel00610	19.3634	18.7061	0.049822	1
Novel00611	237.186	193.802	0.29143	0.46261
Novel00612	90.2317	58.6131	0.62241	0.12686
Novel00613	1.33955	0.325522	2.0409	0.96421
Novel00614	2.03292	3.06681	-0.59319	0.9612
Novel00616	5.48788	2.00482	1.4528	0.71749
Novel00617	191.252	270.885	-0.50221	0.50469
Novel00618	7.14305	4.37787	0.70631	0.83796
Novel00619	115.131	107.027	0.1053	0.96877
Novel00620	8.82425	10.1005	-0.19489	1
Novel00621	291.619	349.436	-0.26094	0.46261
Novel00622	148.761	145.39	0.033065	1
Novel00623	13.3569	19.5549	-0.54995	0.67421
Novel00625	64.6274	67.9839	-0.073047	0.99176
Novel00629	68.5728	86.5371	-0.33568	0.57319
Novel00630	22.7147	23.9665	-0.077395	1
Novel00632	5486.29	5424.96	0.016219	1
Novel00633	38.3001	39.8113	-0.055829	1
Novel00634	14268.7	15455.5	-0.11526	0.80501
Novel00635	971.835	820.209	0.24472	0.45819
Novel00639	439.903	277.133	0.66661	0.28359
Novel00640	845.693	656.598	0.36512	0.18448
Novel00642	4.13694	0.976565	2.0828	0.5296
Novel00643	415.175	431.97	-0.057212	0.96224
Novel00644	381.358	369.455	0.045744	1
Novel00645	24.8127	27.9604	-0.17231	0.95031
Novel00647	8.77242	0.653286	3.7472	0.015605
Novel00648	238.388	219.773	0.1173	0.85329
Novel00650	433.298	460.076	-0.086514	0.9265
Novel00651	61.0449	49.2482	0.3098	0.73589
Novel00652	503.17	349.609	0.5253	0.53988
Novel00653	7.20275	5.16378	0.48012	0.92496
Novel00654	34.6283	25.7214	0.42898	0.67421
Novel00655	1.49858	2.00257	-0.41826	1
Novel00656	833.026	880.189	-0.079452	0.96877
Novel00657	13.6513	21.0387	-0.624	0.6013
Novel00659	301.945	350.551	-0.21534	0.67997
Novel00660	403.412	405.801	-0.0085194	1
Novel00661	69.3818	76.3134	-0.13738	0.953
Novel00664	156.814	173.342	-0.14457	0.86716
Novel00665	33.39	38.3397	-0.19942	0.90923
Novel00666	97.2089	131.681	-0.43789	0.57201
Novel00667	220.322	206.207	0.095522	0.95309
Novel00668	3.72662	6.46811	-0.79548	0.82596
Novel00669	3.87425	3.02185	0.35848	1
Novel00670	4.75488	2.33034	1.0289	0.78789
Novel00671	7.39788	8.88836	-0.26481	0.98423
Novel00672	39.6866	39.6283	0.0021214	1
Novel00673	934.34	742.872	0.33083	0.76911
Novel00674	30716.2	19645.8	0.64478	0.0037902
Novel00675	607.259	664.597	-0.13017	0.8434
Novel00679	8.08338	13.0954	-0.69603	0.64786
Novel00680	373.29	404.768	-0.1168	0.88959
Novel00681	3998.15	4379.92	-0.13157	0.76229
Novel00682	25.5251	21.8156	0.22655	0.953
Novel00685	4455.75	4071.08	0.13026	0.81354
Novel00687	9.3947	9.40678	-0.0018543	1
Novel00688	170.413	209.854	-0.30035	0.51107
Novel00694	4.41999	0.981051	2.1716	0.46723
Novel00695	6194.46	7026.86	-0.1819	0.60123
Novel00698	85.2484	95.6494	-0.16608	0.86747
Novel00700	80.8214	59.5196	0.44137	0.68473
Novel00701	10.1956	4.66292	1.1286	0.63706
Novel00702	285.869	323.369	-0.17783	0.7361
Novel00703	11.2675	10.7583	0.066715	1
Novel00704	6.23772	12.3589	-0.98646	0.58245
Novel00706	4.79884	9.66033	-1.0094	0.67879
Novel00707	156.447	137.884	0.18221	0.78295
Novel00708	133.379	171.42	-0.362	0.33208
Novel00709	0.633675	0.370479	0.77435	1
Novel00710	2.98575	2.33034	0.35755	1
Novel00711	10.0802	8.97155	0.1681	1
Novel00713	269.619	215.721	0.32176	0.45231
Novel00714	1207.95	1009.97	0.25825	0.4296
Novel00716	54.9667	64.2053	-0.22413	0.87096
Novel00717	2278.63	2114.17	0.10807	0.85701
Novel00718	2941.04	3057.06	-0.055817	0.95956
Novel00719	109.466	89.1413	0.29632	0.59271
Novel00720	1.55041	1.06872	0.53676	1
Novel00721	5.52045	2.41801	1.191	0.67749
Novel00722	28.2587	23.3757	0.27368	0.86133
Novel00724	11.7582	4.09057	1.5233	0.20783
Novel00725	6.64804	6.42988	0.048136	1
Novel00726	139.689	142.249	-0.026193	1
Novel00727	338.485	1164.96	-1.7831	1.165e-24
Novel00728	65.095	70.0585	-0.10601	0.97041
Novel00731	1314.53	792.49	0.73008	9.0776e-05
Novel00732	93.7079	74.5617	0.32974	0.63958
Novel00733	3.33637	3.72234	-0.15793	1
Novel00736	447.472	446.419	0.003399	1
Novel00737	20.7029	22.298	-0.10708	0.99925
Novel00738	27.1669	17.3294	0.64863	0.52985
Novel00739	268.794	146.263	0.87794	0.00031715
Novel00741	2363.42	2301.59	0.038245	0.99827
Novel00744	32.6657	22.388	0.54505	0.8434
Novel00745	230.228	257.759	-0.16296	0.83717
Novel00746	3.20447	3.02634	0.082514	1
Novel00747	1077.72	1266.68	-0.23307	0.46136
Novel00749	230.458	184.919	0.31761	0.44545
Novel00750	181.597	155.788	0.22116	0.68249
Novel00751	205.789	225.347	-0.13098	0.87165
Novel00757	14.7629	11.3558	0.37854	0.86291
Novel00758	638.251	568.692	0.16648	0.75977
Novel00759	25.3691	17.2264	0.55845	0.60693
Novel00761	5.19806	3.72682	0.48003	0.96224
Novel00762	11.8257	7.08093	0.73992	0.67562
Novel00763	64.9618	59.6117	0.124	0.95028
Novel00764	1944.93	1750.14	0.15225	0.75566
Novel00765	370.92	301.229	0.30025	0.38871
Novel00768	234.788	232.623	0.013361	1
Novel00771	456.738	496.479	-0.12037	0.96877
Novel00773	129.838	96.3373	0.43054	0.27425
Novel00774	23.4441	22.9967	0.027802	1
Novel00777	4.79884	5.81258	-0.27649	1
Novel00780	19.219	10.5137	0.87026	0.40087
Novel00781	1366.36	1434.44	-0.070157	0.94089
Novel00782	275.802	362.348	-0.39374	0.17025
Novel00783	303.974	243.157	0.32206	0.70359
Novel00784	19.4624	21.0476	-0.11297	0.99997
Novel00785	35.7478	38.663	-0.1131	0.99977
Novel00786	3217.01	3069.64	0.067649	0.92855
Novel00789	79.4313	78.1447	0.023559	1
Novel00792	576.766	527.097	0.12992	0.865
Novel00793	10.8775	39.8257	-1.8723	0.00015128
Novel00794	99.1174	114.675	-0.21034	0.78192
Novel00795	6.66841	8.84789	-0.40799	0.93387
Novel00796	58.7585	49.964	0.23391	0.84809
Novel00797	11.5033	10.7673	0.0954	1
Novel00798	10.3711	14.7032	-0.50356	0.78556
Novel00799	56.3635	66.6346	-0.24151	0.78844
Novel00800	5.71558	6.55354	-0.19738	1
Novel00801	870.33	437.876	0.99104	0.00066417
Novel00802	26.0711	27.2644	-0.064569	1
Novel00803	22.6314	22.5273	0.0066492	1
Novel00804	51.4331	48.4848	0.085165	1
Novel00806	9.58982	8.70405	0.13982	1
Novel00807	70.3026	71.235	-0.01901	1
Novel00808	228.324	291.783	-0.35381	0.27472
Novel00809	125.611	127.945	-0.02657	1
Novel00810	718.654	391.278	0.87711	4.806e-06
Novel00811	3.53149	2.42025	0.54512	0.96877
Novel00813	5.07403	8.51116	-0.74622	0.76868
Novel00814	89.3994	94.5524	-0.080848	0.96877
Novel00817	83.2252	110.233	-0.40546	0.34605
Novel00818	33.2975	49.8007	-0.58076	0.34362
Novel00819	2149.4	1836.91	0.22665	0.50907
Novel00820	199.079	281.115	-0.49782	0.063218
Novel00821	41.3689	31.8509	0.37721	0.67441
Novel00822	275.731	303.316	-0.13756	0.87096
Novel00823	8027.65	6490.88	0.30656	0.34726
Novel00829	28.0715	27.9717	0.0051382	1
Novel00831	6.8353	6.05492	0.1749	1
Novel00832	19.7493	14.1421	0.48181	0.69639
Novel00833	1.6462	0.327765	2.3284	0.8434
Novel00834	9.76105	4.1445	1.2358	0.44503
Novel00835	180.986	165.094	0.13259	0.8946
Novel00836	192.885	195.256	-0.01763	1
Novel00837	1163.23	1044.47	0.15537	0.75651
Novel00838	1.49858	1.63658	-0.12709	1
Novel00839	33.1309	23.2143	0.51316	0.56747
Novel00840	22.3998	49.437	-1.1421	0.013908
Novel00841	490.423	454.007	0.11131	0.86469
Novel00842	0.342753	1.02376	-1.5786	0.97537
Novel00845	22.0378	22.3025	-0.017225	1
Novel00846	19.2801	17.1792	0.16645	0.99176
Novel00847	46.4544	28.4994	0.70488	0.42277
Novel00848	81.4664	104.623	-0.36093	0.48569
Novel00850	8.84462	12.4245	-0.49032	0.85994
Novel00851	52.8606	53.7568	-0.024256	1
Novel00852	5636.28	3753.06	0.58667	0.0019014
Novel00853	1170.1	841.701	0.47526	0.027211
Novel00855	66.0942	71.9374	-0.12222	0.9328
Novel00856	932.473	618.336	0.59267	0.12238
Novel00859	21.0413	21.1844	-0.0097734	1
Novel00860	13.013	15.1879	-0.22296	0.96877
Novel00861	7.13055	4.84275	0.55819	0.87919
Novel00862	19.5381	25.6544	-0.39291	0.76229
Novel00863	49.1606	42.6618	0.20456	0.87887
Novel00864	95.1861	88.2839	0.1086	0.9619
Novel00865	289.984	358.867	-0.30748	0.62784
Novel00866	54.8205	45.5335	0.26779	0.73589
Novel00867	27.9407	21.4761	0.37963	0.7893
Novel00868	14.5925	19.5387	-0.42111	0.87811
Novel00869	73.1409	61.1584	0.25813	0.87581
Novel00870	42.2115	39.1428	0.10889	1
Novel00871	41.754	33.0478	0.33736	0.87966
Novel00872	73.0571	99.2756	-0.44241	0.33558
Novel00874	288.174	278.673	0.048366	1
Novel00875	518.78	279.773	0.89086	0.080543
Novel00876	40.1716	24.422	0.71799	0.46986
Novel00878	360.569	388.91	-0.10916	0.89181
Novel00879	746.824	599.139	0.31788	0.27405
Novel00880	25.6451	30.8969	-0.26878	0.865
Novel00881	60.0237	61.5239	-0.035615	1
Novel00882	500.967	465.218	0.10681	0.85326
Novel00883	6.44505	5.99465	0.10451	1
Novel00884	19.105	71.3223	-1.9004	1.0881e-07
Novel00885	10.8536	10.6171	0.031789	1
Novel00886	28.475	31.3254	-0.13764	0.9599
Novel00887	248.281	276.846	-0.15711	0.89885
Novel00888	1982.98	1491.65	0.41076	0.39173
Novel00889	3.47966	6.01221	-0.78895	0.81704
Novel00890	36.2235	42.2343	-0.22149	0.85522
Novel00892	1.74553	4.42731	-1.3428	0.76944
Novel00893	44.3037	49.1857	-0.15081	0.94154
Novel00894	6.08656	4.22993	0.52499	0.89773
Novel00895	2026.86	1794.97	0.17529	0.67562
Novel00896	173.083	164.895	0.069915	0.99836
Novel00897	192.075	179.608	0.096818	0.91519
Novel00898	54.1915	56.4393	-0.058635	1
Novel00899	15.4802	17.779	-0.19975	0.9863
Novel00900	245.699	167.76	0.55049	0.32221
Novel00901	545.724	614.912	-0.17221	0.67879
Novel00903	89.6534	68.4664	0.38896	0.61583
Novel00904	10.2156	8.74004	0.22507	0.99821
Novel00905	15.9116	20.0194	-0.33132	0.83012
Novel00906	79.7291	5.31172	3.9079	5.4286e-05
Novel00907	8.41827	10.8887	-0.37124	0.91488
Novel00908	286.712	286.508	0.0010266	1
Novel00910	108.914	126.142	-0.21186	0.84009
Novel00912	1376.74	970.743	0.50409	0.016231
Novel00913	43.5307	33.2452	0.38889	0.83169
Novel00914	4309.57	3744.82	0.20265	0.60175
Novel00915	2402.85	3858.08	-0.68314	0.00012371
Novel00916	325.376	191.789	0.76259	0.020922
Novel00917	40.7011	45.2003	-0.15127	0.92753
Novel00918	933.494	913.913	0.030585	0.99383
Novel00919	1245.44	1129.43	0.14107	0.77661
Novel00920	15851.4	14866	0.092599	0.89586
Novel00922	1362.91	1169.15	0.22123	0.62108
Novel00924	0.290922	0.698243	-1.2631	1
Novel00925	103.391	90.942	0.18509	0.80512
Novel00926	29.2995	38.0272	-0.37616	0.71749
Novel00927	21.7021	16.3528	0.4083	0.8026
Novel00928	57.6209	70.3615	-0.28819	0.68961
Novel00929	79.9204	90.2685	-0.17566	0.96877
Novel00930	1751.9	1428.57	0.29435	0.28549
Novel00931	43.0498	38.6518	0.15547	0.92855
Novel00933	7.34604	4.46554	0.71813	0.7962
Novel00934	3405.5	1856.95	0.87493	0.63809
Novel00935	214.82	194.748	0.14152	0.82596
Novel00936	356.797	390.799	-0.13132	0.80512
Novel00937	122.063	95.0281	0.3612	0.44884
Novel00938	1.50644	16.5983	-3.4618	0.00032964
Novel00941	271.408	540.178	-0.99297	6.3534e-07
Novel00942	19.6386	10.4643	0.90822	0.37519
Novel00943	222.822	243.994	-0.13096	0.84413
Novel00944	71.5751	49.1043	0.54361	0.43769
Novel00945	29.0042	10.8482	1.4188	0.019321
Novel00946	777.27	715.786	0.11889	0.8423
Novel00948	13.2768	17.9269	-0.43322	0.78659
Novel00949	28.9375	48.6237	-0.74872	0.15729
Novel00950	364.453	410.08	-0.17017	0.73086
Novel00951	5.36496	3.02858	0.82492	0.82769
Novel00952	35.865	38.007	-0.083686	0.99997
Novel00955	5.37636	6.60747	-0.29747	1
Novel00956	7.11482	2.65586	1.4216	0.51344
Novel00957	22.5903	30.6046	-0.43804	0.70813
Novel00960	21.8337	16.7485	0.38253	0.80479
Novel00961	70.489	65.512	0.10564	0.95826
Novel00963	385.275	352.743	0.12727	0.85899
Novel00964	34.3268	46.5806	-0.44039	0.51634
Novel00965	1.26735	5.31396	-2.068	0.38012
Novel00967	11.1956	11.8225	-0.078609	1
Novel00969	33.5944	48.5787	-0.5321	0.49877
Novel00971	239.065	242.094	-0.018163	1
Novel00972	0.633675	0.370479	0.77435	1
Novel00973	57.8849	30.2863	0.93452	0.033977
Novel00974	160.217	169.741	-0.083308	0.96877
Novel00977	301.185	249.878	0.26943	0.49476
Novel00978	108.339	116.658	-0.10672	0.94913
Novel00979	4.52365	2.79297	0.69569	0.89479
Novel00981	130.722	144.639	-0.14596	0.87298
Novel00982	105.984	93.6648	0.17827	0.82082
Novel00984	54.0685	46.5761	0.2152	0.865
Novel00985	931.707	1071.27	-0.20137	0.58316
Novel00986	135.001	137.795	-0.029557	1
Novel00987	378.352	639.049	-0.75619	0.00020876
Novel00988	432.729	190.903	1.1806	0.0074671
Novel00989	124.669	90.3646	0.46427	0.27067
Novel00990	167.179	181.993	-0.12249	0.86133
Novel00991	304.605	334.605	-0.13552	0.81698
Novel00992	54.0451	29.5809	0.8695	0.48037
Novel00993	321.637	264.79	0.28058	0.51344
Novel00994	63.8578	46.4035	0.46063	0.4582
Novel00995	208.767	343.228	-0.71727	0.0015372
Novel00997	128.376	133.262	-0.053889	0.99645
Novel01000	92.5089	87.6256	0.07824	0.96978
Novel01001	30.2319	34.6956	-0.19868	0.93544
Novel01002	8.88505	15.2216	-0.77667	0.53222
Novel01004	49.1654	55.5096	-0.17509	0.88233
Novel01005	189.951	190.213	-0.0019859	1
Novel01006	84.7357	100.693	-0.24892	0.76095
Novel01007	11.5109	3.48224	1.7249	0.24516
Novel01008	128.803	105.013	0.2946	0.82402
Novel01009	170.748	164.44	0.05431	0.98697
Novel01011	227.263	300.753	-0.40421	0.49199
Novel01012	103.672	106.715	-0.041728	1
Novel01013	51.1877	70.7476	-0.46688	0.57424
Novel01014	4.44823	1.71977	1.371	0.67421
Novel01017	63.238	42.7976	0.56326	0.31372
Novel01018	0.625809	0.327765	0.93306	1
Novel01019	2.93392	1.02152	1.5221	0.78731
Novel01020	5.56441	4.5105	0.30294	0.99951
Novel01022	86.158	64.9594	0.40745	0.4691
Novel01023	6.90396	8.47293	-0.29544	0.9606
Novel01024	17.7929	21.9527	-0.3031	0.90027
Novel01025	156.752	118.637	0.40193	0.42912
Novel01026	269.906	274.267	-0.023124	1
Novel01027	18.9123	23.0974	-0.28841	0.88301
Novel01028	19.2754	18.6994	0.043775	1
Novel01029	398.845	412.39	-0.048181	0.96886
Novel01031	450.418	572.156	-0.34514	0.23723
Novel01032	534.096	253.934	1.0726	0.042117
Novel01033	59.8109	59.6679	0.0034544	1
Novel01034	24.0582	15.9176	0.59591	0.60151
Novel01036	1294.06	1466.36	-0.18034	0.66817
Novel01038	12.1528	9.36182	0.37642	0.91571
Novel01039	1135.14	1034.8	0.13353	0.80049
Novel01040	2.03292	13.0261	-2.6798	0.009416
Novel01041	240.811	146.869	0.71338	0.41536
Novel01043	141.683	197.859	-0.4818	0.18131
Novel01044	217.074	206.011	0.07546	0.96877
Novel01046	19.9284	33.6385	-0.75529	0.32743
Novel01050	63.8697	56.3021	0.18194	0.90696
Novel01053	36.7571	52.0074	-0.5007	0.46042
Novel01056	3013.22	2774.54	0.11906	0.82483
Novel01058	51.4331	68.296	-0.4091	0.52601
Novel01059	40.2793	35.5287	0.18105	0.92949
Novel01061	142.985	123.609	0.21008	0.95426
Novel01064	314.055	311.01	0.01406	1
Novel01066	512.39	652.771	-0.34934	0.19716
Novel01067	1.59437	0.696	1.1958	0.95826
Novel01068	9.45793	13.3112	-0.49304	0.83995
Novel01070	22.995	34.103	-0.56858	0.46136
Novel01071	688.85	595.418	0.21029	0.59862
Novel01072	3.31277	8.60107	-1.3765	0.4105
Novel01073	13.8712	11.9597	0.21391	0.97537
Novel01076	8363.33	7066.15	0.24315	0.44308
Novel01078	24.2026	15.8618	0.60961	0.57037
Novel01079	32.1742	22.8012	0.4968	0.63809
Novel01080	24.8917	26.2186	-0.074929	1
Novel01081	171.653	154.08	0.15581	0.87085
Novel01082	2914.02	3331.55	-0.19318	0.59134
Novel01083	30.5362	37.2908	-0.2883	0.79275
Novel01085	637.158	557.27	0.19327	0.69325
Novel01087	177.057	3.39682	5.7039	1.8859e-52
Novel01088	664.443	522.64	0.34633	0.45053
Novel01089	3.94968	4.0973	-0.05294	1
Novel01092	134.651	114.288	0.23656	0.71908
Novel01094	215.659	232.79	-0.11028	0.95031
Novel01095	2251.68	1692.93	0.41148	0.069467
Novel01096	10.0802	4.92369	1.0337	0.52829
Novel01097	166.766	134.568	0.30949	0.5198
Novel01099	17.493	14.6245	0.25839	0.9177
Novel01100	116.904	75.0667	0.63908	0.07259
Novel01101	6.0787	6.01445	0.015329	1
Novel01103	2374.25	1137.4	1.0617	3.2335e-10
Novel01104	3.75022	1.68154	1.1572	0.83576
Novel01105	1219.58	403.139	1.597	2.2468e-10
Novel01107	6.27029	7.77468	-0.31025	0.95826
Novel01108	21.4764	13.7649	0.64176	0.57201
Novel01109	38.2242	19.5163	0.96981	0.093795
Novel01110	11.9408	7.25403	0.71905	0.63958
Novel01111	34.3743	35.7059	-0.054831	1
Novel01113	11.5595	10.2826	0.16887	1
Novel01114	614.938	582.794	0.077455	0.99879
Novel01115	2.26414	3.72682	-0.71898	0.92185
Novel01117	50.1969	68.2599	-0.44344	0.52353
Novel01118	4.1212	5.03115	-0.28782	1
Novel01120	314.124	221.754	0.50237	0.085153
Novel01121	96.0309	81.6211	0.23456	0.73897
Novel01122	245.507	207.389	0.24342	0.75615
Novel01123	15.9999	23.9751	-0.58348	0.55402
Novel01124	61.6194	42.3381	0.54143	0.31437
Novel01125	373.56	344.921	0.11508	0.85371
Novel01126	27.1629	28.4474	-0.066657	1
Novel01127	260.023	329.199	-0.34032	0.37002
Novel01128	13.4763	7.41318	0.86226	0.5837
Novel01129	462.462	511.793	-0.14622	0.7922
Novel01130	25.6852	11.9125	1.1085	0.23163
Novel01131	665.84	618.187	0.10713	0.88672
Novel01132	23.699	23.8942	-0.011833	1
Novel01133	18.264	22.8191	-0.32124	0.8423
Novel01135	258.207	304.956	-0.24007	0.57476
Novel01137	67.0259	65.6284	0.030398	1
Novel01138	181.732	183.051	-0.010433	1
Novel01139	311.584	355.901	-0.19185	0.70772
Novel01140	1.35528	1.30657	0.052803	1
Novel01141	48.748	52.5213	-0.10756	0.95422
Novel01142	5.69521	4.14002	0.46011	0.93843
Novel01144	31.9414	33.1197	-0.052265	1
Novel01145	26.025	25.2839	0.041679	1
Novel01146	139.341	169.258	-0.2806	0.56295
Novel01149	444.387	476.085	-0.099403	0.91
Novel01151	64.9981	75.9875	-0.22536	0.76795
Novel01152	1289.62	1352.44	-0.068619	0.93511
Novel01154	28.7942	31.4202	-0.12591	0.98188
Novel01155	43.1451	33.7663	0.35361	0.81934
Novel01157	407.938	277.077	0.55806	0.018342
Novel01158	38.9805	29.8551	0.38478	0.68429
Novel01160	7.84429	19.1391	-1.2868	0.11581
Novel01161	24.9674	28.3309	-0.18233	0.95967
Novel01162	49.4496	28.0814	0.81635	0.13524
Novel01163	8495.71	9474.84	-0.15737	0.68855
Novel01164	43.1036	74.2479	-0.78454	0.050446
Novel01165	37.9937	32.7987	0.21212	0.91039
Novel01167	169.552	175.179	-0.0471	0.9831
Novel01168	4449.08	4493.83	-0.014439	1
Novel01169	59.7352	63.9245	-0.097786	0.97689
Novel01170	29.731	27.4038	0.11759	1
Novel01171	20.546	12.8036	0.68231	0.55919
Novel01172	25.1351	29.1055	-0.21159	0.94258
Novel01175	101.883	115.921	-0.18623	0.82769
Novel01176	16.7768	6.70372	1.3234	0.18142
Novel01178	51.2255	22.6195	1.1793	0.0081205
Novel01181	205.328	183.965	0.1585	0.8259
Novel01182	46.8812	31.8442	0.55798	0.40868
Novel01183	3.3285	3.80552	-0.19322	1
Novel01185	63.2624	35.9351	0.81595	0.059173
Novel01186	48.9769	38.5884	0.34393	0.76249
Novel01187	4.10547	6.1538	-0.58393	0.92855
Novel01190	1721.52	1640.03	0.069967	0.951
Novel01191	13.2928	8.09796	0.71502	0.64431
Novel01196	7.96722	18.9102	-1.247	0.15629
Novel01197	3.97004	2.33482	0.76584	0.92863
Novel01198	7.5208	4.41834	0.76738	0.75871
Novel01199	194.235	148.504	0.3873	0.26707
Novel01200	0.968562	2.83344	-1.5486	0.79964
Novel01201	5.94327	6.79588	-0.1934	1
Novel01203	24.7669	30.0188	-0.27746	0.91239
Novel01204	123.663	139.032	-0.169	0.86441
Novel01206	45.5474	46.7627	-0.037989	1
Novel01207	307.266	189.561	0.69683	0.0025748
Novel01208	633.67	412.662	0.61877	0.0041611
Novel01210	264.638	286.14	-0.1127	0.86165
Novel01212	17.9484	28.9977	-0.69208	0.41892
Novel01213	28.1369	22.3322	0.33334	0.81073
Novel01214	252.96	362.035	-0.51722	0.035457
Novel01215	125.786	140.129	-0.15578	0.82246
Novel01216	36.1548	36.1254	0.0011751	1
Novel01218	292.682	238.004	0.29834	0.46109
Novel01219	82.8179	114.054	-0.46171	0.60783
Novel01220	57.2551	47.9735	0.25517	0.74615
Novel01223	143.388	135.525	0.081369	0.95826
Novel01226	60.4082	68.4147	-0.17956	0.87966
Novel01227	175.888	235.145	-0.4189	0.17953
Novel01228	200.59	144.788	0.4703	0.13356
Novel01229	11.5223	13.1741	-0.19327	0.9863
Novel01230	143.735	173.487	-0.27141	0.56326
Novel01232	530.645	729.406	-0.45897	0.06811
Novel01233	11.8811	17.0718	-0.52294	0.77769
Novel01234	28.2866	23.9531	0.23991	0.89538
Novel01235	43.4298	36.9167	0.23441	0.84144
Novel01237	69.2015	91.7575	-0.40702	0.4296
Novel01238	4.62408	3.3069	0.48369	0.99306
Novel01239	88.3099	91.6619	-0.053747	1
Novel01241	1.02039	7.16411	-2.8117	0.097092
Novel01243	21.7705	20.0981	0.11532	1
Novel01244	131.427	76.7482	0.77606	0.01203
Novel01245	509.779	864.676	-0.76229	0.015307
Novel01246	7.44971	5.6822	0.39073	0.96695
Novel01248	1116.46	745.744	0.58217	0.0039037
Novel01250	52.9034	64.0683	-0.27625	0.75698
Novel01251	96.3788	175.448	-0.86426	0.0011995
Novel01252	100.961	102.348	-0.019694	1
Novel01253	21.6365	22.3003	-0.043596	1
Novel01255	8.74065	5.94297	0.55656	0.8423
Novel01256	1435.32	1433.09	0.0022435	1
Novel01259	4928.22	10021.1	-1.0239	1.9411e-10
Novel01260	7.07872	10.8033	-0.60991	0.77047
Novel01262	3116.19	2612.23	0.2545	0.4103
Novel01263	154.735	156.806	-0.019177	1
Novel01264	84.8386	100.259	-0.24094	0.84614
Novel01266	130.535	116.902	0.15914	0.9181
Novel01267	232.461	226.377	0.038259	1
Novel01268	189.247	124.88	0.59972	0.039858
Novel01269	324.797	363.317	-0.16169	0.7752
Novel01270	4.79884	2.2809	1.0731	0.78789
Novel01271	1.20765	0.325522	1.8914	0.93064
Novel01274	16.2029	15.1425	0.097644	1
Novel01275	236.126	304.458	-0.36669	0.22738
Novel01277	71.9455	11.3086	2.6695	4.2409e-12
Novel01278	14.3583	17.9161	-0.31937	0.95278
Novel01279	84.0234	101.637	-0.27457	0.62755
Novel01280	160.185	110.645	0.5338	0.095066
Novel01281	175.334	201.221	-0.19868	0.78136
Novel01282	26.7365	34.7882	-0.37979	0.76229
Novel01286	27.7898	30.1177	-0.11606	0.9941
Novel01287	107.889	72.0917	0.58165	0.80512
Novel01288	547.061	575.686	-0.073579	0.95577
Novel01290	119.414	49.1605	1.2804	0.0064489
Novel01291	1.97322	1.67257	0.23849	1
Novel01292	22.0484	16.378	0.42892	0.8259
Novel01293	19.1085	16.5686	0.20576	0.97139
Novel01294	82.566	74.0662	0.15673	0.86964
Novel01295	420.727	256.702	0.71279	0.14358
Novel01297	434.617	273.621	0.66757	0.0027829
Novel01300	24.0428	32.2803	-0.42505	0.7053
Novel01302	10.2428	8.13619	0.33218	0.95826
Novel01303	12.013	6.14259	0.96768	0.49465
Novel01304	468.963	533.855	-0.18697	0.67616
Novel01305	821.196	781.423	0.071623	0.96365
Novel01306	119.258	179.36	-0.58877	0.34177
Novel01307	19.511	35.9172	-0.88039	0.1516
Novel01308	340.57	380.697	-0.16069	0.85976
Novel01310	11.9576	22.1811	-0.8914	0.30017
Novel01311	3.67479	4.64537	-0.33813	1
Novel01312	19.5864	26.4448	-0.43313	0.68979
Novel01313	130.035	135.813	-0.062724	0.99645
Novel01314	19.9292	22.1793	-0.15433	0.99427
Novel01315	5918.81	6528.18	-0.14137	0.74783
Novel01317	19.8331	34.3728	-0.79336	0.4376
Novel01318	3585.27	3306.25	0.11689	0.82769
Novel01319	2898.4	3260.65	-0.1699	0.63958
Novel01320	26.4139	36.557	-0.46885	0.60123
Novel01321	199.956	194.066	0.043137	1
Novel01322	244.247	248.236	-0.02337	1
Novel01323	95.632	49.1717	0.95967	0.33413
Novel01324	77.2215	60.3346	0.35602	0.56329
Novel01325	4.45609	2.088	1.0937	0.76129
Novel01326	72.3312	80.7632	-0.15908	0.90599
Novel01327	1519.63	1151.59	0.4001	0.092624
Novel01328	7.08659	4.4633	0.66698	0.83759
Novel01329	279.941	251.381	0.15524	0.84885
Novel01330	33.4065	70.8758	-1.0852	0.015996
Novel01331	9.1556	1.96434	2.2206	0.13954
Novel01332	309.359	262.806	0.23528	0.59953
Novel01333	15.4283	12.3706	0.31867	0.87644
Novel01335	542.145	567.724	-0.066509	0.97537
Novel01336	151.25	115.47	0.38942	0.31864
Novel01337	14.8869	22.0737	-0.56828	0.6131
Novel01338	39.0456	119.822	-1.6177	1.2072e-08
Novel01340	686.563	546.518	0.32912	0.53579
Novel01341	104.148	87.3721	0.25339	0.66627
Novel01342	14.7879	18.8949	-0.35358	0.86807
Novel01343	1033.55	797.255	0.37449	0.416
Novel01344	832.077	862.064	-0.051078	0.98423
Novel01345	191.895	131.367	0.54671	0.065576
Novel01346	350.918	240.544	0.54483	0.69955
Novel01347	201.221	195.971	0.038138	1
Novel01348	4361.7	3982.71	0.13114	0.78939
Novel01350	275.043	196.49	0.4852	0.16472
Novel01351	1635.54	1486.25	0.13808	0.77365
Novel01352	1835.68	1338.79	0.45539	0.033443
Novel01353	26.6769	33.0968	-0.3111	0.82142
Novel01354	2.71409	3.3069	-0.28501	1
Novel01356	1056.13	718.51	0.55571	0.0077165
Novel01357	961.418	921.847	0.060637	0.9565
Novel01358	620.026	519.423	0.25542	0.45231
Novel01362	215.793	184.214	0.22826	0.69377
Novel01363	1002.25	1197.6	-0.25691	0.40087
Novel01367	922.836	1035.5	-0.16619	0.72015
Novel01368	13.5238	17.3393	-0.35854	0.88543
Novel01369	93.0625	87.9669	0.081238	1
Novel01370	46.6468	37.132	0.32911	0.70731
Novel01371	143.899	109.388	0.3956	0.35415
Novel01372	3.05685	2.784	0.13488	1
Novel01374	8.70919	20.1785	-1.2122	0.13899
Novel01375	73.8566	50.7881	0.54023	0.28853
Novel01376	85.589	89.4601	-0.063819	0.99977
Novel01377	99.75	101.984	-0.031954	1
Novel01378	2.5347	1.02376	1.3079	0.85326
Novel01380	298.694	310.702	-0.056863	0.98256
Novel01381	18.9964	8.84789	1.1023	0.66412
Novel01382	15.1982	28.6317	-0.91371	0.20304
Novel01383	87.8745	93.8972	-0.095637	0.9863
Novel01384	29.5947	23.7889	0.31505	0.83142
Novel01385	100.419	123.733	-0.3012	0.61728
Novel01386	127.168	156.806	-0.30224	0.64444
Novel01387	1948.72	1527.17	0.35166	0.15145
Novel01388	5.23739	6.22802	-0.24992	1
Novel01390	83.1261	77.3359	0.10416	0.96877
Novel01394	6360.89	4090.5	0.63695	0.00042354
Novel01395	46.4505	56.2644	-0.27653	0.78108
Novel01396	16.4777	26.6224	-0.69212	0.40647
Novel01397	16.8479	5.40388	1.6405	0.067575
Novel01398	247.766	232.118	0.094121	0.95163
Novel01401	10.3193	5.44659	0.92192	0.60151
Novel01402	913.328	843.53	0.11469	0.86443
Novel01403	735.749	679.265	0.11524	0.8502
Novel01404	86.8514	78.3969	0.14775	0.90054
Novel01405	40.3816	57.3978	-0.5073	0.35643
Novel01407	5.72344	9.44725	-0.72301	0.74397
Novel01409	10.1006	13.4996	-0.41848	0.8423
Novel01410	250.347	247.372	0.017247	1
Novel01411	58.2271	58.5471	-0.0079064	1
Novel01412	166.772	180.967	-0.11785	0.88969
Novel01415	115.463	49.6281	1.2182	3.7012e-05
Novel01416	8.23454	9.34651	-0.18274	1
Novel01417	22.069	20.0149	0.14095	1
Novel01418	5.87107	8.55836	-0.54371	0.85721
Novel01419	32.3658	35.607	-0.13769	0.95746
Novel01421	23.9345	13.3112	0.84645	0.32125
Novel01425	1368.26	1414.49	-0.047937	0.96896
Novel01429	40.8747	37.2327	0.13464	0.96644
Novel01432	6.08193	3.35635	0.85764	0.79469
Novel01434	1.02826	1.02376	0.0063184	1
Novel01435	3.61942	4.13329	-0.19153	1
Novel01437	11.4672	9.53941	0.26555	0.9599
Novel01439	4.60835	9.32584	-1.017	0.69198
Novel01441	23.2927	27.2352	-0.2256	0.9131
Novel01442	177.745	144.514	0.2986	0.55162
Novel01443	2647.16	2018.62	0.39108	0.098877
Novel01444	179.106	204.941	-0.1944	0.7663
Novel01445	126.156	148.003	-0.23042	0.67292
Novel01446	158.382	173.799	-0.13401	0.86343
Novel01447	5.8993	3.72907	0.66173	0.88816
Novel01448	2.56293	2.98811	-0.22144	1
Novel01449	88.4911	97.6245	-0.14171	0.90027
Novel01450	83.1968	74.7569	0.15432	0.88347
Novel01452	34.9361	31.6738	0.14143	0.96877
Novel01453	374.014	510.435	-0.44863	0.075978
Novel01454	97.5051	96.3261	0.017551	1
Novel01455	681.553	794.977	-0.22209	0.53688
Novel01456	541.57	453.896	0.25479	0.58936
Novel01457	17.2751	16.1307	0.098885	1
Novel01460	106.784	70.0108	0.60905	0.11023
Novel01461	634.967	454.515	0.48235	0.045765
Novel01462	3.55973	1.39424	1.3523	0.75893
Novel01463	1422.88	1017.11	0.48435	0.02308
Novel01464	34.8172	35.762	-0.038629	1
Novel01465	36.7269	37.2234	-0.019373	1
Novel01466	136.425	133.455	0.031757	1
Novel01467	201.301	179.125	0.16839	0.79179
Novel01468	84.4632	82.8032	0.028638	1
Novel01469	18.7647	23.6882	-0.33615	0.86443
Novel01470	811.067	637.882	0.34653	0.20493
Novel01471	1002.62	561.609	0.83614	7.4908e-05
Novel01472	0.685506	0.696	-0.021919	1
Novel01474	1075.05	980.466	0.13287	0.88166
Novel01476	98.003	78.3286	0.32329	0.88171
Novel01477	65.8285	82.448	-0.32477	0.60839
Novel01478	2.43104	3.39906	-0.48356	1
Novel01479	202.26	137.025	0.56177	0.054179
Novel01480	851.768	733.71	0.21525	0.53827
Novel01481	39.4416	34.4191	0.19651	0.95826
Novel01482	32.8038	26.7388	0.29493	0.8423
Novel01483	660.456	605.561	0.12519	0.80917
Novel01484	434.707	469.879	-0.11225	0.85728
Novel01485	311.722	258.663	0.26919	0.53422
Novel01486	384.659	470.804	-0.29154	0.84189
Novel01487	965.9	765.183	0.33607	0.20128
Novel01488	487.65	492.922	-0.015513	1
Novel01489	2.68233	3.02858	-0.17516	1
Novel01490	551.968	334.845	0.72109	0.00042897
Novel01492	18.1243	21.611	-0.25385	0.90027
Novel01493	44.1454	61.7933	-0.48519	0.53605
Novel01494	11.315	12.0046	-0.085354	1
Novel01496	53.729	39.2079	0.45456	0.51425
Novel01497	179.894	197.289	-0.13317	0.86796
Novel01498	38.5356	51.3231	-0.41342	0.60798
Novel01500	529.952	616.824	-0.219	0.57646
Novel01501	19.352	15.6622	0.30519	0.9177
Novel01502	23.7991	27.197	-0.19254	0.95009
Novel01504	22.7394	13.9622	0.70366	0.48378
Novel01505	214.669	175.806	0.28813	0.74584
Novel01506	126.616	122.515	0.0475	0.99929
Novel01507	13.9312	16.4405	-0.23894	0.96877
Novel01511	14.2014	12.1975	0.21945	0.97732
Novel01512	282.661	254.669	0.15045	0.81648
Novel01513	39.031	5.72715	2.7687	0.0006422
Novel01514	107.181	8.93332	3.5847	4.4573e-17
Novel01515	3.59119	6.14708	-0.77544	0.81467
Novel01516	2.80202	2.04529	0.45417	0.99812
Novel01518	35.7917	35.0998	0.028164	1
Novel01520	14.1135	13.264	0.089559	1
Novel01522	576.143	798.12	-0.47018	0.05043
Novel01524	3149.13	2263.3	0.47652	0.020606
Novel01526	153.3	159.272	-0.055134	1
Novel01528	8.4454	6.33997	0.41369	0.92228
Novel01530	24.8477	18.0528	0.46089	0.71137
Novel01532	8.25491	10.8482	-0.39413	0.91512
Novel01533	393.739	391.879	0.0068297	1
Novel01534	616.198	436.646	0.49693	0.22289
Novel01536	6.23419	8.28228	-0.40983	0.92934
Novel01537	193.077	187.526	0.042086	1
Novel01539	102.705	88.0255	0.22252	0.84909
Novel01541	1616.82	1139.15	0.5052	0.018464
Novel01542	11.0927	4.55545	1.2839	0.35084
Novel01543	297.552	346.808	-0.221	0.62357
Novel01544	2.32384	1.39649	0.73471	0.97947
Novel01545	1251.85	439.261	1.5109	6.1224e-13
Novel01546	29.1519	18.2884	0.67266	0.41299
Novel01547	289.876	382.878	-0.40145	0.28088
Novel01548	326.996	172.216	0.92506	2.2782e-05
Novel01549	1.31131	5.31396	-2.0188	0.37899
Novel01550	827.413	748.427	0.14475	0.76993
Novel01551	103.475	96.9475	0.094013	1
Novel01552	1020.01	1051.39	-0.043716	0.97537
Novel01553	1.89316	5.0806	-1.4242	0.62285
Novel01554	46.529	23.632	0.97739	0.33825
Novel01555	2.13225	5.53875	-1.3772	0.64793
Novel01556	1.94499	2.46072	-0.33932	1
Novel01557	167.379	125.153	0.41942	0.58926
Novel01558	118.963	84.8264	0.48792	0.19665
Novel01559	3.86638	4.00066	-0.049254	1
Novel01560	83.2713	85.2387	-0.033689	1
Novel01562	55.7277	93.5264	-0.74698	0.037077
Novel01563	21.0264	17.5299	0.26238	0.94635
Novel01564	76.5775	78.6384	-0.038313	1
Novel01566	47.7057	41.2937	0.20824	0.87014
Novel01568	61.2957	44.7894	0.45263	0.50385
Novel01569	118.564	100.488	0.23865	0.69778
Novel01570	548.561	378.495	0.53538	0.017695
Novel01571	769.49	658.972	0.22368	0.53566
Novel01572	6890.91	5293.54	0.38046	0.089502
Novel01573	15.17	11.9035	0.34983	0.89566
Novel01574	352.963	361.309	-0.033719	1
Novel01575	12.6681	11.9192	0.087919	1
Novel01576	20.7555	31.6494	-0.60868	0.7141
Novel01577	0.290922	0.651044	-1.1621	1
Novel01578	2132.09	2609.65	-0.29159	0.27242
Novel01580	853.689	895.324	-0.068701	0.95826
Novel01581	245.329	116.541	1.0739	4.2253e-06
Novel01582	14.5523	25.0559	-0.7839	0.62022
Novel01584	41.7626	29.8285	0.48552	0.73187
Novel01586	356.417	404.297	-0.18185	0.69198
Novel01587	57.9791	73.6706	-0.34556	0.56323
Novel01590	98.2101	123.911	-0.33536	0.49476
Novel01591	0.968562	1.67929	-0.79394	0.994
Novel01592	11.5709	25.0285	-1.1131	0.13842
Novel01594	961.114	961.259	-0.00021716	1
Novel01595	36.1331	50.8016	-0.49155	0.41113
Novel01596	232.216	248.418	-0.097302	0.90998
Novel01597	60.5144	47.7955	0.3404	0.68072
Novel01599	7.77209	9.07901	-0.22423	0.98484
Novel01600	86.6707	108.691	-0.32662	0.56986
Novel01601	7.33818	3.3541	1.1295	0.61002
Novel01603	4.95787	2.65586	0.90054	0.80924
Novel01605	55.8691	56.7711	-0.023104	1
Novel01606	2721.86	3360.66	-0.30415	0.47164
Novel01609	922.894	648.114	0.50992	0.78448
Novel01610	73.0276	54.8544	0.41283	0.48687
Novel01611	100.516	97.8691	0.038496	1
Novel01613	2429.72	2210.22	0.1366	0.78602
Novel01614	51.9471	49.6569	0.065049	1
Novel01615	117.314	107.901	0.12067	0.93958
Novel01616	3.92608	4.98844	-0.3455	0.97529
Novel01617	10.9058	4.42731	1.3006	0.35583
Novel01618	22.1333	22.7112	-0.037186	1
Novel01619	177.86	183.853	-0.047812	1
Novel01620	19.6703	17.0897	0.20289	0.951
Novel01622	0.669774	0.655529	0.031014	1
Novel01623	128.594	148.111	-0.20386	0.88241
Novel01624	1307.71	816.489	0.67954	0.0024517
Novel01625	59.6442	59.0569	0.014276	1
Novel01626	5.87107	7.90955	-0.42997	0.92726
Novel01627	125.812	109.758	0.19695	0.80917
Novel01629	9.55049	6.4254	0.57179	0.82979
Novel01632	10.0398	8.13619	0.3033	0.95095
Novel01633	251.696	183.06	0.45936	0.12149
Novel01634	4.22487	6.11109	-0.53252	0.94312
Novel01637	13.6557	11.6297	0.23169	0.97166
Novel01638	5.30526	5.73613	-0.11265	1
Novel01639	2.33171	5.0806	-1.1236	0.70395
Novel01640	67.1985	48.4371	0.47232	0.4582
Novel01641	0.872766	2.17791	-1.3193	0.96892
Novel01642	13.4201	8.9378	0.5864	0.72731
Novel01643	26.3363	18.2817	0.52665	0.83405
Novel01644	50.3302	37.3874	0.42887	0.59029
Novel01645	11.28	4.00515	1.4938	0.26565
Novel01646	220.779	177.168	0.31749	0.45261
Novel01647	435.59	1054.71	-1.2758	2.5025e-13
Novel01649	5.52831	5.40388	0.032845	1
Novel01650	73.982	67.5595	0.13102	0.93589
Novel01651	1210.48	1103.76	0.13315	0.79961
Novel01653	24.664	19.3594	0.34937	0.82246
Novel01654	112.074	70.2464	0.67396	0.066146
Novel01657	362.96	298.533	0.28192	0.42884
Novel01658	922.846	673.063	0.45535	0.048783
Novel01659	22.1483	22.0602	0.0057477	1
Novel01660	15.7643	11.6813	0.43246	0.82224
Novel01661	9.94044	11.8608	-0.25482	0.96877
Novel01662	38.2353	37.3488	0.033842	1
Novel01663	255.809	186.906	0.45275	0.50647
Novel01666	28.0679	30.0884	-0.10029	0.99418
Novel01667	3.53936	4.23217	-0.25791	1
Novel01669	40.1431	41.3517	-0.042794	1
Novel01670	541.216	732.045	-0.43573	0.56872
Novel01671	2388.04	2234.92	0.095606	0.89937
Novel01672	31.7105	30.7557	0.044107	1
Novel01673	62.7674	62.0626	0.01629	1
Novel01674	237.082	255.18	-0.10613	0.93064
Novel01675	2647.25	3764.64	-0.50802	0.11303
Novel01676	4340.86	4827.19	-0.1532	0.72517
Novel01677	1.35528	0.978808	0.46949	1
Novel01678	34.0636	44.6617	-0.39081	0.67322
Novel01679	118.073	100.082	0.23849	0.70014
Novel01680	938.328	638.5	0.55541	0.0096908
Novel01681	126.275	89.9322	0.48966	0.62022
Novel01682	54.9603	58.9782	-0.10179	0.97947
Novel01683	326.104	329.605	-0.015408	1
Novel01685	23.7115	18.9012	0.32711	0.83871
Novel01687	84.393	87.5474	-0.05294	1
Novel01688	347.698	278.402	0.32066	0.36624
Novel01689	3.34777	2.46072	0.44412	0.96877
Novel01691	2.32384	2.00257	0.21466	1
Novel01692	271.419	287.771	-0.084398	0.95826
Novel01693	3.82595	4.38011	-0.19515	1
Novel01695	89.3031	106.141	-0.2492	0.71113
Novel01697	5.56441	6.84756	-0.29936	0.98048
Novel01699	12.7943	12.157	0.073709	1
Novel01700	8.64163	3.7201	1.216	0.50599
Novel01702	102.145	88.096	0.21347	0.75566
Novel01703	210.516	239.899	-0.1885	0.89291
Novel01705	700.864	726.87	-0.052563	0.96978
Novel01708	1198.8	1066.89	0.16818	0.71908
Novel01709	37.1999	28.3849	0.39018	0.69639
Novel01710	14.9347	12.853	0.21656	0.96224
Novel01712	3.14478	8.42797	-1.4222	0.41646
Novel01713	17.8841	27.2217	-0.60608	0.53864
Novel01714	172.256	146.262	0.23599	0.709
Novel01716	21.913	5.1593	2.0865	0.033023
Novel01717	37.4076	62.8373	-0.74829	0.094738
Novel01718	200.75	208.824	-0.056886	0.99489
Novel01719	84.6169	98.0289	-0.21226	0.76129
Novel01720	76.8209	91.6893	-0.25525	0.69444
Novel01722	220.61	130.525	0.75717	0.0024373
Novel01723	69.9723	72.4661	-0.050523	1
Novel01725	3619.21	3745.93	-0.049651	0.95826
Novel01726	934.087	936.406	-0.0035767	1
Novel01730	71.7134	46.8302	0.61481	0.45299
Novel01732	10.8607	12.3684	-0.18754	1
Novel01733	182.713	159.77	0.19358	0.71506
Novel01734	15.8161	12.6579	0.32136	0.90382
Novel01735	1.02039	0.978808	0.060026	1
Novel01736	7.20275	13.549	-0.91157	0.48141
Novel01740	1.02039	1.11144	-0.1233	1
Novel01741	2452.29	2579.73	-0.073087	0.95064
Novel01743	575.608	434.855	0.40455	0.13755
Novel01744	52.3892	43.7076	0.26138	0.79443
Novel01745	0.290922	0.327765	-0.17203	1
Novel01746	59.0701	53.229	0.15021	0.92496
Novel01747	2228.58	1592.89	0.48448	0.1454
Novel01748	36.6824	36.4127	0.010647	1
Novel01749	92.828	81.3958	0.18961	0.89322
Novel01750	5114.26	4939.55	0.050146	0.97947
Novel01752	52.0733	49.7351	0.06628	1
Novel01753	37.0631	41.8822	-0.17635	0.93124
Novel01754	7.32568	7.62226	-0.057257	1
Novel01756	0.342753	17.1594	-5.6457	1.3486e-06
Novel01757	33.3807	31.4985	0.083734	1
Novel01758	64.4269	46.1612	0.48098	0.42697
Novel01759	1921.27	1174.28	0.71028	0.037009
Novel01760	18.0203	14.3732	0.32624	0.89937
Novel01761	594.517	740.397	-0.31658	0.253
Novel01762	490.133	432.911	0.1791	0.70002
Novel01763	314.912	174.152	0.8546	0.00012348
Novel01764	70.4117	145.971	-1.0518	8.0756e-05
Novel01765	91.101	101.126	-0.15062	0.8781
Novel01766	10.1163	6.31569	0.67967	0.74047
Novel01767	19.6103	24.3928	-0.31484	0.84669
Novel01768	50.6225	30.3199	0.73951	0.15235
Novel01770	893.422	921.115	-0.04404	0.9863
Novel01772	182.01	183.575	-0.012349	1
Novel01773	190.199	219.862	-0.20909	0.6795
Novel01774	4771.21	4955.79	-0.05476	0.94913
Novel01775	98.4009	77.9315	0.33646	0.56038
Novel01776	124.57	99.2534	0.32777	0.566
Novel01777	44.3658	43.9859	0.012406	1
Novel01778	7.85569	3.81225	1.0431	0.59015
Novel01779	3.78632	7.25178	-0.93754	0.72793
Novel01780	7.53764	4.29693	0.81081	0.80255
Novel01781	28.579	42.3691	-0.56806	0.4154
Novel01784	1.69803	0.655529	1.3731	0.95826
Novel01785	87.6544	82.9268	0.079987	1
Novel01786	280.15	248.605	0.17234	0.79108
Novel01788	49.2385	36.0422	0.4501	0.79161
Novel01790	12.6635	11.4138	0.14989	1
Novel01791	543.866	292.985	0.89243	7.3095e-06
Novel01793	8.44187	7.77468	0.11878	1
Novel01794	91.4274	63.7707	0.51973	0.5901
Novel01795	28.63	26.6224	0.10489	0.97802
Novel01796	17.8727	8.84341	1.0151	0.33603
Novel01798	68.3584	93.1289	-0.44611	0.33826
Novel01801	122.817	115.781	0.085116	1
Novel01802	356.713	413.414	-0.21282	0.7556
Novel01804	2412.61	2000.95	0.26991	0.37026
Novel01805	18.5946	21.3664	-0.20046	0.95826
Novel01806	3407.05	2887.69	0.23861	0.44728
Novel01807	119.645	156.86	-0.39071	0.31487
Novel01809	182.192	151.345	0.26763	0.54147
Novel01810	34.6609	40.9439	-0.24034	0.86634
Novel01811	16.7812	5.03564	1.7366	0.10354
Novel01812	51.1414	28.7774	0.82956	0.094258
Novel01813	10.598	6.99101	0.60022	0.78295
Novel01814	26.3067	26.9636	-0.035585	1
Novel01816	17.5657	21.2001	-0.27131	0.89861
Novel01817	10.3307	5.76763	0.84089	0.62076
Novel01818	5.37282	7.45141	-0.47183	0.92521
Novel01819	93.9147	134.624	-0.51951	0.14826
Novel01820	199.845	191.374	0.062491	0.96877
Novel01821	0.669774	1.06648	-0.67111	1
Novel01822	85.8512	70.8952	0.27615	0.67562
Novel01823	39.742	38.1509	0.058948	1
Novel01824	305.779	250.923	0.28524	0.54145
Novel01825	138.831	135.174	0.038511	1
Novel01826	15.5602	8.92435	0.80204	0.51404
Novel01827	2.6069	1.96434	0.40829	1
Novel01829	17.1671	14.2249	0.27123	0.94755
Novel01831	62.7123	71.7323	-0.19387	0.86303
Novel01833	4.73915	4.13777	0.19577	1
Novel01834	242.349	235.406	0.041937	0.99324
Novel01835	7.94362	2.37305	1.7431	0.3035
Novel01836	965.853	842.177	0.19768	0.65346
Novel01837	639.966	510.632	0.32571	0.60215
Novel01838	729.376	812.105	-0.155	0.71141
Novel01839	981.282	801.612	0.29176	0.35646
Novel01840	6.40895	1.02376	2.6462	0.17387
Novel01841	8.48583	7.98825	0.087176	1
Novel01842	65.6152	62.9748	0.059256	1
Novel01844	78.0435	64.5012	0.27495	0.71814
Novel01846	31.3842	18.1895	0.78693	0.29339
Novel01847	5.48435	3.48449	0.65437	0.87581
Novel01848	16.7443	12.8058	0.38687	0.8434
Novel01849	21.2196	13.9262	0.60759	0.66314
Novel01850	30770.6	27239	0.17588	0.60752
Novel01851	215.021	246.847	-0.19914	0.71425
Novel01852	249.928	265.311	-0.086168	0.96877
Novel01853	1570.74	1891.35	-0.26797	0.34791
Novel01854	55.1187	63.1052	-0.19522	0.8661
Novel01855	192.337	189.517	0.021313	1
Novel01857	4.93427	2.98362	0.72577	0.86807
Novel01858	1.26735	0.370479	1.7744	0.92726
Novel01864	79.9627	43.3555	0.88311	0.014178
Novel01865	203.612	238.915	-0.23067	0.59862
Novel01866	29.5543	20.666	0.51611	0.58836
Novel01867	149.554	155.508	-0.056321	0.98827
Novel01868	23.8634	14.8853	0.68092	0.4743
Novel01869	17.5728	9.07677	0.95309	0.37961
Novel01870	54.3532	129.987	-1.2579	0.0024661
Novel01871	1.20765	6.62502	-2.4557	0.25159
Novel01872	48.9236	52.6626	-0.10625	0.96975
Novel01873	20.4438	6.70821	1.6077	0.041027
Novel01874	8.49723	8.59434	-0.016394	1
Novel01875	52.5694	57.5476	-0.13053	0.91972
Novel01876	4.61158	2.74577	0.74805	0.89426
Novel01877	19.0331	24.6378	-0.37236	0.83321
Novel01878	13.2092	8.84789	0.57814	0.76095
Novel01881	495.442	269.762	0.87703	1.3591e-05
Novel01882	199.092	223.088	-0.16418	0.79319
Novel01884	14.9784	12.0761	0.31073	0.92521
Novel01885	2.51897	4.34188	-0.78549	0.8854
Novel01887	1676.12	1549.81	0.11304	0.83503
Novel01888	8.64486	13.549	-0.64828	0.6955
Novel01889	105.772	91.6398	0.20691	0.79179
Novel01890	78.5838	14.7679	2.4118	2.6513e-11
Novel01891	12.8901	1.39424	3.2087	0.0034828
Novel01892	13.3086	1.4392	3.209	0.002163
Novel01893	125.27	91.6731	0.45047	0.28526
Novel01894	110.699	89.7816	0.30215	0.6013
Novel01895	49.0213	36.3367	0.43198	0.56609
Novel01898	21.2004	20.4191	0.054168	1
Novel01899	197.917	202.247	-0.031223	1
Novel01902	892.459	759.561	0.23262	0.48741
Novel01905	3.58333	6.84756	-0.93429	0.71511
Novel01907	7.21848	6.9955	0.045268	1
Novel01908	10.7378	13.0778	-0.28443	0.96877
Novel01909	73.9841	77.2653	-0.062605	1
Novel01910	15.9602	19.4111	-0.2824	0.87854
Novel01911	307.802	352.516	-0.19569	0.66706
Novel01912	5.01867	5.6822	-0.17914	1
Novel01913	45.21	58.8374	-0.38009	0.61551
Novel01914	6.12266	8.19461	-0.42052	0.92948
Novel01915	69.7349	65.5907	0.088389	0.9606
Novel01916	67.7046	83.7801	-0.30735	0.6235
Novel01919	125.197	74.8958	0.74124	0.025826
Novel01920	548.088	575.303	-0.069915	0.9863
Novel01921	2.65086	3.24664	-0.29248	1
Novel01922	7100.01	5617.28	0.33795	0.76944
Novel01923	837.112	815.439	0.037844	1
Novel01924	176.965	155.012	0.19109	0.76795
Novel01925	101.908	92.334	0.14233	0.91505
Novel01926	15.7686	16.2364	-0.042173	1
PITG_00002	8.72956	12.202	-0.48314	0.83015
PITG_00003	0.968562	0.327765	1.5632	0.99645
PITG_00004	4.72342	7.07868	-0.58365	0.87887
PITG_00005	63.3896	50.218	0.33604	0.64987
PITG_00009	1.60224	2.00482	-0.32338	1
PITG_00011	1062.84	934.567	0.18555	0.87581
PITG_00012	53.8552	62.5387	-0.21566	0.84413
PITG_00013	2.80989	1.30433	1.1072	0.87966
PITG_00014	3502.71	3537.23	-0.014148	1
PITG_00015	31.8903	27.6866	0.20393	0.92228
PITG_00016	210.114	219.086	-0.060321	0.97613
PITG_00019	22.5285	23.998	-0.091163	1
PITG_00020	1146.51	1364.56	-0.25119	0.41812
PITG_00021	492.066	520.093	-0.079918	0.94312
PITG_00022	935.84	811.206	0.20619	0.71763
PITG_00023	1707.83	1238.77	0.46326	0.030083
PITG_00024	166.998	131.275	0.34724	0.4208
PITG_00025	348.24	395.94	-0.1852	0.69759
PITG_00026	239.997	232.97	0.04287	1
PITG_00027	113.745	91.5813	0.31268	0.59015
PITG_00028	791.601	811.384	-0.035611	0.9941
PITG_00029	463.214	476.539	-0.040916	1
PITG_00030	220.57	235.683	-0.095609	0.95826
PITG_00031	224.026	254.308	-0.18291	0.75109
PITG_00032	686.324	518.694	0.40401	0.14102
PITG_00033	37.9715	46.7313	-0.29947	0.78844
PITG_00034	4718.27	5449.12	-0.20776	0.52551
PITG_00035	1108.43	671.403	0.72326	0.00016705
PITG_00036	952.517	548.045	0.79745	0.010929
PITG_00037	875.167	631.549	0.47066	0.033808
PITG_00038	1132.37	1114.04	0.023547	1
PITG_00039	542.331	576.913	-0.089179	0.92402
PITG_00041	5.1902	3.68187	0.49535	0.97947
PITG_00042	280.301	273.626	0.034774	1
PITG_00043	309.524	269.511	0.19971	0.65514
PITG_00044	9.46579	5.73164	0.72378	0.73263
PITG_00045	4243.8	3849.5	0.14069	0.74801
PITG_00046	29.4357	26.528	0.15005	0.97671
PITG_00047	645.336	492.809	0.38902	0.21052
PITG_00048	1161.16	1520.42	-0.38891	0.086675
PITG_00049	1623.24	1821.82	-0.1665	0.66065
PITG_00050	222.615	211.181	0.076069	0.96143
PITG_00051	629.229	318.735	0.98123	2.5491e-07
PITG_00052	1637.28	900.051	0.86322	1.7138e-06
PITG_00053	227.173	275.122	-0.27628	0.49072
PITG_00054	1378.2	1343.28	0.037031	1
PITG_00055	20.4155	15.3115	0.41505	0.78556
PITG_00056	2234.85	2028.72	0.13961	0.83671
PITG_00058	3351.19	2412.26	0.47429	0.027241
PITG_00059	4.66695	2.97914	0.64758	0.9191
PITG_00060	1.50644	1.35153	0.15655	1
PITG_00061	5.8396	3.76505	0.6332	0.88826
PITG_00062	1916.3	1899.62	0.012617	1
PITG_00063	123.561	166.084	-0.42669	0.26909
PITG_00064	570.842	895.241	-0.64918	0.00089809
PITG_00065	1427.72	733.353	0.96113	7.3461e-08
PITG_00066	236.618	238.853	-0.013565	1
PITG_00067	2564.45	2568.69	-0.0023801	1
PITG_00068	6.67627	4.74835	0.49162	0.91875
PITG_00069	723.993	872.989	-0.26999	0.39784
PITG_00070	849.101	1345.61	-0.66426	0.00044589
PITG_00071	867.898	830.743	0.063122	0.94837
PITG_00072	375.454	448.033	-0.25497	0.50131
PITG_00073	172.113	172.484	-0.0030989	1
PITG_00074	9697.83	11585.6	-0.2566	0.45184
PITG_00075	710.815	602.152	0.23935	0.49642
PITG_00076	88.067	75.269	0.22655	0.87998
PITG_00077	805.847	639.03	0.33462	0.22356
PITG_00078	2191.74	2077.92	0.07694	0.91262
PITG_00079	1.33955	1.63658	-0.28894	1
PITG_00080	425.699	451.34	-0.084379	0.91966
PITG_00081	85.1792	89.4205	-0.070104	1
PITG_00082	509.103	605.272	-0.24963	0.49389
PITG_00083	9.23134	5.64621	0.70926	0.77109
PITG_00084	7.42147	10.6036	-0.51478	0.84413
PITG_00088	427.754	352.329	0.27986	0.43503
PITG_00089	1922.62	2921.84	-0.6038	0.1427
PITG_00090	129.526	161.675	-0.31985	0.83012
PITG_00094	1.55041	1.76248	-0.18496	1
PITG_00095	35.7196	70.1281	-0.97328	0.059438
PITG_00096	5.24526	2.42025	1.1159	0.72793
PITG_00097	48.379	46.078	0.070303	0.9979
PITG_00098	18.9609	9.08574	1.0614	0.27472
PITG_00100	0.290922	0.325522	-0.16212	1
PITG_00101	9.29103	9.87166	-0.087453	1
PITG_00102	26.5222	25.9129	0.033527	1
PITG_00103	11.3915	10.2893	0.14681	1
PITG_00106	2.27988	4.0501	-0.829	0.86936
PITG_00107	3.51576	1.95537	0.84639	0.92453
PITG_00108	93.6846	73.2111	0.35575	0.7187
PITG_00109	642.514	406.884	0.65911	0.10664
PITG_00110	501.064	517.815	-0.047441	0.9831
PITG_00111	84.171	85.0507	-0.014999	1
PITG_00112	163.912	153.76	0.09224	0.92306
PITG_00113	61.7956	59.1038	0.064254	1
PITG_00115	244.243	164.695	0.56852	0.035851
PITG_00116	1267.11	1109.68	0.19139	0.60264
PITG_00117	1146.88	956.013	0.26261	0.39342
PITG_00118	729.261	778.748	-0.094721	0.86732
PITG_00119	186.687	181.516	0.040524	1
PITG_00121	61.2338	46.8378	0.38666	0.54741
PITG_00122	77.8532	76.6771	0.02196	1
PITG_00123	67.1385	84.8821	-0.33832	0.55645
PITG_00124	173.437	147.703	0.23172	0.65393
PITG_00125	904.882	691.949	0.38706	0.12248
PITG_00126	40.5735	34.1453	0.24885	0.92387
PITG_00127	4915.93	5432.87	-0.14425	0.74614
PITG_00128	472.199	483.931	-0.035404	1
PITG_00129	948.352	1168.17	-0.30076	0.35488
PITG_00130	283.907	316.429	-0.15647	0.85506
PITG_00131	5.36142	5.98568	-0.1589	1
PITG_00132	752.704	1294.73	-0.7825	1.8794e-05
PITG_00133	5141.84	5264.22	-0.033935	0.99029
PITG_00134	1029.35	1055.05	-0.035589	1
PITG_00135	40.0012	56.3799	-0.49514	0.52018
PITG_00138	69.2849	59.7313	0.21405	0.78758
PITG_00139	61.167	62.2631	-0.025624	1
PITG_00140	3099.13	3074.46	0.011533	1
PITG_00141	429.877	539.951	-0.3289	0.28022
PITG_00142	1482.37	746.706	0.98929	1.7575e-08
PITG_00143	731.152	659.215	0.14942	0.75319
PITG_00144	454.493	463.802	-0.029251	1
PITG_00145	244.258	226.378	0.10967	0.88058
PITG_00146	5115.98	4493.35	0.18722	0.59271
PITG_00147	373.26	305.563	0.28871	0.43065
PITG_00148	1324.27	1580	-0.25472	0.4277
PITG_00149	171.183	187.375	-0.13039	0.87031
PITG_00150	537.505	481.149	0.1598	0.76944
PITG_00151	665.208	643.4	0.04809	0.98273
PITG_00152	2754.33	2847.85	-0.048169	0.98394
PITG_00154	1501.92	1741.21	-0.21328	0.53688
PITG_00155	374.596	412.315	-0.13841	0.7893
PITG_00156	12924.2	12630.5	0.033156	0.99925
PITG_00157	0.625809	0.325522	0.94297	1
PITG_00158	200.88	241.416	-0.26519	0.68639
PITG_00159	203.297	247.855	-0.28591	0.46449
PITG_00160	1059.87	1268.13	-0.25881	0.4269
PITG_00162	4.06151	5.7766	-0.5082	0.95274
PITG_00163	418.25	508.955	-0.28317	0.36789
PITG_00164	2185.7	2573.07	-0.2354	0.43877
PITG_00165	1379.54	548.718	1.33	6.5761e-15
PITG_00166	1042.82	1016.02	0.037564	0.99628
PITG_00167	1804.78	1573.69	0.19768	0.59672
PITG_00169	387.547	349.617	0.1486	0.78796
PITG_00170	6216.13	7907.5	-0.3472	0.19477
PITG_00171	342.816	365.872	-0.093907	0.93532
PITG_00172	3791.05	4069.16	-0.10213	0.84413
PITG_00173	213.742	174.215	0.29501	0.47864
PITG_00174	134.712	133.421	0.013892	1
PITG_00175	76.3736	78.4204	-0.038155	1
PITG_00176	1101.16	1255.97	-0.18977	0.6222
PITG_00177	1315.26	1768.77	-0.4274	0.0526
PITG_00178	1195.05	1324.11	-0.14796	0.78939
PITG_00179	30929.5	34486.6	-0.15705	0.91966
PITG_00180	727.289	640.141	0.18414	0.68641
PITG_00181	34.4419	48.4492	-0.49231	0.46709
PITG_00182	486.19	383.494	0.34231	0.24192
PITG_00183	3982.55	4940.06	-0.31084	0.25429
PITG_00184	297.387	151.678	0.97133	1.1767e-05
PITG_00185	183.042	287.321	-0.65048	0.010147
PITG_00186	621.979	685.494	-0.14028	0.79516
PITG_00187	1028.61	860.942	0.25671	0.6225
PITG_00188	1758.24	2200.68	-0.32382	0.22558
PITG_00189	2575.95	2800.67	-0.12067	0.82685
PITG_00190	407.98	393.3	0.05287	0.96877
PITG_00191	280.581	150.253	0.90103	0.21414
PITG_00192	425.253	424.634	0.0021021	1
PITG_00193	3350.82	1857.44	0.8512	9.7829e-07
PITG_00194	5524.73	5491.41	0.008726	1
PITG_00196	6.27029	4.71012	0.41277	0.97703
PITG_00197	817.959	909.883	-0.15365	0.78595
PITG_00200	174.933	122.559	0.51333	0.69198
PITG_00201	567.651	494.195	0.19992	0.61571
PITG_00202	6.88713	3.81225	0.85326	0.72118
PITG_00203	10370.3	11812.6	-0.18787	0.59359
PITG_00204	617.663	644.464	-0.061281	0.98536
PITG_00205	3804.61	4719.85	-0.31099	0.6862
PITG_00206	265.038	301.008	-0.1836	0.77014
PITG_00207	173.145	158.773	0.12502	0.85818
PITG_00208	3283.49	3144.52	0.062391	0.95469
PITG_00209	2007.76	2522.38	-0.3292	0.18299
PITG_00210	197.68	293.104	-0.56825	0.023256
PITG_00211	587.59	574.352	0.032875	1
PITG_00212	2184.06	2664.27	-0.28672	0.27298
PITG_00213	2513.23	2459.29	0.031302	0.9869
PITG_00214	593.115	730.587	-0.30074	0.32968
PITG_00215	756.516	551.767	0.45531	0.053808
PITG_00216	1444.09	1098.65	0.39443	0.10863
PITG_00217	237.57	250.686	-0.077529	0.95826
PITG_00218	424.33	456.066	-0.10406	0.89047
PITG_00219	7586.03	8955.92	-0.2395	0.42833
PITG_00220	462.928	420.456	0.13883	0.7922
PITG_00221	996.441	686.306	0.53793	0.010979
PITG_00222	127.304	139.225	-0.12913	0.88852
PITG_00223	403.655	412.394	-0.030902	1
PITG_00224	416.12	337.277	0.30306	0.41617
PITG_00225	1210.99	1350.77	-0.1576	0.72118
PITG_00226	844.621	909.686	-0.10706	0.90888
PITG_00227	1782.64	670.663	1.4104	3.2205e-17
PITG_00228	666.998	716.944	-0.10418	0.85329
PITG_00229	3350.22	3609.62	-0.10759	0.82852
PITG_00230	6.33352	4.37338	0.53426	0.91114
PITG_00231	1554.18	1929.16	-0.31183	0.23723
PITG_00232	621.857	831.433	-0.41902	0.083639
PITG_00233	1404.28	1765.73	-0.33044	0.19811
PITG_00234	18175.3	22798.6	-0.32697	0.18111
PITG_00235	657.814	613.9	0.099677	0.89597
PITG_00236	838.75	734.037	0.19239	0.6136
PITG_00237	332.658	347.906	-0.064657	0.9863
PITG_00238	560.423	574.417	-0.035583	0.99879
PITG_00245	614.984	1340.91	-1.1246	5.3869e-11
PITG_00246	5.16983	8.74901	-0.759	0.72564
PITG_00247	13.4605	20.4457	-0.60306	0.56484
PITG_00248	2.32384	4.26816	-0.8771	0.89624
PITG_00249	18.1243	22.3093	-0.29972	0.86143
PITG_00250	20.8462	13.2213	0.65692	0.56586
PITG_00251	14.552	6.27746	1.213	0.26475
PITG_00252	1762.12	1560.04	0.17573	0.80761
PITG_00253	13.7786	12.0451	0.19398	0.97537
PITG_00254	2623.05	1814.68	0.53153	0.45907
PITG_00255	114.587	106.287	0.10848	0.93441
PITG_00256	335.335	255.652	0.39142	0.31567
PITG_00257	1895.51	1440.97	0.39554	0.079372
PITG_00258	82.0322	97.4735	-0.24882	0.72514
PITG_00259	499.37	494.411	0.014397	1
PITG_00260	15.4848	11.4004	0.44177	0.82435
PITG_00261	201.165	155.658	0.37	0.46474
PITG_00262	2079.65	2313.93	-0.15401	0.6955
PITG_00263	7486.09	8719.88	-0.2201	0.48614
PITG_00264	2994.6	3288.2	-0.13493	0.74621
PITG_00265	527.47	371.813	0.50451	0.042748
PITG_00266	19490	16918.9	0.2041	0.54236
PITG_00267	30.9174	27.0023	0.19534	0.89827
PITG_00268	18.714	4.74835	1.9786	0.01547
PITG_00269	1557.98	1496.05	0.058515	0.96877
PITG_00270	288.845	288.473	0.0018594	1
PITG_00271	460.058	348.168	0.40203	0.60548
PITG_00272	2074.59	2390.99	-0.20478	0.58129
PITG_00273	9.53013	8.98052	0.085696	1
PITG_00274	1379.55	1761.01	-0.35221	0.1377
PITG_00275	1127.94	1194.89	-0.083195	0.93519
PITG_00276	32.0171	32.7582	-0.033015	1
PITG_00279	7156.79	7964.86	-0.15434	0.70173
PITG_00280	3390.37	2620.33	0.37169	0.49389
PITG_00281	773.38	750.138	0.044022	1
PITG_00282	299.08	348.256	-0.21962	0.7808
PITG_00283	179.844	167.549	0.10217	0.93574
PITG_00284	2260.06	2135.86	0.081543	0.92948
PITG_00286	85.681	85.5755	0.0017775	1
PITG_00287	146.846	184.272	-0.32753	0.57141
PITG_00288	50.7343	53.4871	-0.076229	1
PITG_00289	723.289	756.61	-0.064977	0.95967
PITG_00290	75.8984	66.7984	0.18426	0.87014
PITG_00291	985.209	922.259	0.095258	0.8879
PITG_00292	311.465	316.647	-0.023806	1
PITG_00293	998.802	1166.04	-0.22335	0.82723
PITG_00294	251.781	264.163	-0.069258	0.99013
PITG_00295	680.209	821.097	-0.27158	0.76911
PITG_00296	38.1834	35.3934	0.10947	0.98776
PITG_00298	116.513	124.589	-0.096691	0.97537
PITG_00299	1288.57	1408.1	-0.12799	0.81897
PITG_00300	1152.12	1245.19	-0.11207	0.87102
PITG_00301	174.514	118.615	0.55706	0.52167
PITG_00302	3351.91	2985.78	0.16687	0.66571
PITG_00303	2.18408	2.29211	-0.06965	1
PITG_00304	36.0943	32.7758	0.13914	0.96179
PITG_00305	47.3507	40.8872	0.21174	0.85818
PITG_00306	61.8292	62.9658	-0.02628	1
PITG_00307	18.8008	31.5033	-0.74471	0.34782
PITG_00308	1202.74	1405.78	-0.22505	0.51543
PITG_00309	588.76	620.838	-0.076537	0.93384
PITG_00310	344.227	394.2	-0.19557	0.66551
PITG_00311	138.231	137.506	0.0075887	1
PITG_00312	197.173	139.029	0.50407	0.41113
PITG_00313	60.9708	54.2618	0.16818	0.90765
PITG_00314	1492.12	1349.8	0.14462	0.74483
PITG_00315	1198.53	962.691	0.31612	0.24043
PITG_00320	1192.44	1167.44	0.030568	1
PITG_00321	6.53651	4.70788	0.47344	0.91966
PITG_00322	89.924	97.2752	-0.11337	0.94162
PITG_00323	181.878	199.267	-0.13173	0.86807
PITG_00324	202.302	220.477	-0.12411	0.90797
PITG_00327	29.7774	36.838	-0.30698	0.82976
PITG_00328	262.684	234.367	0.16456	0.87461
PITG_00329	1913.27	1077.18	0.82878	3.7646e-06
PITG_00330	1308.07	1159.42	0.17404	0.69092
PITG_00331	1.84919	1.67481	0.1429	1
PITG_00332	53.2587	53.4264	-0.0045363	1
PITG_00333	4187.33	5730.37	-0.4526	0.024272
PITG_00334	2844.62	3215.65	-0.17687	0.67292
PITG_00335	264.062	249.498	0.081852	0.95826
PITG_00336	777.007	1014.43	-0.38468	0.1368
PITG_00337	353.87	322.512	0.13387	0.80493
PITG_00338	327.619	349.538	-0.09343	0.93064
PITG_00339	42.2565	28.6924	0.5585	0.67739
PITG_00340	1.30345	1.35153	-0.052259	1
PITG_00341	218.84	212.446	0.042781	1
PITG_00342	28.1165	35.5688	-0.33919	0.74753
PITG_00343	904.332	650.781	0.47468	0.033093
PITG_00347	115.496	137.657	-0.25324	0.63765
PITG_00348	869.646	883.815	-0.023315	1
PITG_00349	723.286	761.382	-0.074054	0.94906
PITG_00350	1221.49	1246.18	-0.028879	1
PITG_00351	14.3447	15.4801	-0.1099	1
PITG_00352	320.69	386.949	-0.27096	0.46905
PITG_00353	222.783	259.744	-0.22145	0.76129
PITG_00354	0.968562	1.67705	-0.79201	0.994
PITG_00359	0.290922	0.696	-1.2585	1
PITG_00360	46.0277	43.4513	0.083104	0.99977
PITG_00361	508.69	557.158	-0.1313	0.83484
PITG_00362	40.6992	22.3565	0.86431	0.12686
PITG_00363	27.4264	19.8985	0.46291	0.67421
PITG_00364	104.481	113.33	-0.11728	1
PITG_00366	501.638	310.242	0.69325	0.17259
PITG_00368	1618.05	1482.66	0.12607	0.83484
PITG_00369	841.636	721.409	0.22238	0.58426
PITG_00370	583.251	492.526	0.24392	0.68172
PITG_00372	12.3522	14.9006	-0.2706	0.92949
PITG_00373	33.6795	37.8591	-0.16877	0.93732
PITG_00375	1707.09	1649.38	0.049608	0.98536
PITG_00377	93.357	101.919	-0.12659	0.97156
PITG_00378	36.3967	31.8914	0.19064	0.95826
PITG_00379	28.1719	20.7963	0.43793	0.69198
PITG_00380	2702.7	3121.81	-0.20798	0.5527
PITG_00381	404.569	454.41	-0.16761	0.80493
PITG_00383	705.905	808.238	-0.19531	0.66826
PITG_00384	601.436	587.281	0.03436	1
PITG_00385	1075.28	1162.05	-0.11196	0.87136
PITG_00386	24.2537	22.7607	0.09166	1
PITG_00388	206.115	198.949	0.051047	0.96896
PITG_00389	677.302	714.626	-0.077389	0.95826
PITG_00390	2362.12	2382.57	-0.012434	1
PITG_00391	509.346	712.043	-0.48332	0.034339
PITG_00392	52.8194	59.378	-0.16886	0.93048
PITG_00393	2.5708	1.39649	0.88042	0.93544
PITG_00394	95.4425	86.5982	0.14029	0.87951
PITG_00395	3382.1	3322.17	0.025794	1
PITG_00396	1786.41	1735.94	0.041348	0.99645
PITG_00397	11168.1	9950.24	0.16659	0.89813
PITG_00398	463.258	453.295	0.031367	1
PITG_00399	736.914	699.601	0.074965	0.9612
PITG_00400	1371.09	788.763	0.79766	0.18821
PITG_00401	1592.74	1518.46	0.068905	0.95826
PITG_00402	274.518	239.189	0.19875	0.70276
PITG_00403	474.661	529.261	-0.15708	0.75157
PITG_00404	605.93	624.235	-0.042938	1
PITG_00405	143.347	136.57	0.069872	0.95826
PITG_00406	609.827	610.082	-0.00060187	1
PITG_00407	976.731	762.157	0.35787	0.16671
PITG_00408	610.613	732.812	-0.26318	0.45118
PITG_00409	478.682	557.692	-0.2204	0.64826
PITG_00410	1768.62	684.446	1.3696	3.3213e-16
PITG_00411	403.981	401.195	0.0099855	1
PITG_00412	553.581	677.583	-0.2916	0.35148
PITG_00413	1442.4	1362.91	0.08178	0.92934
PITG_00414	7.22988	7.35476	-0.024707	1
PITG_00415	58.3327	48.9748	0.25227	0.77983
PITG_00416	1258.16	1632.57	-0.37583	0.1377
PITG_00417	330.601	254.974	0.37474	0.23371
PITG_00418	331.17	180.988	0.87168	6.9563e-05
PITG_00419	261.917	258.464	0.019142	1
PITG_00420	159.506	170.119	-0.092926	1
PITG_00421	667.242	856.658	-0.36051	0.16637
PITG_00422	892.847	1036.92	-0.21582	0.55325
PITG_00423	535.667	567.711	-0.08382	0.92496
PITG_00424	652.402	423.805	0.62236	0.15933
PITG_00425	113.217	89.5212	0.33879	0.51344
PITG_00426	390.721	364.471	0.10033	0.87598
PITG_00427	218.738	259.081	-0.2442	0.56403
PITG_00430	506.77	450.074	0.17117	0.75566
PITG_00431	3712.26	3245.89	0.19368	0.5901
PITG_00432	1.63834	4.61572	-1.4943	0.59704
PITG_00436	73.8425	38.3528	0.94512	0.11006
PITG_00437	702.569	941.618	-0.4225	0.19811
PITG_00438	392.849	124.202	1.6613	1.911e-16
PITG_00439	213.273	158.081	0.43204	0.58338
PITG_00440	881.792	1013.01	-0.20014	0.63863
PITG_00441	468.34	507.407	-0.11559	0.83717
PITG_00442	1781.77	1272.02	0.48619	0.02308
PITG_00443	30461.8	28898.7	0.075996	0.953
PITG_00444	1593.87	1474.3	0.11251	0.83405
PITG_00445	7.73599	2.69857	1.5194	0.41916
PITG_00446	3.10081	3.48673	-0.16923	1
PITG_00447	52.5178	57.3353	-0.12662	0.95826
PITG_00448	2067.42	1067.69	0.95334	4.974e-08
PITG_00449	291.686	322.529	-0.14501	0.8434
PITG_00450	1748.13	1822.93	-0.060442	0.96984
PITG_00451	2206.23	1198.52	0.88033	5.5655e-07
PITG_00452	1134.09	1226.51	-0.11303	0.83691
PITG_00453	3600.01	1943.36	0.88945	1.3975e-07
PITG_00454	582.436	606.179	-0.057643	0.99748
PITG_00455	5292.33	6000.82	-0.18126	0.61571
PITG_00456	260.834	311.998	-0.25841	0.56484
PITG_00457	2934.24	2898.57	0.017646	1
PITG_00458	1842.04	1999.46	-0.1183	0.85215
PITG_00459	1049.99	1235.82	-0.23509	0.46278
PITG_00460	1230.58	1314.89	-0.095604	0.95163
PITG_00461	3179.68	4168.06	-0.39049	0.54033
PITG_00462	337.636	260.463	0.37439	0.26376
[truncated: 8,846 more rows]

## Sheet:  Table S2B
Table S2B: The total differentially expressed genes (DEGs) and their functions
The criteria of DEGs:padj < 0.05
Gene_id	readcount_Pi_mela	readcount_Pi_DMSO	log2FoldChange	pval	padj	RGD Symbol	Interpro Description
EPrPING00000002282	13.3219	30.5781	-1.1987	0.0028728	0.040829	tRNA-Asn	tRNA-Asn for anticodon GUU [Source:TRNASCAN_SE;Acc:tRNA-Asn]
Novel00017	4567.24	3240.12	0.49527	0.0011482	0.019757	-//-
Novel00020	36.4708	15.8344	1.2037	0.0020216	0.031205	--	hypothetical protein RO3G_13882 [Rhizopus delemar RA 99-880]
Novel00052	79.4924	36.7796	1.1119	4.69e-05	0.0012839	--	Pdc2p [Rhizophagus irregularis DAOM 197198w]
Novel00084	453.45	304.79	0.57313	0.00074237	0.013724	-//-
Novel00093	230.789	94.8298	1.2832	4.61e-10	3.84e-08	--	hypothetical protein GLOINDRAFT_7745 [Rhizophagus irregularis DAOM 181602]>gi|595449035|gb|EXX58011.1| hypothetical protein RirG_201900 [Rhizophagus irregularis DAOM 197198w]
Novel00120	506.432	334.586	0.59799	0.0003865	0.0080617	--	hypothetical protein CTRG_02363 [Candida tropicalis MYA-3404]>gi|240133990|gb|EER33545.1| hypothetical protein CTRG_02363 [Candida tropicalis MYA-3404]
Novel00137	236.198	106.553	1.1484	0.00026414	0.0057886	-//-
Novel00156	82.4946	130.464	-0.66128	0.0030256	0.042515	-//-
Novel00173	446.893	9.82446	5.5074	5.46e-96	9.5e-92	--	piggybac-derived 2 (agap012114-pa) [Nosema apis BRL 01]
Novel00186	29.2241	11.8653	1.3004	0.0024992	0.036504	-//-
Novel00218	0.342753	18.176	-5.7287	5.68e-09	3.87e-07	--	hypothetical protein O9G_005006 [Rozella allomycis CSF55]
Novel00260	148.948	250.839	-0.75196	7.32e-05	0.001883	-//-
Novel00261	1206.41	527.941	1.1923	5.84e-14	8.69e-12	--	cysteine desulfurase [Xanthophyllomyces dendrorhous]
Novel00267	0.67764	14.1421	-4.3833	3.28e-06	0.00012371	-//-
Novel00284	342.436	233.265	0.55386	0.0015123	0.024702	--	hypothetical protein O9G_002863 [Rozella allomycis CSF55]
Novel00290	234.072	122.712	0.93168	6.44e-05	0.0016999	-//-
Novel00293	119.616	218.325	-0.86806	0.00079111	0.014426	-//-
Novel00301	154.181	97.8484	0.65601	0.0019724	0.030581	-//-
Novel00327	12803	8544.11	0.58348	6.91e-05	0.0018033	--	hypothetical protein BN946_scf184644.g9 [Trametes cinnabarina]
Novel00353	390.391	192.692	1.0186	6.89e-08	3.76e-06	--	hypothetical protein O9G_002863 [Rozella allomycis CSF55]
Novel00356	49.1625	21.5845	1.1876	0.00043573	0.0088654	-//-
Novel00358	1768.44	943.685	0.9061	3.14e-09	2.21e-07	--	piggybac-derived 2 (agap012114-pa) [Nosema apis BRL 01]
Novel00359	814.015	491.771	0.72707	4.52e-06	0.00016539	-//-
Novel00368	246.482	126.257	0.96512	0.00062915	0.012014	--	hypothetical protein O9G_004440 [Rozella allomycis CSF55]
Novel00373	1214.58	704.289	0.78622	4.74e-07	2.21e-05	-//-
Novel00377	96.92	42.9995	1.1725	8.88e-06	0.00030228	--	Protein of unknown function DUF3638 domain-containing protein [Rozella allomycis CSF55]
Novel00402	84.0367	1.02376	6.3591	5.82e-34	5.33e-31	--	hypothetical protein NCER_102636 [Nosema ceranae BRL01]>gi|239599915|gb|EEQ81140.1| hypothetical protein NCER_102636 [Nosema ceranae BRL01]
Novel00419	275.59	176.993	0.63883	0.00066178	0.012486	-//-
Novel00426	20.4999	111.363	-2.4416	1.17e-17	2.69e-15	-//-
Novel00450	61.8167	10.8954	2.5043	8.07e-12	8.78e-10	-//-
Novel00483	945.356	455.312	1.054	7.72e-11	7.42e-09	--	hypothetical protein O9G_002863 [Rozella allomycis CSF55]
Novel00504	20.9816	0	Inf	3.9e-11	3.9e-09	--	hypothetical protein O9G_002863 [Rozella allomycis CSF55]
Novel00505	65.0204	33.4673	0.95814	0.0011405	0.019683	-//-
Novel00528	26.4782	0	Inf	1.23e-13	1.74e-11	--	hypothetical protein O9G_002863 [Rozella allomycis CSF55]
Novel00539	18.8334	73.3892	-1.9623	3.92e-10	3.29e-08	-//-
Novel00647	8.77242	0.653286	3.7472	0.00086564	0.015605	-//-
Novel00674	30716.2	19645.8	0.64478	0.00016313	0.0037902	--	piggybac-derived 2 (agap012114-pa) [Nosema apis BRL 01]
Novel00696	66.5184	0	Inf	4.79e-31	3.33e-28	--	piggybac-derived 2 (agap012114-pa) [Nosema apis BRL 01]
Novel00727	338.485	1164.96	-1.7831	2.28e-27	1.17e-24	--	hypothetical protein BN946_scf184541.g5 [Trametes cinnabarina]
Novel00731	1314.53	792.49	0.73008	2.28e-06	9.08e-05	-//-
Novel00739	268.794	146.263	0.87794	9.35e-06	0.00031715	-//-
Novel00793	10.8775	39.8257	-1.8723	4.11e-06	0.00015128	--	hypothetical protein, partial, partial [Parasitella parasitica]
Novel00801	870.33	437.876	0.99104	2.21e-05	0.00066417	-//-
Novel00810	718.654	391.278	0.87711	9.14e-08	4.81e-06	--	hypothetical protein O9G_002863 [Rozella allomycis CSF55]
Novel00840	22.3998	49.437	-1.1421	0.00075551	0.013908	-//-
Novel00852	5636.28	3753.06	0.58667	7.4e-05	0.0019014	--	hypothetical protein O9G_002863 [Rozella allomycis CSF55]
Novel00853	1170.1	841.701	0.47526	0.0016878	0.027211	-//-
Novel00884	19.105	71.3223	-1.9004	1.48e-09	1.09e-07	-//-
Novel00906	79.7291	5.31172	3.9079	1.27e-06	5.43e-05	--	gag-pol fusion protein [Rhizophagus irregularis DAOM 197198w]
Novel00912	1376.74	970.743	0.50409	0.00090692	0.016231	-//-
Novel00915	2402.85	3858.08	-0.68314	3.28e-06	0.00012371	-//-
Novel00916	325.376	191.789	0.76259	0.0012328	0.020922	--	transposase [Nosema bombycis]
Novel00938	1.50644	16.5983	-3.4618	9.82e-06	0.00032964	-//-
Novel00941	271.408	540.178	-0.99297	9.64e-09	6.35e-07	--	hypothetical protein M408DRAFT_32367, partial [Serendipita vermifera MAFF 305830]
Novel00945	29.0042	10.8482	1.4188	0.0011151	0.019321	--	hypothetical protein PV09_09658 [Verruconis gallopava]
Novel00973	57.8849	30.2863	0.93452	0.0022637	0.033977	-//-
Novel00987	378.352	639.049	-0.75619	5.88e-06	0.00020876	--	retrotransposon ty3-gypsy subclass [Lichtheimia corymbifera JMRC:FSU:9682]
Novel00988	432.729	190.903	1.1806	0.00035198	0.0074671	--	hypothetical protein JAAARDRAFT_190047 [Jaapia argillacea MUCL 33604]
Novel00995	208.767	343.228	-0.71727	5.73e-05	0.0015372	--	hypothetical protein BOTBODRAFT_34645 [Botryobasidium botryosum FD-172 SS1]
Novel01032	534.096	253.934	1.0726	0.0029852	0.042117	-//-
Novel01040	2.03292	13.0261	-2.6798	0.00047037	0.009416	-//-
Novel01087	177.057	3.39682	5.7039	3.25e-56	1.89e-52	--	hypothetical protein O9G_002863 [Rozella allomycis CSF55]
Novel01103	2374.25	1137.4	1.0617	2.66e-12	3.23e-10	-//-
Novel01105	1219.58	403.139	1.597	1.81e-12	2.25e-10	-//-
Novel01157	407.938	277.077	0.55806	0.0010417	0.018342	--	gag-pol fusion protein [Rhizophagus irregularis DAOM 197198w]
Novel01178	51.2255	22.6195	1.1793	0.00039025	0.0081205	-//-
Novel01205	0	9.11724	#NAME?	2.24e-05	0.00067037	-//-
Novel01207	307.266	189.561	0.69683	0.00010376	0.0025748	-//-
Novel01208	633.67	412.662	0.61877	0.00018036	0.0041611	--	hypothetical protein BN946_scf184847.g3 [Trametes cinnabarina]
Novel01214	252.96	362.035	-0.51722	0.0023929	0.035457	--	hypothetical protein MVEG_01422 [Mortierella verticillata NRRL 6337]
Novel01225	25.4092	0	Inf	3.64e-13	4.95e-11	-//-
Novel01244	131.427	76.7482	0.77606	0.00063135	0.01203	-//-
Novel01245	509.779	864.676	-0.76229	0.00084472	0.015307	-//-
Novel01248	1116.46	745.744	0.58217	0.00016875	0.0039037	-//-
Novel01251	96.3788	175.448	-0.86426	4.32e-05	0.0011995	-//-
Novel01259	4928.22	10021.1	-1.0239	1.53e-12	1.94e-10	--	DNA/RNA polymerase [Auricularia delicata TFB-10046 SS5]>gi|393231266|gb|EJD38860.1| DNA/RNA polymerase [Auricularia delicata TFB-10046 SS5]
Novel01268	189.247	124.88	0.59972	0.0027847	0.039858	-//-
Novel01277	71.9455	11.3086	2.6695	2.78e-14	4.24e-12	-//-
Novel01290	119.414	49.1605	1.2804	0.00029967	0.0064489	-//-
Novel01297	434.617	273.621	0.66757	0.00011326	0.0027829	--	ribonuclease P complex subunit Pop4 [Trichophyton rubrum CBS 118892]>gi|326463360|gb|EGD88813.1| hypothetical protein TERG_05062 [Trichophyton rubrum CBS 118892]>gi|607905346|gb|EZF42688.1| hypothetical protein H102_03731 [Trichophyton rubrum CBS 100081]>gi|607929472|gb|EZF63930.1| hypothetical protein H104_03729 [Trichophyton rubrum CBS 289.86]>gi|607941384|gb|EZF74557.1| hypothetical protein H1…
Novel01330	33.4065	70.8758	-1.0852	0.00089288	0.015996	-//-
Novel01338	39.0456	119.822	-1.6177	1.33e-10	1.21e-08	--	DEHA2G11297p [Debaryomyces hansenii CBS767]>gi|199434114|emb|CAR65950.1| DEHA2G11297p [Debaryomyces hansenii CBS767]
Novel01352	1835.68	1338.79	0.45539	0.0022185	0.033443	--	piggybac-derived 2 (agap012114-pa) [Nosema apis BRL 01]
Novel01356	1056.13	718.51	0.55571	0.00036639	0.0077165	--	polyprotein [Phanerochaete chrysosporium RP-78]
Novel01394	6360.89	4090.5	0.63695	1.31e-05	0.00042354	-//-
Novel01415	115.463	49.6281	1.2182	8.38e-07	3.7e-05	--	hypothetical protein GLOINDRAFT_12438, partial [Rhizophagus irregularis DAOM 181602]
Novel01461	634.967	454.515	0.48235	0.0033148	0.045765	--	piggybac-derived 2 (agap012114-pa) [Nosema apis BRL 01]
Novel01463	1422.88	1017.11	0.48435	0.0013865	0.02308	--	hypothetical protein BATDEDRAFT_24942 [Batrachochytrium dendrobatidis JAM81]>gi|328770109|gb|EGF80151.1| hypothetical protein BATDEDRAFT_24942 [Batrachochytrium dendrobatidis JAM81]
Novel01471	1002.62	561.609	0.83614	1.82e-06	7.49e-05	-//-
Novel01490	551.968	334.845	0.72109	1.33e-05	0.00042897	--	hypothetical protein CFIO01_11639 [Colletotrichum fioriniae PJ7]>gi|588896992|gb|EXF78378.1| hypothetical protein CFIO01_11639 [Colletotrichum fioriniae PJ7]
Novel01508	0	35.2954	#NAME?	3.99e-18	9.64e-16	--	hypothetical protein CONPUDRAFT_156983 [Coniophora puteana RWD-64-598 SS2]>gi|392588467|gb|EIW77799.1| hypothetical protein CONPUDRAFT_156983 [Coniophora puteana RWD-64-598 SS2]
Novel01513	39.031	5.72715	2.7687	2.13e-05	0.0006422	-//-
Novel01514	107.181	8.93332	3.5847	1.61e-19	4.46e-17	--	hypothetical protein GLOINDRAFT_76928 [Rhizophagus irregularis DAOM 181602]
Novel01524	3149.13	2263.3	0.47652	0.0012106	0.020606	-//-
Novel01541	1616.82	1139.15	0.5052	0.0010497	0.018464	-//-
Novel01545	1251.85	439.261	1.5109	3.59e-15	6.12e-13	--	hypothetical protein RMATCC62417_18263 [Rhizopus microsporus]
Novel01548	326.996	172.216	0.92506	4.9e-07	2.28e-05	--	hypothetical protein BOTBODRAFT_98136, partial [Botryobasidium botryosum FD-172 SS1]
Novel01562	55.7277	93.5264	-0.74698	0.0025598	0.037077	-//-
Novel01570	548.561	378.495	0.53538	0.0010009	0.017695	-//-
Novel01581	245.329	116.541	1.0739	7.99e-08	4.23e-06	-//-
Novel01588	20.4144	0	Inf	2.02e-08	1.23e-06	--	piggybac-derived 2 (agap012114-pa) [Nosema apis BRL 01]
Novel01624	1307.71	816.489	0.67954	9.78e-05	0.0024517	-//-
Novel01647	435.59	1054.71	-1.2758	1.38e-15	2.5e-13	--	polyprotein [Phanerochaete chrysosporium RP-78]
Novel01658	922.846	673.063	0.45535	0.0035755	0.048783	-//-
Novel01680	938.328	638.5	0.55541	0.00048619	0.0096908	--	hypothetical protein O9G_004994 [Rozella allomycis CSF55]
Novel01716	21.913	5.1593	2.0865	0.0021774	0.033023	-//-
Novel01722	220.61	130.525	0.75717	9.71e-05	0.0024373	-//-
Novel01756	0.342753	17.1594	-5.6457	2.26e-08	1.35e-06	-//-
Novel01759	1921.27	1174.28	0.71028	0.0025486	0.037009	--	hypothetical protein O9G_002863 [Rozella allomycis CSF55]
Novel01763	314.912	174.152	0.8546	3.26e-06	0.00012348	-//-
Novel01764	70.4117	145.971	-1.0518	1.98e-06	8.08e-05	--	hypothetical protein O9G_002863 [Rozella allomycis CSF55]
Novel01791	543.866	292.985	0.89243	1.45e-07	7.31e-06	--	hypothetical protein RirG_061810 [Rhizophagus irregularis DAOM 197198w]
Novel01864	79.9627	43.3555	0.88311	0.00077506	0.014178	-//-
Novel01870	54.3532	129.987	-1.2579	9.86e-05	0.0024661	--	hypothetical protein PGTG_08633 [Puccinia graminis f. sp. tritici CRL 75-36-700-3]>gi|375167393|gb|EFP83447.2| hypothetical protein PGTG_08633 [Puccinia graminis f. sp. tritici CRL 75-36-700-3]
Novel01873	20.4438	6.70821	1.6077	0.0028985	0.041027	-//-
Novel01881	495.442	269.762	0.87703	2.83e-07	1.36e-05	--	hypothetical protein MPER_12841 [Moniliophthora perniciosa FA553]
Novel01890	78.5838	14.7679	2.4118	1.92e-13	2.65e-11	--	gag-pol fusion protein [Rhizophagus irregularis DAOM 197198w]
Novel01891	12.8901	1.39424	3.2087	0.00014675	0.0034828	-//-
Novel01892	13.3086	1.4392	3.209	8.54e-05	0.002163	-//-
Novel01919	125.197	74.8958	0.74124	0.0015915	0.025826	-//-
PITG_00023	1707.83	1238.77	0.46326	0.0019264	0.030083	--	Mitoferrin-like protein [Source:UniProtKB/TrEMBL;Acc:D0MSN8]
PITG_00035	1108.43	671.403	0.72326	4.58e-06	0.00016705	--	60S ribosomal export protein NMD3, putative [Source:UniProtKB/TrEMBL;Acc:D0MSQ0]
PITG_00036	952.517	548.045	0.79745	0.00055788	0.010929	--	U3 small nucleolar RNA-associated protein 6 [Source:UniProtKB/TrEMBL;Acc:D0MSQ1]
PITG_00037	875.167	631.549	0.47066	0.0022466	0.033808	--	Putative uncharacterized protein [Source:UniProtKB/TrEMBL;Acc:D0MSQ2]
PITG_00051	629.229	318.735	0.98123	3.66e-09	2.55e-07	--	DNA-directed RNA polymerase III subunit RPC6, putative [Source:UniProtKB/TrEMBL;Acc:D0MSR6]
PITG_00052	1637.28	900.051	0.86322	2.94e-08	1.71e-06	--	Periodic tryptophan protein 2 [Source:UniProtKB/TrEMBL;Acc:D0MSR7]
PITG_00058	3351.19	2412.26	0.47429	0.0016928	0.027241	--	Cystatin-like cysteine protease inhibitor EPIC4 [Source:UniProtKB/TrEMBL;Acc:A1L019]
PITG_00064	570.842	895.241	-0.64918	3.08e-05	0.00089809	--	Putative uncharacterized protein [Source:UniProtKB/TrEMBL;Acc:D0MSS8]
PITG_00065	1427.72	733.353	0.96113	9.5e-10	7.35e-08	--	Putative uncharacterized protein [Source:UniProtKB/TrEMBL;Acc:D0MSS9]
PITG_00070	849.101	1345.61	-0.66426	1.39e-05	0.00044589	--	Putative uncharacterized protein [Source:UniProtKB/TrEMBL;Acc:D0MST4]
PITG_00115	244.243	164.695	0.56852	0.002431	0.035851	--	Protein kinase, putative [Source:UniProtKB/TrEMBL;Acc:D0MSX3]
PITG_00132	752.704	1294.73	-0.7825	4e-07	1.88e-05	--	Phosphoglycerate kinase [Source:UniProtKB/TrEMBL;Acc:D0MSY9]
PITG_00142	1482.37	746.706	0.98929	1.98e-10	1.76e-08	--	Ribosome biogenesis protein NEP1, putative [Source:UniProtKB/TrEMBL;Acc:D0MSZ9]
PITG_00165	1379.54	548.718	1.33	2.93e-17	6.58e-15	--	Putative uncharacterized protein [Source:UniProtKB/TrEMBL;Acc:D0MT21]
PITG_00184	297.387	151.678	0.97133	2.43e-07	1.18e-05	--	Putative uncharacterized protein [Source:UniProtKB/TrEMBL;Acc:D0MQ54]
PITG_00185	183.042	287.321	-0.65048	0.00051211	0.010147	--	Voltage-gated Ion Channel (VIC) Superfamily [Source:UniProtKB/TrEMBL;Acc:D0MQ55]
PITG_00193	3350.82	1857.44	0.8512	1.55e-08	9.78e-07	--	Putative uncharacterized protein [Source:UniProtKB/TrEMBL;Acc:D0MQ63]
PITG_00210	197.68	293.104	-0.56825	0.0013989	0.023256	--	Putative uncharacterized protein [Source:UniProtKB/TrEMBL;Acc:D0MQ79]
PITG_00221	996.441	686.306	0.53793	0.00056259	0.010979	--	Tryptophan synthase, putative [Source:UniProtKB/TrEMBL;Acc:D0MQ90]
PITG_00227	1782.64	670.663	1.4104	1.13e-19	3.22e-17	--	DEAD/DEAH box RNA helicase, putative [Source:UniProtKB/TrEMBL;Acc:D0MQ96]
PITG_00245	614.984	1340.91	-1.1246	3.99e-13	5.39e-11	--	Cathepsin, cysteine protease family C01A, putative [Source:UniProtKB/TrEMBL;Acc:D0MQB1]
PITG_00265	527.47	371.813	0.50451	0.0030549	0.042748	--	Mitochondrial Carrier (MC) Family [Source:UniProtKB/TrEMBL;Acc:D0MQD1]
PITG_00268	18.714	4.74835	1.9786	0.00085641	0.01547	--	Putative uncharacterized protein [Source:UniProtKB/TrEMBL;Acc:D0MQD4]
PITG_00329	1913.27	1077.18	0.82878	6.92e-08	3.76e-06	--	Major Facilitator Superfamily (MFS) [Source:UniProtKB/TrEMBL;Acc:D0MQI7]
PITG_00333	4187.33	5730.37	-0.4526	0.001479	0.024272	--	Dihydroflavonol-4-reductase, putative [Source:UniProtKB/TrEMBL;Acc:D0MQJ1]
PITG_00343	904.332	650.781	0.47468	0.0021849	0.033093	--	Putative uncharacterized protein [Source:UniProtKB/TrEMBL;Acc:D0MQK1]
PITG_00391	509.346	712.043	-0.48332	0.0022996	0.034339	--	Putative uncharacterized protein [Source:UniProtKB/TrEMBL;Acc:D0MQN9]
PITG_00410	1768.62	684.446	1.3696	1.34e-18	3.32e-16	--	Bystin [Source:UniProtKB/TrEMBL;Acc:D0MQQ8]
PITG_00418	331.17	180.988	0.87168	1.68e-06	6.96e-05	--	Putative uncharacterized protein [Source:UniProtKB/TrEMBL;Acc:D0MQR6]
PITG_00438	392.849	124.202	1.6613	7.25e-19	1.91e-16	--	Putative uncharacterized protein [Source:UniProtKB/TrEMBL;Acc:D0MQT2]
PITG_00442	1781.77	1272.02	0.48619	0.0013861	0.02308	--	Cytochrome c/c1 heme lyase, putative [Source:UniProtKB/TrEMBL;Acc:D0MQT6]
PITG_00448	2067.42	1067.69	0.95334	6.11e-10	4.97e-08	--	tRNA (Cytosine-5-)-methyltransferase NSUN2, putative [Source:UniProtKB/TrEMBL;Acc:D0MQU2]
PITG_00451	2206.23	1198.52	0.88033	8.35e-09	5.57e-07	--	2-oxoisovalerate dehydrogenase subunit beta, mitochondrial [Source:UniProtKB/TrEMBL;Acc:D0MQU5]
PITG_00453	3600.01	1943.36	0.88945	1.94e-09	1.4e-07	--	Lipoamide acyltransferase component of branched-chain alpha-keto acid dehydrogenase complex, putative [Source:UniProtKB/TrEMBL;Acc:D0MQU7]
PITG_00473	878.613	575.303	0.6109	0.00013916	0.0033253	--	Tetratricopeptide repeat protein, putative [Source:UniProtKB/TrEMBL;Acc:D0MQW7]
PITG_00483	539.33	313.361	0.78334	2.47e-06	9.72e-05	--	Pumilio-like mating protein M90 [Source:UniProtKB/TrEMBL;Acc:D0MQX7]
PITG_00499	880.084	515.902	0.77054	1.32e-06	5.58e-05	--	ATP-dependent RNA helicase dbp4, putative [Source:UniProtKB/TrEMBL;Acc:D0MQZ0]
PITG_00500	477.826	287.379	0.73353	2.08e-05	0.00063285	--	Putative uncharacterized protein [Source:UniProtKB/TrEMBL;Acc:D0MQZ1]
PITG_00527	79204	108245	-0.45065	0.002105	0.032201	--	Luminal-binding protein 3 [Source:UniProtKB/TrEMBL;Acc:D0MR13]
PITG_00530	586.25	144.662	2.0188	2.75e-26	1.33e-23	--	Putative uncharacterized protein [Source:UniProtKB/TrEMBL;Acc:D0MR16]
PITG_00558	448.07	286.822	0.64357	0.00014488	0.0034478	--	tRNA pseudouridine synthase, putative [Source:UniProtKB/TrEMBL;Acc:D0MR40]
PITG_00564	250.581	861.426	-1.7814	1.26e-25	5.77e-23	--	Putative uncharacterized protein [Source:UniProtKB/TrEMBL;Acc:D0MR46]
PITG_00587	1212.07	826.15	0.553	0.00036089	0.007619	--	Putative uncharacterized protein [Source:UniProtKB/TrEMBL;Acc:D0MR70]
PITG_00597	1079.97	626.158	0.7864	0.00016319	0.0037902	--	Putative uncharacterized protein [Source:UniProtKB/TrEMBL;Acc:D0MR80]
PITG_00625	1389.81	3088.57	-1.152	1.22e-14	1.94e-12	--	Monooxygenase, putative [Source:UniProtKB/TrEMBL;Acc:D0MR99]
PITG_00628	269.058	400.683	-0.57454	0.00070012	0.013096	--	Putative uncharacterized protein [Source:UniProtKB/TrEMBL;Acc:D0MRA2]
PITG_00636	4577.42	6494.77	-0.50474	0.00045375	0.0091465	--	Urease [Source:UniProtKB/TrEMBL;Acc:D0MRB0]
PITG_00648	2675.65	1621.58	0.72249	1.69e-06	7e-05	--	Periodic tryptophan protein, putative [Source:UniProtKB/TrEMBL;Acc:D0MRC0]
PITG_00661	501.939	299.669	0.74414	1.45e-05	0.00046101	--	Deoxyhypusine synthase, putative [Source:UniProtKB/TrEMBL;Acc:D0MRD3]
PITG_00663	9340.92	3620.84	1.3672	7.1e-08	3.84e-06	--	rRNA methyltransferase, putative [Source:UniProtKB/TrEMBL;Acc:D0MRD5]
PITG_00668	763.912	402.723	0.92362	0.00044918	0.0090755	--	Putative uncharacterized protein [Source:UniProtKB/TrEMBL;Acc:D0MRD9]
PITG_00682	1952	3127.82	-0.6802	6.13e-06	0.0002172	--	Carbonic anhydrase [Source:UniProtKB/TrEMBL;Acc:D0MRF1]
PITG_00688	949.214	1389.96	-0.55024	0.00032753	0.0069739	--	Cytochrome oxidase assembly protein, putative [Source:UniProtKB/TrEMBL;Acc:D0MRF7]
PITG_00691	72.2565	29.3282	1.3008	9.88e-06	0.00033125	--	Serine protease family S08A, putative [Source:UniProtKB/TrEMBL;Acc:D0MRG0]
PITG_00694	2644.93	3734.2	-0.49757	0.00061049	0.011735	--	Sulfate Permease (SulP) Family [Source:UniProtKB/TrEMBL;Acc:D0MRG3]
PITG_00705	582.217	345.848	0.75142	5.84e-06	0.00020763	--	Putative uncharacterized protein [Source:UniProtKB/TrEMBL;Acc:D0MRH4]
PITG_00720	2198.07	1526.19	0.5263	0.00042919	0.0087427	--	Acetyl-coenzyme A synthetase [Source:UniProtKB/TrEMBL;Acc:D0MRI9]
PITG_00721	564.207	1323.31	-1.2299	4.15e-15	6.8e-13	--	Acetyl-coenzyme A synthetase [Source:UniProtKB/TrEMBL;Acc:D0MRJ0]
PITG_00729	755.165	437.844	0.78637	1.48e-06	6.22e-05	--	Putative uncharacterized protein [Source:UniProtKB/TrEMBL;Acc:D0MRJ7]
PITG_00737	102.466	51.953	0.97986	0.0002653	0.0058052	--	Putative uncharacterized protein [Source:UniProtKB/TrEMBL;Acc:D0MRK4]
PITG_00748	4829.36	2798.65	0.7871	0.003057	0.042748	--	Putative uncharacterized protein [Source:UniProtKB/TrEMBL;Acc:D0MRL4]
PITG_00782	342.217	214.785	0.67202	0.00016464	0.0038187	--	Putative uncharacterized protein [Source:UniProtKB/TrEMBL;Acc:D0MRP2]
PITG_00789	36.0601	79.0088	-1.1316	4.54e-05	0.00125	--	Putative uncharacterized protein [Source:UniProtKB/TrEMBL;Acc:D0MRP7]
PITG_00791	487	282.371	0.78633	4.22e-06	0.00015497	--	DEAD/DEAH box RNA helicase, putative [Source:UniProtKB/TrEMBL;Acc:D0MRP9]
PITG_00792	311.224	1431.2	-2.2012	9.98e-41	1.58e-37	--	Putative uncharacterized protein [Source:UniProtKB/TrEMBL;Acc:D0MRQ0]
PITG_00793	57.6575	128.594	-1.1572	1.59e-06	6.59e-05	--	Putative uncharacterized protein [Source:UniProtKB/TrEMBL;Acc:D0MRQ1]
PITG_00795	2045.06	5385.63	-1.397	4.53e-20	1.34e-17	--	Putative uncharacterized protein [Source:UniProtKB/TrEMBL;Acc:D0MRQ3]
PITG_00841	104.744	50.414	1.055	2.24e-05	0.00067101	--	Putative uncharacterized protein [Source:UniProtKB/TrEMBL;Acc:D0MRT4]
PITG_00843	459.482	215.022	1.0955	3.17e-10	2.72e-08	--	Putative uncharacterized protein [Source:UniProtKB/TrEMBL;Acc:D0MRT6]
PITG_00846	1135.7	586.224	0.95405	1.12e-09	8.51e-08	--	Putative uncharacterized protein [Source:UniProtKB/TrEMBL;Acc:D0MRT9]
PITG_00861	302.404	199.697	0.59867	0.00076504	0.014053	--	Putative uncharacterized protein [Source:UniProtKB/TrEMBL;Acc:D0MRV4]
PITG_00864	1923.94	963.21	0.99814	1.11e-10	1.02e-08	--	Putative uncharacterized protein [Source:UniProtKB/TrEMBL;Acc:D0MRV7]
PITG_00880	241.154	472.129	-0.96923	2.16e-08	1.3e-06	--	Putative uncharacterized protein [Source:UniProtKB/TrEMBL;Acc:D0MRX1]
PITG_00887	91.9651	184.088	-1.0012	1.88e-06	7.7e-05	--	Putative uncharacterized protein [Source:UniProtKB/TrEMBL;Acc:D0MRX9]
PITG_00896	773.08	1104.25	-0.51437	0.00086888	0.015647	--	Phosphatidylinositol-4-phosphate-5-kinase (Pi-PIPK-D9/GPCR-PIPK) [Source:UniProtKB/TrEMBL;Acc:D0MRY6]
PITG_00907	87.0303	24.7228	1.8157	5.13e-10	4.21e-08	--	Glycoside-Pentoside-Hexuronide (GPH):Cation Symporter Family [Source:UniProtKB/TrEMBL;Acc:D0MRZ4]
PITG_00944	393.889	261.989	0.58828	0.00059584	0.011517	--	Putative uncharacterized protein [Source:UniProtKB/TrEMBL;Acc:D0MS29]
PITG_00952	1299.15	2731.72	-1.0722	3.23e-12	3.8e-10	--	Putative uncharacterized protein [Source:UniProtKB/TrEMBL;Acc:D0MS34]
PITG_00965	32.416	7.5458	2.103	3.92e-06	0.00014556	--	Putative uncharacterized protein [Source:UniProtKB/TrEMBL;Acc:D0MS44]
PITG_00972	557.514	379.876	0.55348	0.0010163	0.017922	--	Mannitol dehydrogenase, putative [Source:UniProtKB/TrEMBL;Acc:D0MS50]
PITG_00991	270.59	383.501	-0.50312	0.0029575	0.041794	--	Amino Acid-Polyamine-Organocation (APC) Family [Source:UniProtKB/TrEMBL;Acc:D0MS67]
PITG_01019	2074.31	1005.32	1.045	7.38e-12	8.18e-10	--	U3 small nucleolar RNA-associated protein, putative [Source:UniProtKB/TrEMBL;Acc:D0MS90]
PITG_01029	1042.67	701.516	0.57173	0.00027648	0.0059971	--	Pectinesterase [Source:UniProtKB/TrEMBL;Acc:D0MS99]
PITG_01030	1525.29	703.37	1.1167	6.17e-13	8.07e-11	--	SWI4 1, Peter Pan-like protein suppressor [Source:UniProtKB/TrEMBL;Acc:D0MSA0]
PITG_01035	1043.29	648.225	0.68657	1.4e-05	0.00044679	--	Pseudouridylate synthase, putative [Source:UniProtKB/TrEMBL;Acc:D0MSA4]
PITG_01046	259.837	427.288	-0.7176	2.4e-05	0.0007148	--	Beta-lactamase-like protein [Source:UniProtKB/TrEMBL;Acc:D0MSB4]
PITG_01050	9608.01	5555.91	0.79022	9.86e-08	5.14e-06	--	Amino Acid-Polyamine-Organocation (APC) Family [Source:UniProtKB/TrEMBL;Acc:D0MSB8]
PITG_01053	463.704	324.187	0.51637	0.0020108	0.031093	--	Amino Acid-Polyamine-Organocation (APC) Family [Source:UniProtKB/TrEMBL;Acc:D0MSC1]
PITG_01062	3496.49	1382.53	1.3386	1.85e-15	3.25e-13	--	S-adenosylmethionine decarboxylase proenzyme [Source:UniProtKB/TrEMBL;Acc:D0MSC8]
PITG_01065	893.963	655.644	0.4473	0.0035827	0.048844	--	Folylpolyglutamate synthase, putative [Source:UniProtKB/TrEMBL;Acc:D0MSD1]
PITG_01067	520.76	346.353	0.58838	0.00037115	0.0077883	--	Putative uncharacterized protein [Source:UniProtKB/TrEMBL;Acc:D0MSD3]
PITG_01072	32124.8	22172.9	0.53489	0.00019559	0.0044477	--	5-methlytetrahydropteroyltriglutamate-homocysteine methyltransferease [Source:UniProtKB/TrEMBL;Acc:D0MSD8]
PITG_01082	9391.27	6736.89	0.47924	0.0011866	0.020297	--	Ran-specific GTPase-activating protein, putative [Source:UniProtKB/TrEMBL;Acc:D0MSE7]
PITG_01115	164.167	281.971	-0.78038	2.13e-05	0.0006422	--	Putative uncharacterized protein [Source:UniProtKB/TrEMBL;Acc:D0MSH9]
PITG_01136	130.423	205.343	-0.65484	0.0011829	0.020273	--	Putative uncharacterized protein [Source:UniProtKB/TrEMBL;Acc:D0MSJ9]
PITG_01143	600.245	345.927	0.79509	2.42e-06	9.61e-05	--	Putative uncharacterized protein [Source:UniProtKB/TrEMBL;Acc:D0MSK5]
PITG_01164	4117.08	6106.47	-0.56872	7.02e-05	0.001824	--	Glucan 1,3-beta-glucosidase, putative [Source:UniProtKB/TrEMBL;Acc:D0MUT1]
PITG_01207	1593.92	740.968	1.1051	1.21e-10	1.1e-08	--	Ribosome biogenesis protein NSA2 [Source:UniProtKB/TrEMBL;Acc:D0MUX0]
PITG_01215	67.4816	31.44	1.1019	0.00024721	0.0054992	--	Ribosomal large subunit pseudouridine synthase F, putative [Source:UniProtKB/TrEMBL;Acc:D0MUX7]
PITG_01240	186.96	306.294	-0.71219	0.0001111	0.0027415	--	Putative uncharacterized protein [Source:UniProtKB/TrEMBL;Acc:D0MV00]
PITG_01253	968.41	475.215	1.027	1.82e-10	1.62e-08	--	Aldehyde dehydrogenase, mitochondrial [Source:UniProtKB/TrEMBL;Acc:D0MV13]
PITG_01267	483.613	740.565	-0.61477	0.00016568	0.0038378	--	Glycoside hydrolase, putative [Source:UniProtKB/TrEMBL;Acc:D0MV27]
PITG_01328	119.851	53.2125	1.1714	2e-06	8.13e-05	--	Putative uncharacterized protein [Source:UniProtKB/TrEMBL;Acc:D0MV86]
PITG_01332	1079.77	2240.79	-1.0533	3.03e-12	3.61e-10	--	Lysophospholipid acyltransferase, putative [Source:UniProtKB/TrEMBL;Acc:D0MV89]
PITG_01352	171.312	301.522	-0.81564	1.05e-05	0.00034776	--	Putative uncharacterized protein [Source:UniProtKB/TrEMBL;Acc:D0MVB1]
PITG_01370	527.928	850.46	-0.6879	1.31e-05	0.00042436	--	ATP-binding Cassette (ABC) Superfamily [Source:UniProtKB/TrEMBL;Acc:D0MVC7]
PITG_01388	390.748	260.046	0.58747	0.00060521	0.011646	--	Putative uncharacterized protein [Source:UniProtKB/TrEMBL;Acc:D0MT44]
PITG_01397	1611.07	1099.24	0.55151	0.00027024	0.0058837	--	Glycoside hydrolase, putative [Source:UniProtKB/TrEMBL;Acc:D0MT51]
PITG_01398	1886.22	1327.56	0.50672	0.00094784	0.01686	--	Beta-glucosidase, putative [Source:UniProtKB/TrEMBL;Acc:D0MT52]
PITG_01403	48.6948	110.955	-1.1881	1.39e-06	5.84e-05	--	Putative uncharacterized protein [Source:UniProtKB/TrEMBL;Acc:D0MT57]
PITG_01406	541.742	332.96	0.70226	3.67e-05	0.0010368	--	Putative uncharacterized protein [Source:UniProtKB/TrEMBL;Acc:D0MT60]
PITG_01408	3196.74	10704.8	-1.7436	6.65e-32	5.51e-29	--	D-isomer specific 2-hydroxyacid dehydrogenase, putative [Source:UniProtKB/TrEMBL;Acc:D0MT62]
PITG_01411	1086.73	1517.21	-0.48144	0.0015577	0.025325	--	Elongation of very long chain fatty acids protein, putative [Source:UniProtKB/TrEMBL;Acc:D0MT65]
PITG_01427	2271.61	974.885	1.2204	5.35e-14	8.02e-12	--	DEAD/DEAH box RNA helicase, putative [Source:UniProtKB/TrEMBL;Acc:D0MT79]
PITG_01457	1065.64	1786.2	-0.74518	9.76e-07	4.23e-05	--	Putative uncharacterized protein [Source:UniProtKB/TrEMBL;Acc:D0MTA8]
PITG_01477	4999.23	6940.72	-0.47338	0.00085244	0.015415	--	Myosin-like protein [Source:UniProtKB/TrEMBL;Acc:D0MTC5]
PITG_01498	7553.76	5335.3	0.50162	0.00057113	0.011089	--	ATP-binding cassette sub-family F member 2 [Source:UniProtKB/TrEMBL;Acc:D0MTE5]
PITG_01608	2395.59	1549.42	0.62865	4.2e-05	0.0011703	--	Major Facilitator Superfamily (MFS) [Source:UniProtKB/TrEMBL;Acc:D0MTM7]
PITG_01626	1595.32	2483.69	-0.63864	1.94e-05	0.00059294	--	Drug/Metabolite Transporter (DMT) Superfamily [Source:UniProtKB/TrEMBL;Acc:D0MTP1]
PITG_01662	230.781	352.488	-0.61105	0.00041422	0.0085175	--	Putative uncharacterized protein [Source:UniProtKB/TrEMBL;Acc:D0MTS2]
PITG_01677	1509.52	1062.08	0.5072	0.000758	0.013939	--	Putative uncharacterized protein [Source:UniProtKB/TrEMBL;Acc:D0MTT4]
PITG_01680	2437.99	1400.79	0.79945	1.4e-07	7.12e-06	--	RNA-binding protein PNO1-like protein [Source:UniProtKB/TrEMBL;Acc:D0MTT7]
PITG_01682	2117.86	1451.69	0.54488	0.00030354	0.0065029	--	Putative uncharacterized protein [Source:UniProtKB/TrEMBL;Acc:D0MTT9]
PITG_01683	1831.33	2608.91	-0.51056	0.00044695	0.009062	--	Putative uncharacterized protein [Source:UniProtKB/TrEMBL;Acc:D0MTU0]
PITG_01731	66.5925	134.88	-1.0182	5.8e-06	0.00020708	--	Transmembrane protein, putative [Source:UniProtKB/TrEMBL;Acc:D0MTY6]
PITG_01741	726.498	421.751	0.78457	1.95e-06	7.98e-05	--	Putative uncharacterized protein [Source:UniProtKB/TrEMBL;Acc:D0MTZ3]
PITG_01761	343.691	164.425	1.0637	0.0024022	0.035565	--	Proline oxidase, putative [Source:UniProtKB/TrEMBL;Acc:D0MU12]
PITG_01813	1049.99	661.944	0.66559	3.18e-05	0.00092236	--	tRNA (Guanine-N(7)-)-methyltransferase, putative [Source:UniProtKB/TrEMBL;Acc:D0MU55]
PITG_01819	1237.29	642.1	0.94632	4.33e-05	0.0011995	--	Putative uncharacterized protein [Source:UniProtKB/TrEMBL;Acc:D0MU61]
PITG_01823	556.41	361.756	0.62113	0.00020114	0.004562	--	Putative uncharacterized protein [Source:UniProtKB/TrEMBL;Acc:D0MU64]
PITG_01848	665.811	427.58	0.63892	7.01e-05	0.0018217	--	Dual specificity phosphatase, putative [Source:UniProtKB/TrEMBL;Acc:D0MU86]
PITG_01849	189.992	85.6006	1.1502	7.88e-08	4.18e-06	--	Dual specificity phosphatase, putative [Source:UniProtKB/TrEMBL;Acc:D0MU87]
PITG_01860	604.593	849.612	-0.49084	0.0021858	0.033093	--	Transmembrane protein, putative [Source:UniProtKB/TrEMBL;Acc:D0MU97]
PITG_01896	517.423	269.707	0.93995	4.03e-08	2.31e-06	--	Putative uncharacterized protein [Source:UniProtKB/TrEMBL;Acc:D0MUC7]
PITG_01908	131.244	65.2831	1.0075	1.03e-05	0.00034293	--	Carbonic anhydrase, putative [Source:UniProtKB/TrEMBL;Acc:D0MUD8]
PITG_01913	1376.77	953.557	0.5299	0.00068889	0.012921	--	Dihydroorotate dehydrogenase, mitochondrial [Source:UniProtKB/TrEMBL;Acc:D0MUE3]
PITG_01937	1236.82	2081.27	-0.75083	4.91e-07	2.28e-05	--	Myosin-like protein [Source:UniProtKB/TrEMBL;Acc:D0MUG2]
PITG_01938	1489.24	2983.93	-1.0026	0.00011291	0.0027781	--	Glyceraldehyde-3-phosphate dehydrogenase [Source:UniProtKB/TrEMBL;Acc:D0MUG3]
PITG_01939	1137.95	2175.91	-0.93518	0.0014389	0.023748	--	Glyceraldehyde-3-phosphate dehydrogenase, putative [Source:UniProtKB/TrEMBL;Acc:D0MUG4]
PITG_01940	4387.67	8979.61	-1.0332	2.46e-08	1.46e-06	--	Triosephosphate isomerase/glyceraldehyde-3-phosphate dehydrogenase, putative [Source:UniProtKB/TrEMBL;Acc:D0MUG5]
PITG_01944	295.078	177.829	0.7306	0.002477	0.036302	--	Putative uncharacterized protein [Source:UniProtKB/TrEMBL;Acc:D0MUG9]
PITG_01963	963.389	1334.07	-0.46964	0.0020839	0.031968	--	Putative uncharacterized protein [Source:UniProtKB/TrEMBL;Acc:D0MUI8]
PITG_01989	208.296	307.658	-0.5627	0.0020567	0.031663	--	Putative uncharacterized protein [Source:UniProtKB/TrEMBL;Acc:D0MUL0]
PITG_01991	1801.17	1297.91	0.47274	0.0014823	0.024304	--	Putative uncharacterized protein [Source:UniProtKB/TrEMBL;Acc:D0MUL2]
PITG_01993	117.952	64.7531	0.86518	0.00023857	0.0053207	--	Transmembrane protein, putative [Source:UniProtKB/TrEMBL;Acc:D0MUL4]
PITG_01996	901.237	550.615	0.71086	0.00050481	0.010025	--	Transcription factor, putative [Source:UniProtKB/TrEMBL;Acc:D0MUL7]
PITG_02007	23.6876	52.7592	-1.1553	0.00040707	0.0084067	--	Putative uncharacterized protein [Source:UniProtKB/TrEMBL;Acc:D0MUM6]
PITG_02036	679.7	970.089	-0.51322	0.00092361	0.016513	--	Equilibrative Nucleoside Transporter (ENT) Family [Source:UniProtKB/TrEMBL;Acc:D0MUQ3]
PITG_02049	7443.67	5033.21	0.56454	0.00012842	0.0031071	--	Citrate synthase [Source:UniProtKB/TrEMBL;Acc:D0MUR6]
PITG_02058	3261.25	2406.94	0.43822	0.0036464	0.049634	--	Putative uncharacterized protein [Source:UniProtKB/TrEMBL;Acc:D0MUS3]
PITG_02089	177.972	105.869	0.74938	0.00094367	0.01682	--	Putative uncharacterized protein [Source:UniProtKB/TrEMBL;Acc:D0MVG1]
PITG_02093	286.821	161.028	0.83284	0.0026467	0.038273	--	Pre-rRNA-processing protein ESF2 [Source:UniProtKB/TrEMBL;Acc:D0MVG4]
PITG_02149	58.5181	0	Inf	1.78e-14	2.78e-12	--	Putative uncharacterized protein [Source:UniProtKB/TrEMBL;Acc:D0MVL8]
PITG_02178	165.56	83.5553	0.98655	6.21e-06	0.00021911	--	Putative uncharacterized protein [Source:UniProtKB/TrEMBL;Acc:D0MVP0]
PITG_02193	542.132	215.581	1.3304	0.00026421	0.0057886	--	Putative uncharacterized protein [Source:UniProtKB/TrEMBL;Acc:D0MVQ2]
PITG_02210	1131.04	460.705	1.2957	3.57e-16	6.82e-14	--	Phenylalanine-4-hydroxylase, henna-like protein [Source:UniProtKB/TrEMBL;Acc:D0MVR8]
PITG_02227	515.402	243.929	1.0792	0.00053918	0.010586	--	Putative uncharacterized protein [Source:UniProtKB/TrEMBL;Acc:D0MVT0]
PITG_02245	512.634	363.611	0.49553	0.0032494	0.045005	--	D-2-hydroxyglutarate dehydrogenase, mitochondrial [Source:UniProtKB/TrEMBL;Acc:D0MVU6]
PITG_02289	1030.19	733.632	0.48979	0.0018977	0.029714	--	Acetyl-coenzyme A transporter, putative [Source:UniProtKB/TrEMBL;Acc:D0MVY8]
PITG_02292	837.055	1207.21	-0.52828	0.00062705	0.011994	--	Protein phosphatase, putative [Source:UniProtKB/TrEMBL;Acc:D0MVZ1]
PITG_02303	813.379	509.007	0.67624	0.00084826	0.015355	--	Ornithine decarboxylase 1 [Source:UniProtKB/TrEMBL;Acc:D0MVZ8]
PITG_02343	1204.48	2690.36	-1.1594	2.05e-14	3.18e-12	--	Kinesin-like protein [Source:UniProtKB/TrEMBL;Acc:D0MW32]
PITG_02344	2216.86	2995.86	-0.43445	0.002531	0.036876	--	5-oxoprolinase [Source:UniProtKB/TrEMBL;Acc:D0MW33]
PITG_02356	154.928	243.383	-0.65163	0.00087295	0.015704	--	Calcium-transporting ATPase 1, endoplasmic reticulum-type, putative [Source:UniProtKB/TrEMBL;Acc:D0MW47]
PITG_02409	456.494	134.557	1.7624	9.78e-14	1.41e-11	--	Folate-Biopterin Transporter (FBT) Family [Source:UniProtKB/TrEMBL;Acc:D0MW88]
PITG_02420	2458.18	1480.09	0.73191	9.34e-07	4.07e-05	--	DNA-directed RNA polymerase [Source:UniProtKB/TrEMBL;Acc:D0MW98]
PITG_02423	5599.68	7561.45	-0.43332	0.0024195	0.035729	--	Cysteine protease family C01A, putative [Source:UniProtKB/TrEMBL;Acc:D0MWA1]
PITG_02448	176.348	96.3121	0.87263	3.15e-05	0.00091655	--	Putative uncharacterized protein [Source:UniProtKB/TrEMBL;Acc:D0MWC4]
PITG_02468	5712.53	16788.1	-1.5552	1.53e-25	6.64e-23	--	Putative uncharacterized protein [Source:UniProtKB/TrEMBL;Acc:D0MWE4]
PITG_02475	148.157	742.639	-2.3255	2.01e-39	2.69e-36	--	Putative uncharacterized protein [Source:UniProtKB/TrEMBL;Acc:D0MWF1]
PITG_02477	725.435	399.744	0.85977	2.06e-07	1.01e-05	--	Putative uncharacterized protein [Source:UniProtKB/TrEMBL;Acc:D0MWF3]
PITG_02478	532.938	333.494	0.6763	6.3e-05	0.0016731	--	DEAD/DEAH box RNA helicase, putative [Source:UniProtKB/TrEMBL;Acc:D0MWF4]
PITG_02497	1789.63	3353.3	-0.90592	9.86e-10	7.59e-08	--	HECT E3 ubiquitin ligase, putative [Source:UniProtKB/TrEMBL;Acc:D0MWH2]
PITG_02507	214.561	591.716	-1.4635	6.98e-17	1.48e-14	--	Putative uncharacterized protein [Source:UniProtKB/TrEMBL;Acc:D0MWI2]
PITG_02510	1858.65	3219.79	-0.79271	1.95e-07	9.63e-06	--	Putative uncharacterized protein [Source:UniProtKB/TrEMBL;Acc:D0MWI4]
PITG_02526	3871.81	5257.61	-0.4414	0.0020594	0.031676	--	Dynein heavy chain [Source:UniProtKB/TrEMBL;Acc:D0MWJ6]
PITG_02528	1112.16	649.851	0.77518	9.26e-07	4.05e-05	--	Elongator complex protein, putative [Source:UniProtKB/TrEMBL;Acc:D0MWJ8]
PITG_02536	910.77	416.643	1.1283	1.81e-08	1.12e-06	--	U3 small nucleolar RNA-associated protein 18 [Source:UniProtKB/TrEMBL;Acc:D0MWK6]
PITG_02545	1126.6	601.188	0.90609	1.26e-08	8.04e-07	--	Pectinesterase [Source:UniProtKB/TrEMBL;Acc:D0MWL3]
PITG_02546	2014.75	2720.77	-0.43341	0.0030179	0.042441	--	Ubiquitin carboxyl-terminal hydrolase [Source:UniProtKB/TrEMBL;Acc:D0MWL4]
PITG_02557	1197.51	556.908	1.1045	2.61e-12	3.2e-10	--	tRNA-dihydrouridine synthase 3 [Source:UniProtKB/TrEMBL;Acc:D0MWM4]
PITG_02560	780.101	476.744	0.71045	0.00012534	0.003041	--	tRNA (Cytosine-5-)-methyltransferase NSUN2-like protein [Source:UniProtKB/TrEMBL;Acc:D0MWM7]
PITG_02564	2127.24	1539.35	0.46667	0.0018013	0.028668	--	Exosome complex exonuclease RRP6-like protein [Source:UniProtKB/TrEMBL;Acc:D0MWN1]
PITG_02565	846.909	557.53	0.60316	0.00015623	0.0036578	--	Protein kinase, putative [Source:UniProtKB/TrEMBL;Acc:D0MWN2]
PITG_02581	409.174	636.898	-0.63835	7.95e-05	0.0020302	--	HECT E3 ubiquitin ligase, putative [Source:UniProtKB/TrEMBL;Acc:D0MWP8]
PITG_02582	823.76	1144.04	-0.47384	0.0021399	0.032654	--	C2 domain-containing protein, putative [Source:UniProtKB/TrEMBL;Acc:D0MWP9]
PITG_02592	698.853	255.091	1.454	0.000525	0.010367	--	Putative uncharacterized protein [Source:UniProtKB/TrEMBL;Acc:D0MWQ9]
PITG_02593	1405.16	592.509	1.2458	7.86e-11	7.51e-09	--	U3 small nucleolar ribonucleoprotein, putative [Source:UniProtKB/TrEMBL;Acc:D0MWR0]
PITG_02621	3669.19	2258.93	0.69982	2.7e-06	0.0001044	--	CTP synthase, putative [Source:UniProtKB/TrEMBL;Acc:D0MWT2]
PITG_02623	1644.88	1169.28	0.49237	0.00094625	0.016848	--	Aspartyl protease family A01B, putative [Source:UniProtKB/TrEMBL;Acc:D0MWT4]
PITG_02629	7686.28	3062.88	1.3274	0.0018139	0.02879	--	Nucleolin, putative [Source:UniProtKB/TrEMBL;Acc:D0MWU0]
PITG_02638	7.47007	30.6837	-2.0383	1.14e-05	0.00037393	--	Putative uncharacterized protein [Source:UniProtKB/TrEMBL;Acc:D0MWU7]
PITG_02642	842.469	1397.95	-0.73061	2.18e-06	8.78e-05	--	Pyruvate dehydrogenase [lipoamide] [Source:UniProtKB/TrEMBL;Acc:D0MWV1]
PITG_02657	907.864	2985.13	-1.7172	1.77e-28	9.96e-26	--	Putative uncharacterized protein [Source:UniProtKB/TrEMBL;Acc:D0MWW5]
PITG_02658	380.749	1315.7	-1.7889	4.87e-28	2.65e-25	--	Putative uncharacterized protein [Source:UniProtKB/TrEMBL;Acc:D0MWW6]
PITG_02667	747.468	426.055	0.81097	2.73e-06	0.00010506	--	Putative uncharacterized protein [Source:UniProtKB/TrEMBL;Acc:D0MWX5]
PITG_02679	558.713	831.233	-0.57314	0.00021673	0.0048838	--	Putative uncharacterized protein [Source:UniProtKB/TrEMBL;Acc:D0MWY6]
PITG_02687	1298.94	2132.75	-0.71538	2.61e-06	0.00010191	--	Putative uncharacterized protein [Source:UniProtKB/TrEMBL;Acc:D0MWZ3]
PITG_02693	160.766	91.3772	0.81506	0.00013859	0.0033163	--	Sphingomyelinase phosphodiesterase, putative [Source:UniProtKB/TrEMBL;Acc:D0MWZ8]
PITG_02712	589.284	1414.89	-1.2637	5.56e-16	1.05e-13	--	Putative uncharacterized protein [Source:UniProtKB/TrEMBL;Acc:D0MX12]
PITG_02725	1014.69	333.561	1.605	1.58e-06	6.59e-05	--	Putative uncharacterized protein [Source:UniProtKB/TrEMBL;Acc:D0MX25]
PITG_02740	1784.98	2611.72	-0.5491	0.00018206	0.004195	--	Acetolactate synthase [Source:UniProtKB/TrEMBL;Acc:D0MX38]
PITG_02771	97.2858	57.7931	0.75133	0.0027733	0.039741	--	Putative uncharacterized protein [Source:UniProtKB/TrEMBL;Acc:D0MX65]
PITG_02786	5451.11	10237.8	-0.90929	1e-08	6.57e-07	--	Fructose-bisphosphate aldolase [Source:UniProtKB/TrEMBL;Acc:D0MX79]
PITG_02792	1608.49	2541.82	-0.66015	1.89e-05	0.00058054	--	Putative uncharacterized protein [Source:UniProtKB/TrEMBL;Acc:D0MX85]
PITG_02796	1834.25	4567.57	-1.3162	1.2e-18	3.07e-16	--	Myosin-like protein [Source:UniProtKB/TrEMBL;Acc:D0MX89]
PITG_02805	1201.44	2001.5	-0.73632	8.83e-07	3.88e-05	--	DNA mismatch repair protein Msh2, putative [Source:UniProtKB/TrEMBL;Acc:D0MX98]
PITG_02808	3729.15	1804.84	1.047	4.56e-12	5.21e-10	--	U3 small nucleolar RNA-associated protein, putative [Source:UniProtKB/TrEMBL;Acc:D0MXA1]
PITG_02814	383.829	247.113	0.6353	0.0021328	0.032574	--	Putative uncharacterized protein [Source:UniProtKB/TrEMBL;Acc:D0MXA7]
PITG_02830	64.6274	332.514	-2.3632	9.02e-31	6.03e-28	--	Secreted RxLR effector peptide protein, putative [Source:UniProtKB/TrEMBL;Acc:D0MXB9]
PITG_02839	1268.36	630.247	1.009	1.01e-10	9.36e-09	--	DEAD/DEAH box RNA helicase, putative [Source:UniProtKB/TrEMBL;Acc:D0MXC4]
PITG_02887	3795.91	1766.94	1.1032	8.3e-13	1.07e-10	--	Ribosome biogenesis protein BMS1 [Source:UniProtKB/TrEMBL;Acc:D0MXF4]
PITG_02889	1121.45	666.219	0.75129	1.35e-06	5.7e-05	--	Putative uncharacterized protein [Source:UniProtKB/TrEMBL;Acc:D0MXF6]
PITG_02916	749.725	435.943	0.78222	1.36e-06	5.73e-05	--	Putative uncharacterized protein [Source:UniProtKB/TrEMBL;Acc:D0MXH6]
PITG_02925	7683.67	21107.5	-1.4579	3.12e-23	1.13e-20	--	Ketol-acid reductoisomerase [Source:UniProtKB/TrEMBL;Acc:D0MXI4]
PITG_02995	73.5331	37.5241	0.97057	0.00059874	0.01156	--	Putative uncharacterized protein [Source:UniProtKB/TrEMBL;Acc:D0MZ42]
PITG_03020	6613.71	9372.9	-0.50304	0.0004844	0.0096857	--	Cysteine protease family C01A, putative [Source:UniProtKB/TrEMBL;Acc:D0MZ63]
PITG_03038	1016.01	1995.66	-0.97395	1.85e-09	1.33e-07	--	Major Facilitator Superfamily (MFS) [Source:UniProtKB/TrEMBL;Acc:D0MZ79]
PITG_03044	1169.09	1949.14	-0.73745	7.4e-07	3.31e-05	--	Autophagy-related protein, putative [Source:UniProtKB/TrEMBL;Acc:D0MZ85]
PITG_03053	129.41	228.849	-0.82245	2.07e-05	0.00062917	--	Drug/Metabolite Transporter (DMT) Superfamily [Source:UniProtKB/TrEMBL;Acc:D0MZ92]
PITG_03095	6590.48	8940.29	-0.43994	0.0024318	0.035851	--	Carbohydrate-binding protein, putative [Source:UniProtKB/TrEMBL;Acc:D0MZC7]
PITG_03129	23.3766	50.8155	-1.1202	0.00097288	0.017217	--	Putative uncharacterized protein [Source:UniProtKB/TrEMBL;Acc:D0MZF9]
PITG_03135	325.781	616.917	-0.92118	5.67e-08	3.16e-06	--	Lysosomal beta glucosidase, putative [Source:UniProtKB/TrEMBL;Acc:D0MZG3]
PITG_03156	1893.53	1035.2	0.87118	1.55e-08	9.78e-07	--	Pre-rRNA-processing protein TSR1 [Source:UniProtKB/TrEMBL;Acc:D0MZI1]
PITG_03157	563.714	355.526	0.66501	6.83e-05	0.0017888	--	DEAD/DEAH box RNA helicase, putative [Source:UniProtKB/TrEMBL;Acc:D0MZI2]
PITG_03168	394.381	192.886	1.0318	8.53e-06	0.00029082	--	Putative uncharacterized protein [Source:UniProtKB/TrEMBL;Acc:D0MZJ3]
PITG_03192	26.4421	4.41834	2.5813	2.04e-06	8.22e-05	--	Secreted RxLR effector peptide protein, putative [Source:UniProtKB/TrEMBL;Acc:D0MZL5]
PITG_03223	677.028	420.764	0.6862	0.00011962	0.0029143	--	Putative uncharacterized protein [Source:UniProtKB/TrEMBL;Acc:D0MZP1]
PITG_03225	2241.35	1358.06	0.72282	1.56e-05	0.00049324	--	Putative uncharacterized protein [Source:UniProtKB/TrEMBL;Acc:D0MZP3]
PITG_03241	68.1981	21.1398	1.6898	7.62e-08	4.07e-06	--	Putative uncharacterized protein [Source:UniProtKB/TrEMBL;Acc:D0MZQ9]
PITG_03243	495.889	958.518	-0.95079	1.22e-09	9.18e-08	--	Putative uncharacterized protein [Source:UniProtKB/TrEMBL;Acc:D0MZR1]
PITG_03278	1664.77	2483.05	-0.57679	0.00015497	0.0036382	--	Putative uncharacterized protein [Source:UniProtKB/TrEMBL;Acc:D0MZU1]
PITG_03301	1518.14	614.273	1.3053	2e-08	1.22e-06	--	DEAD/DEAH box RNA helicase, putative [Source:UniProtKB/TrEMBL;Acc:D0MZW4]
PITG_03304	673.652	373.826	0.84964	2.22e-07	1.08e-05	--	DEAD/DEAH box RNA helicase, putative [Source:UniProtKB/TrEMBL;Acc:D0MZW7]
PITG_03308	1249.81	500.337	1.3207	1.03e-08	6.72e-07	--	Putative uncharacterized protein [Source:UniProtKB/TrEMBL;Acc:D0MZX1]
PITG_03318	672.175	1060.07	-0.65725	2.13e-05	0.0006422	--	Putative uncharacterized protein [Source:UniProtKB/TrEMBL;Acc:D0MZY0]
PITG_03327	422.236	682.193	-0.69213	1.86e-05	0.00057499	--	Putative uncharacterized protein [Source:UniProtKB/TrEMBL;Acc:D0MZY8]
PITG_03336	1642.47	925.379	0.82775	6.93e-08	3.76e-06	--	GTP-binding protein TypA/BipA, putative [Source:UniProtKB/TrEMBL;Acc:D0MZZ7]
PITG_03340	421.464	261.49	0.68865	7.84e-05	0.0020093	--	Putative uncharacterized protein [Source:UniProtKB/TrEMBL;Acc:D0N001]
PITG_03347	5881.01	10246	-0.80092	2.06e-07	1.01e-05	--	Ribonucleoside-diphosphate reductase small chain [Source:UniProtKB/TrEMBL;Acc:D0N008]
PITG_03394	953.017	604.309	0.65721	3.28e-05	0.00094504	--	Putative uncharacterized protein [Source:UniProtKB/TrEMBL;Acc:D0N052]
PITG_03400	672.54	959.028	-0.51195	0.0010169	0.017922	--	Crinkler (CRN) family protein, putative [Source:UniProtKB/TrEMBL;Acc:D0N058]
PITG_03409	727.07	1111.98	-0.61296	6.91e-05	0.0018033	--	Serine protease family S10, putative [Source:UniProtKB/TrEMBL;Acc:D0N067]
PITG_03410	1688.42	3046.21	-0.85134	3.52e-05	0.0010039	--	Acetolactate synthase small subunit, putative [Source:UniProtKB/TrEMBL;Acc:D0N068]
PITG_03411	635.083	1050.18	-0.72561	2.34e-06	9.3e-05	--	Lysosomal beta glucosidase, putative [Source:UniProtKB/TrEMBL;Acc:D0N069]
PITG_03423	291.509	185.666	0.65083	0.00042832	0.0087351	--	Dynein heavy chain [Source:UniProtKB/TrEMBL;Acc:D0N080]
PITG_03435	443.086	300.058	0.56235	0.0010755	0.018746	--	Putative uncharacterized protein [Source:UniProtKB/TrEMBL;Acc:D0N090]
PITG_03440	1100.45	1532.11	-0.47742	0.0018183	0.028834	--	Malate synthase [Source:UniProtKB/TrEMBL;Acc:D0N096]
PITG_03452	2829.53	1195.14	1.2434	2.5e-16	4.85e-14	--	Putative uncharacterized protein [Source:UniProtKB/TrEMBL;Acc:D0N0A8]
PITG_03476	413.619	611.085	-0.56307	0.00045836	0.0091968	--	Putative uncharacterized protein [Source:UniProtKB/TrEMBL;Acc:D0MXP7]
PITG_03493	2216.39	973.217	1.1874	5.13e-15	8.34e-13	--	Amidophosphoribosyltransferase [Source:UniProtKB/TrEMBL;Acc:D0MXR4]
PITG_03496	524.377	300.981	0.80093	2.5e-06	9.81e-05	--	Putative uncharacterized protein [Source:UniProtKB/TrEMBL;Acc:D0MXR7]
PITG_03530	2102.04	3104.48	-0.56256	0.00014374	0.0034254	--	Alpha-aminoadipic semialdehyde synthase, putative [Source:UniProtKB/TrEMBL;Acc:D0MXU7]
PITG_03533	199.103	126.747	0.65156	0.002387	0.03543	--	Endo-1,3(4)-beta-glucanase, putative [Source:UniProtKB/TrEMBL;Acc:D0MXV0]
PITG_03546	6677.56	4203.61	0.66769	8.45e-06	0.00028895	--	Hsp70-like protein [Source:UniProtKB/TrEMBL;Acc:D0MXW0]
PITG_03555	10051.7	5213.88	0.947	0.00027534	0.0059797	--	Importin-like protein [Source:UniProtKB/TrEMBL;Acc:D0MXW9]
PITG_03576	681.448	390.499	0.80328	1.16e-06	4.96e-05	--	RNA (Guanine-9-)-methyltransferase domain-containing protein, putative [Source:UniProtKB/TrEMBL;Acc:D0MXY9]
PITG_03590	834.195	511.945	0.7044	1.08e-05	0.00035617	--	Inositol hexakisphosphate and diphosphoinositol-pentakisphosphate kinase, putative [Source:UniProtKB/TrEMBL;Acc:D0MY01]
PITG_03598	1916.39	3750.02	-0.96851	5.11e-11	5.02e-09	--	6-phosphofructokinase, putative [Source:UniProtKB/TrEMBL;Acc:D0MY08]
PITG_03599	4951.97	3235.39	0.61407	3.3e-05	0.00094915	--	Alanine aminotransferase 2 [Source:UniProtKB/TrEMBL;Acc:D0MY09]
PITG_03613	178.099	300.881	-0.75652	3.21e-05	0.00092786	--	Putative uncharacterized protein [Source:UniProtKB/TrEMBL;Acc:D0MY23]
PITG_03626	152.408	250.406	-0.71633	0.00019073	0.0043542	--	Putative uncharacterized protein [Source:UniProtKB/TrEMBL;Acc:D0MY36]
PITG_03633	853.268	550.028	0.63349	8.1e-05	0.0020673	--	tRNA wybutosine-synthesizing protein, putative [Source:UniProtKB/TrEMBL;Acc:D0MY43]
PITG_03636	150.748	237.177	-0.65382	0.00053892	0.010586	--	Putative uncharacterized protein [Source:UniProtKB/TrEMBL;Acc:D0MY46]
PITG_03657	11.4751	46.6643	-2.0238	1.78e-07	8.81e-06	--	Kinesin-like protein [Source:UniProtKB/TrEMBL;Acc:D0MY67]
PITG_03658	502.277	760.731	-0.5989	0.00015762	0.0036855	--	Phosphoglycerate mutase, putative [Source:UniProtKB/TrEMBL;Acc:D0MY68]
PITG_03662	442.176	156.305	1.5003	1.28e-16	2.57e-14	--	Calcineurin-like phosphoesterase, putative [Source:UniProtKB/TrEMBL;Acc:D0MY72]
PITG_03672	1383.16	910.699	0.60292	8.79e-05	0.0022233	--	RIO kinase [Source:UniProtKB/TrEMBL;Acc:D0MY80]
PITG_03675	1052.36	559.579	0.91122	7.06e-09	4.74e-07	--	DEAD/DEAH box RNA helicase, putative [Source:UniProtKB/TrEMBL;Acc:D0MY83]
PITG_03695	4115.18	9265.31	-1.1709	1.77e-15	3.15e-13	--	Putative uncharacterized protein [Source:UniProtKB/TrEMBL;Acc:D0MYA0]
PITG_03696	2997.46	1878.29	0.67432	6.74e-06	0.00023539	--	Putative uncharacterized protein [Source:UniProtKB/TrEMBL;Acc:D0MYA1]
PITG_03700	1544	2810.76	-0.86429	1.98e-06	8.08e-05	ENL	Enolase [Source:UniProtKB/TrEMBL;Acc:D0MYA4]
PITG_03712	74758.7	50684.2	0.56071	0.00013591	0.0032612	--	Elongation factor 3, putative [Source:UniProtKB/TrEMBL;Acc:D0MYB4]
PITG_03721	276.515	867.641	-1.6497	1.24e-23	4.69e-21	--	Pyruvate, phosphate dikinase, putative [Source:UniProtKB/TrEMBL;Acc:D0MYC2]
PITG_03724	678.212	2624.29	-1.9521	7.83e-36	8.52e-33	--	Pyruvate, phosphate dikinase, putative [Source:UniProtKB/TrEMBL;Acc:D0MYC5]
PITG_03725	91.7876	154.44	-0.75067	0.00037823	0.0079178	--	Amino Acid-Polyamine-Organocation (APC) Family [Source:UniProtKB/TrEMBL;Acc:D0MYC6]
PITG_03736	2642.53	1718.39	0.62086	2.54e-05	0.0007526	--	Putative uncharacterized protein [Source:UniProtKB/TrEMBL;Acc:D0MYD5]
PITG_03753	457.4	754.072	-0.72125	7.25e-06	0.00025179	--	Ubiquitin carboxyl-terminal hydrolase and/or F-box protein, putative [Source:UniProtKB/TrEMBL;Acc:D0MYF2]
PITG_03764	2018.55	1299.02	0.63589	5.3e-05	0.0014352	--	Polyribonucleotide nucleotidyltransferase, putative [Source:UniProtKB/TrEMBL;Acc:D0MYG3]
PITG_03768	2930.52	2116.14	0.46972	0.0015816	0.025689	--	50S ribosomal protein L4 [Source:UniProtKB/TrEMBL;Acc:D0MYG7]
PITG_03771	387.295	206.284	0.9088	6.78e-07	3.07e-05	--	Putative uncharacterized protein [Source:UniProtKB/TrEMBL;Acc:D0MYH0]
PITG_03791	1483.52	924.181	0.68277	9.38e-06	0.00031745	--	Splicing factor, arginine/serine-rich, putative [Source:UniProtKB/TrEMBL;Acc:D0MYI8]
PITG_03802	3548.47	2348.5	0.59546	6.27e-05	0.0016679	--	Eukaryotic translation initiation factor 6 [Source:UniProtKB/TrEMBL;Acc:D0MYJ9]
PITG_03818	2160.52	1354.92	0.67317	9.68e-06	0.00032582	--	U3 small nucleolar RNA-associated protein, putative [Source:UniProtKB/TrEMBL;Acc:D0MYL3]
PITG_03823	267.794	127.286	1.0731	2.83e-08	1.66e-06	--	Putative uncharacterized protein [Source:UniProtKB/TrEMBL;Acc:D0MYL8]
PITG_03830	1293.93	933.195	0.4715	0.0024417	0.035899	--	3'5'-cyclic nucleotide phosphodiesterase, putative [Source:UniProtKB/TrEMBL;Acc:D0MYM5]
PITG_03839	224.721	140.211	0.68053	0.00041381	0.0085175	--	Putative uncharacterized protein [Source:UniProtKB/TrEMBL;Acc:D0MYN4]
PITG_03855	4891.77	2367.77	1.0468	2.85e-12	3.45e-10	--	DNA-directed RNA polymerase [Source:UniProtKB/TrEMBL;Acc:D0MYP8]
PITG_03860	2258.13	3069.08	-0.44267	0.0025356	0.036911	--	HECT E3 ubiquitin ligase, putative [Source:UniProtKB/TrEMBL;Acc:D0MYQ3]
PITG_03876	1289.6	886.088	0.5414	0.0018843	0.029582	--	U3 small nucleolar RNA-interacting protein, putative [Source:UniProtKB/TrEMBL;Acc:D0MYR8]
PITG_03898	729.674	1002.15	-0.45777	0.0035469	0.048508	--	Serine protease family S01B, putative [Source:UniProtKB/TrEMBL;Acc:D0MYT6]
PITG_03909	1145.67	2242.01	-0.9686	2.11e-10	1.87e-08	--	Thioredoxin-like protein [Source:UniProtKB/TrEMBL;Acc:D0MYU7]
PITG_03955	961.758	499.486	0.94523	4.51e-09	3.13e-07	--	U3 small nucleolar RNA-associated protein, putative [Source:UniProtKB/TrEMBL;Acc:D0MYZ1]
PITG_03956	2830	1814.33	0.64136	1.58e-05	0.00049748	--	Putative uncharacterized protein [Source:UniProtKB/TrEMBL;Acc:D0MYZ2]
PITG_03966	1428.02	2083.06	-0.54469	0.0011587	0.019919	--	NhaC Na:H antiporter (NhaC) family protein [Source:UniProtKB/TrEMBL;Acc:D0MYZ9]
PITG_03999	1498.18	887.43	0.7555	6.89e-07	3.11e-05	--	Eukaryotic initiation factor 4E, putative [Source:UniProtKB/TrEMBL;Acc:D0MZ29]
PITG_04010	24229	15034.8	0.68843	2.45e-06	9.67e-05	KSP	APS kinase/ATP sulfurlyase/pyrophosphatase fusion protein [Source:UniProtKB/TrEMBL;Acc:D0MZ37]
PITG_04049	477.649	211.453	1.1756	1.37e-11	1.45e-09	--	Secreted RxLR effector peptide protein, putative [Source:UniProtKB/TrEMBL;Acc:D0N0F2]
PITG_04064	309.666	204.066	0.60168	0.0010873	0.018934	--	Putative uncharacterized protein [Source:UniProtKB/TrEMBL;Acc:D0N0G7]
PITG_04085	503.169	326.558	0.6237	0.00031572	0.0067389	--	Avrblb2 family secreted RxLR effector peptide protein, putativeAvrblb2 family secreted RxLR effector peptide, putative [Source:UniProtKB/TrEMBL;Acc:D0N0I4]
PITG_04086	501.008	310.441	0.69051	6.32e-05	0.0016752	--	Avrblb2 family secreted RxLR effector peptide protein, putativeAvrblb2 family secreted RxLR effector peptide, putative [Source:UniProtKB/TrEMBL;Acc:D0N0I4]
PITG_04091	290.524	171.934	0.7568	0.002876	0.040841	--	Putative uncharacterized protein [Source:UniProtKB/TrEMBL;Acc:D0N0J2]
PITG_04141	164.349	106.841	0.6213	0.0028463	0.040486	--	Glycoside hydrolase, putative [Source:UniProtKB/TrEMBL;Acc:D0N0N2]
PITG_04184	213.916	413.538	-0.95098	3.78e-08	2.17e-06	--	Putative uncharacterized protein [Source:UniProtKB/TrEMBL;Acc:D0N0R2]
PITG_04226	239.95	161.35	0.57254	0.0021594	0.032865	--	Geranylgeranyl transferase type-2 subunit alpha, putative [Source:UniProtKB/TrEMBL;Acc:D0N0T5]
PITG_04288	405.142	634.426	-0.64702	5.68e-05	0.0015284	--	Putative uncharacterized protein [Source:UniProtKB/TrEMBL;Acc:D0N0Y0]
PITG_04321	2217.59	902.667	1.2967	6.4e-05	0.001691	--	Putative uncharacterized protein [Source:UniProtKB/TrEMBL;Acc:D0N105]
PITG_04334	2111.62	979.573	1.1081	4.78e-13	6.39e-11	--	Putative uncharacterized protein [Source:UniProtKB/TrEMBL;Acc:D0N113]
PITG_04348	746.53	472.96	0.65848	4.72e-05	0.0012896	--	Putative uncharacterized protein [Source:UniProtKB/TrEMBL;Acc:D0N126]
PITG_04384	1722.48	932.48	0.88534	1.02e-08	6.67e-07	--	Ribosome biogenesis regulatory protein [Source:UniProtKB/TrEMBL;Acc:D0N154]
PITG_04385	1250.47	839.29	0.57523	0.00045622	0.0091667	--	Putative GPI-anchored acidic serine-threonine rich HAM34-like protein [Source:UniProtKB/TrEMBL;Acc:D0N155]
PITG_04398	15210.2	4549.84	1.7412	2.14e-31	1.55e-28	--	Amino Acid/Auxin Permease (AAAP) Family [Source:UniProtKB/TrEMBL;Acc:D0N167]
PITG_04428	987.088	612.509	0.68845	1.25e-05	0.00040569	--	Putative uncharacterized protein [Source:UniProtKB/TrEMBL;Acc:D0N186]
PITG_04435	1266.33	1850.75	-0.54746	0.0019809	0.030686	--	Crinkler (CRN) family protein [Source:UniProtKB/TrEMBL;Acc:D0N191]
PITG_04439	398.939	189.878	1.0711	2.6e-09	1.85e-07	--	Putative uncharacterized protein [Source:UniProtKB/TrEMBL;Acc:D0N194]
PITG_04441	1964.48	2794.32	-0.50835	0.00050067	0.0099539	--	3-isopropylmalate dehydrogenase [Source:UniProtKB/TrEMBL;Acc:D0N196]
PITG_04457	3677.28	5317.51	-0.53211	0.00021367	0.0048209	--	Tripeptidyl-peptidase, putative [Source:UniProtKB/TrEMBL;Acc:D0N1B1]
PITG_04478	695.218	968.092	-0.47768	0.0020289	0.03129	--	Protein kinase [Source:UniProtKB/TrEMBL;Acc:D0N1C7]
PITG_04487	2157.44	1379.14	0.64556	3.49e-05	0.00099801	--	Putative uncharacterized protein [Source:UniProtKB/TrEMBL;Acc:D0N1D6]
PITG_04509	602.117	429.751	0.48654	0.002829	0.040273	--	Putative uncharacterized protein [Source:UniProtKB/TrEMBL;Acc:D0N1F1]
PITG_04573	450.687	653.52	-0.53611	0.00065253	0.012365	--	Putative uncharacterized protein [Source:UniProtKB/TrEMBL;Acc:D0N1J5]
PITG_04601	2685.49	1481.19	0.85843	0.00011569	0.0028386	--	Phosphoadenosine phosphosulfate reductase [Source:UniProtKB/TrEMBL;Acc:D0N1L8]
PITG_04603	5125.26	7153.53	-0.48103	0.00071617	0.013353	--	Putative uncharacterized protein [Source:UniProtKB/TrEMBL;Acc:D0N1M0]
PITG_04661	2312.68	3758.89	-0.70074	2.03e-06	8.22e-05	--	L-aminoadipate-semialdehyde dehydrogenase large subunit, putative [Source:UniProtKB/TrEMBL;Acc:D0N1R2]
PITG_04667	413.086	288.799	0.51638	0.0032034	0.044475	--	Putative uncharacterized protein [Source:UniProtKB/TrEMBL;Acc:D0N1R8]
PITG_04670	2473.12	1260.7	0.9721	9.38e-11	8.73e-09	--	Putative uncharacterized protein [Source:UniProtKB/TrEMBL;Acc:D0N1S1]
PITG_04671	504.358	330.856	0.60824	0.00061353	0.011767	--	Putative uncharacterized protein [Source:UniProtKB/TrEMBL;Acc:D0N1S2]
PITG_04690	1227.04	1650.96	-0.42812	0.0036413	0.049603	--	Pyridine nucleotide-disulphide oxidoreductase, putative [Source:UniProtKB/TrEMBL;Acc:D0N1T7]
PITG_04709	3308.57	4465.18	-0.43251	0.003129	0.043581	--	DNA ligase [Source:UniProtKB/TrEMBL;Acc:D0N1V4]
PITG_04722	1335.18	669.028	0.9969	5.09e-06	0.00018364	--	Notchless family protein [Source:UniProtKB/TrEMBL;Acc:D0N1W5]
PITG_04753	73.0739	145.113	-0.98975	7.24e-06	0.00025179	--	Putative uncharacterized protein [Source:UniProtKB/TrEMBL;Acc:D0N1Z1]
PITG_04758	6.42931	0	Inf	0.00073874	0.013671	--	Putative uncharacterized protein [Source:UniProtKB/TrEMBL;Acc:D0N1Z6]
PITG_04768	199.927	287.455	-0.52386	0.0035321	0.048344	--	Crinkler (CRN) family protein, putative [Source:UniProtKB/TrEMBL;Acc:D0N204]
PITG_04781	247.962	463.436	-0.90225	4.7e-06	0.00017062	--	Putative uncharacterized protein [Source:UniProtKB/TrEMBL;Acc:D0N213]
PITG_04809	250.792	385.752	-0.62118	0.00029395	0.0063523	--	crinkler (CRN) domain, pseudogene [Source:BROAD_P_infestans;Acc:PITG_04809]
PITG_04832	246.965	88.4661	1.4811	1.56e-12	1.96e-10	--	Putative uncharacterized protein [Source:UniProtKB/TrEMBL;Acc:D0N247]
PITG_04841	195.45	345.876	-0.82346	1.89e-05	0.00058054	--	Putative uncharacterized protein [Source:UniProtKB/TrEMBL;Acc:D0N256]
PITG_04845	920.85	379.289	1.2797	8.22e-06	0.00028187	--	Putative uncharacterized protein [Source:UniProtKB/TrEMBL;Acc:D0N260]
PITG_04887	528.421	235.83	1.1639	0.00023722	0.005311	--	Putative uncharacterized protein [Source:UniProtKB/TrEMBL;Acc:D0N2A2]
PITG_04889	2878.3	1819.75	0.66147	1.23e-05	0.00040137	--	Putative uncharacterized protein [Source:UniProtKB/TrEMBL;Acc:D0N2A4]
PITG_04890	552.095	292.119	0.91836	5.63e-08	3.15e-06	--	Putative uncharacterized protein [Source:UniProtKB/TrEMBL;Acc:D0N2A5]
PITG_04891	773.257	383.064	1.0134	8.32e-10	6.52e-08	--	Putative uncharacterized protein [Source:UniProtKB/TrEMBL;Acc:D0N2A6]
PITG_04910	995.313	653.974	0.60592	0.00015378	0.0036188	--	Serine/threonine protein kinase [Source:UniProtKB/TrEMBL;Acc:D0N2C4]
PITG_04913	239.242	151.094	0.66302	0.00048632	0.0096908	--	Putative uncharacterized protein [Source:UniProtKB/TrEMBL;Acc:D0N2C7]
PITG_04936	560.607	221.824	1.3376	6.95e-15	1.12e-12	--	Putative uncharacterized protein [Source:UniProtKB/TrEMBL;Acc:D0N2E8]
PITG_04949	102.246	180.542	-0.82029	7.21e-05	0.0018639	--	Putative uncharacterized protein [Source:UniProtKB/TrEMBL;Acc:D0N2F7]
PITG_04969	531.011	168.849	1.653	1.15e-05	0.00037597	--	Putative uncharacterized protein [Source:UniProtKB/TrEMBL;Acc:D0N2G8]
PITG_04976	112.507	210.095	-0.90103	9.54e-06	0.00032151	--	Putative uncharacterized protein [Source:UniProtKB/TrEMBL;Acc:D0N2H5]
PITG_04988	344.848	7.02476	5.6174	2.08e-25	8.84e-23	--	Putative uncharacterized protein [Source:UniProtKB/TrEMBL;Acc:D0N2I4]
PITG_05002	945.466	564.581	0.74384	0.00020259	0.0045889	--	MtN3-like protein [Source:UniProtKB/TrEMBL;Acc:D0N2J7]
PITG_05175	2343.54	3297.44	-0.49266	0.0013094	0.022071	--	Putative uncharacterized protein [Source:UniProtKB/TrEMBL;Acc:D0N3Q5]
PITG_05185	8244.36	11128	-0.43271	0.0032924	0.045529	--	Putative uncharacterized protein [Source:UniProtKB/TrEMBL;Acc:D0N3R1]
PITG_05196	349.881	229.16	0.61051	0.00060041	0.01158	--	2-nitropropane dioxygenase, putative [Source:UniProtKB/TrEMBL;Acc:D0N3S2]
PITG_05226	2524.18	1507.55	0.74361	0.0001989	0.004517	--	Putative uncharacterized protein [Source:UniProtKB/TrEMBL;Acc:D0N3U8]
PITG_05248	100.241	34.1592	1.5531	9.62e-09	6.35e-07	--	Putative uncharacterized protein [Source:UniProtKB/TrEMBL;Acc:D0N3W6]
PITG_05249	2534.35	1656.12	0.61381	0.0001589	0.0037055	--	Putative uncharacterized protein [Source:UniProtKB/TrEMBL;Acc:D0N3W7]
PITG_05283	610.11	431.146	0.50089	0.0025477	0.037009	--	Putative uncharacterized protein [Source:UniProtKB/TrEMBL;Acc:D0N3Z5]
PITG_05295	1570.71	3117.41	-0.98893	8.27e-11	7.87e-09	--	Putative uncharacterized protein [Source:UniProtKB/TrEMBL;Acc:D0N406]
PITG_05308	381.86	244.669	0.64221	0.00025879	0.00571	--	Putative uncharacterized protein [Source:UniProtKB/TrEMBL;Acc:D0N418]
PITG_05309	363.811	245.341	0.5684	0.0011269	0.019486	--	Putative uncharacterized protein [Source:UniProtKB/TrEMBL;Acc:D0N419]
PITG_05374	40246.9	26015.1	0.62953	1.72e-05	0.00053588	--	Argininosuccinate synthase [Source:UniProtKB/TrEMBL;Acc:D0N471]
PITG_05378	364.993	202.5	0.84995	2.66e-06	0.00010295	--	Putative uncharacterized protein [Source:UniProtKB/TrEMBL;Acc:D0N475]
PITG_05380	352.587	1154.05	-1.7107	3.51e-26	1.65e-23	--	Maleylacetoacetate isomerase [Source:UniProtKB/TrEMBL;Acc:D0N477]
PITG_05381	747.211	1126.9	-0.59278	0.00015394	0.0036188	--	Protein phosphatase 2C, putative [Source:UniProtKB/TrEMBL;Acc:D0N478]
PITG_05385	587.692	171.399	1.7777	2.34e-10	2.05e-08	--	Zinc (Zn2 )-Iron (Fe2 ) Permease (ZIP) Family [Source:UniProtKB/TrEMBL;Acc:D0N481]
PITG_05413	1415.81	2321.92	-0.71369	0.0023896	0.035439	--	Patatin-like phospholipase, putative [Source:UniProtKB/TrEMBL;Acc:D0N2R8]
PITG_05419	588.084	1336.93	-1.1848	2.55e-14	3.92e-12	--	Patatin-like phospholipase, putative [Source:UniProtKB/TrEMBL;Acc:D0N2S3]
PITG_05445	354.166	155.596	1.1866	1.32e-10	1.2e-08	--	RNA 3'-terminal phosphate cyclase, putative [Source:UniProtKB/TrEMBL;Acc:D0N2U2]
PITG_05498	13869.6	20013.6	-0.52905	0.00025082	0.0055724	--	Heat shock protein 90, putative [Source:UniProtKB/TrEMBL;Acc:D0N2Y9]
PITG_05507	821.971	1164.36	-0.50238	0.0011906	0.020325	--	Putative uncharacterized protein [Source:UniProtKB/TrEMBL;Acc:D0N2Z8]
PITG_05511	572.479	276.525	1.0498	7.23e-10	5.82e-08	--	Mitochondrial Carrier (MC) Family [Source:UniProtKB/TrEMBL;Acc:D0N302]
PITG_05512	4113.15	1760.33	1.2244	6.08e-16	1.14e-13	--	Putative uncharacterized protein [Source:UniProtKB/TrEMBL;Acc:D0N303]
PITG_05534	10888.9	6995.91	0.63827	1.59e-05	0.00050087	--	Nucleolar protein Nop56 [Source:UniProtKB/TrEMBL;Acc:D0N319]
PITG_05537	910.48	1670.95	-0.87597	1.26e-08	8.04e-07	--	Copper-transporting ATPase, putative [Source:UniProtKB/TrEMBL;Acc:D0N322]
PITG_05553	1522.71	2543.58	-0.74022	6.75e-07	3.07e-05	--	D-lactate dehydrogenase, putative [Source:UniProtKB/TrEMBL;Acc:D0N337]
PITG_05569	1099.34	638.439	0.78401	4.4e-07	2.06e-05	--	Putative uncharacterized protein [Source:UniProtKB/TrEMBL;Acc:D0N352]
PITG_05579	539.949	338.659	0.67299	0.0015062	0.024625	--	Catalase-peroxidase, putative [Source:UniProtKB/TrEMBL;Acc:D0N359]
PITG_05615	37914.5	50291.3	-0.40756	0.00332	0.0458	--	Pyrophosphate-energized vacuolar membrane proton pump, putative [Source:UniProtKB/TrEMBL;Acc:D0N394]
PITG_05620	28.2791	5.26228	2.426	2.79e-06	0.0001071	--	Transmembrane protein, putative [Source:UniProtKB/TrEMBL;Acc:D0N399]
PITG_05631	3032.62	4112.95	-0.43961	0.0029951	0.042222	--	Myosin-like protein [Source:UniProtKB/TrEMBL;Acc:D0N3A7]
PITG_05669	899.353	1249.57	-0.47447	0.0022709	0.033997	--	Putative uncharacterized protein [Source:UniProtKB/TrEMBL;Acc:D0N3E3]
PITG_05706	259.401	122.309	1.0847	2.31e-08	1.38e-06	--	Putative uncharacterized protein [Source:UniProtKB/TrEMBL;Acc:D0N3H3]
PITG_05710	84.892	48.281	0.81417	0.0032771	0.045353	--	Putative uncharacterized protein [Source:UniProtKB/TrEMBL;Acc:D0N5I0]
PITG_05733	490.38	262.798	0.89995	9.7e-08	5.07e-06	--	Glutathione gamma-glutamylcysteinyltransferase, putative [Source:UniProtKB/TrEMBL;Acc:D0N5J9]
PITG_05797	439.002	311.736	0.4939	0.0034655	0.047619	--	Putative uncharacterized protein [Source:UniProtKB/TrEMBL;Acc:D0N5Q0]
PITG_05805	380.103	252.228	0.59166	0.002743	0.039371	--	Tryptophan synthase [Source:UniProtKB/TrEMBL;Acc:D0N5Q5]
PITG_05816	148.421	95.6791	0.63342	0.0030749	0.042896	--	Putative uncharacterized protein [Source:UniProtKB/TrEMBL;Acc:D0N5R4]
PITG_05822	1049.91	764.089	0.45846	0.0034411	0.047396	--	Putative uncharacterized protein [Source:UniProtKB/TrEMBL;Acc:D0N5R8]
PITG_05830	375.638	635.028	-0.75748	5.76e-06	0.00020622	--	Putative uncharacterized protein [Source:UniProtKB/TrEMBL;Acc:D0N5S7]
PITG_05987	1124.23	489.697	1.199	5.75e-09	3.91e-07	--	ATP-binding Cassette (ABC) superfamily [Source:UniProtKB/TrEMBL;Acc:D0N658]
PITG_05988	314.328	129.921	1.2746	2.06e-11	2.12e-09	--	Putative uncharacterized protein [Source:UniProtKB/TrEMBL;Acc:D0N659]
PITG_06016	334.67	495.549	-0.56629	0.0014721	0.024186	--	Glucokinase, putative [Source:UniProtKB/TrEMBL;Acc:D0N683]
PITG_06090	766.213	525.4	0.54433	0.00063799	0.012143	--	Putative uncharacterized protein [Source:UniProtKB/TrEMBL;Acc:D0N6D5]
PITG_06119	2508.45	1817.78	0.46462	0.0016782	0.027081	--	Putative uncharacterized protein [Source:UniProtKB/TrEMBL;Acc:D0N6F6]
PITG_06197	467.954	328.166	0.51194	0.0026127	0.037812	--	Putative uncharacterized protein [Source:UniProtKB/TrEMBL;Acc:D0N4B0]
PITG_06202	779.857	1593.78	-1.0312	3.05e-11	3.08e-09	--	Putative uncharacterized protein [Source:UniProtKB/TrEMBL;Acc:D0N4B4]
PITG_06203	106.15	177.918	-0.74511	0.0002547	0.0056443	--	Putative uncharacterized protein [Source:UniProtKB/TrEMBL;Acc:D0N4B5]
PITG_06223	3651.56	4955.34	-0.44047	0.0030353	0.042616	--	Protein kinase, putative [Source:UniProtKB/TrEMBL;Acc:D0N4D0]
PITG_06256	1036.19	1513.31	-0.54641	0.00030917	0.0066153	--	Putative uncharacterized protein [Source:UniProtKB/TrEMBL;Acc:D0N4F8]
PITG_06262	587.276	280.611	1.0655	5.04e-10	4.16e-08	--	U3 small nucleolar ribonucleoprotein protein IMP3 [Source:UniProtKB/TrEMBL;Acc:D0N4G4]
PITG_06263	9124.64	4205.54	1.1175	4.59e-14	6.95e-12	--	H/ACA ribonucleoprotein complex subunit 4 [Source:UniProtKB/TrEMBL;Acc:D0N4G5]
PITG_06288	222.409	377.037	-0.76149	1.25e-05	0.00040639	--	Protein kinase [Source:UniProtKB/TrEMBL;Acc:D0N4I7]
PITG_06308	152.671	56.325	1.4386	4.48e-10	3.75e-08	--	Secreted RxLR effector peptide protein, putative [Source:UniProtKB/TrEMBL;Acc:D0N4K2]
PITG_06343	1599.99	1112.31	0.5245	0.00076846	0.014087	--	N-terminal acetyltransferase complex ARD1 subunit [Source:UniProtKB/TrEMBL;Acc:D0N4M3]
PITG_06357	710.695	252.027	1.4957	1.51e-05	0.00047973	--	Transmembrane protein, putative [Source:UniProtKB/TrEMBL;Acc:D0N4N6]
PITG_06373	124.095	64.9886	0.93318	6.76e-05	0.0017764	--	Putative GPI-anchored serine-rich elicitin INL3b-like protein [Source:UniProtKB/TrEMBL;Acc:D0N4Q0]
PITG_06402	599.703	856.439	-0.5141	0.0011759	0.020193	--	Formin-homology 2 domain-containing protein [Source:UniProtKB/TrEMBL;Acc:D0N4S5]
PITG_06429	3562.86	4889.51	-0.45665	0.001522	0.024815	--	HECT E3 ubiquitin ligase, putative [Source:UniProtKB/TrEMBL;Acc:D0N4V0]
PITG_06480	221.514	429.095	-0.9539	4.44e-08	2.52e-06	--	Protein kinase, putative [Source:UniProtKB/TrEMBL;Acc:D0N4Y3]
PITG_06483	1177.4	1894.12	-0.68593	1.14e-05	0.00037393	--	Putative uncharacterized protein [Source:UniProtKB/TrEMBL;Acc:D0N4Y6]
PITG_06506	3.77845	15.8322	-2.067	0.0014164	0.023466	--	Putative uncharacterized protein [Source:UniProtKB/TrEMBL;Acc:D0N504]
PITG_06560	27.7534	58.1932	-1.0682	0.00064636	0.012275	--	Pectinesterase [Source:UniProtKB/TrEMBL;Acc:D0N549]
PITG_06577	61.5293	20.3611	1.5955	7.37e-07	3.3e-05	--	Putative uncharacterized protein [Source:UniProtKB/TrEMBL;Acc:D0N563]
PITG_06579	4907.71	7890.77	-0.68512	0.00013715	0.0032862	--	Putative uncharacterized protein [Source:UniProtKB/TrEMBL;Acc:D0N565]
PITG_06632	1330.89	946.369	0.49192	0.0010686	0.018664	--	Putative uncharacterized protein [Source:UniProtKB/TrEMBL;Acc:D0N5A8]
PITG_06636	1399.61	1014.04	0.46492	0.0018484	0.029174	--	Putative uncharacterized protein [Source:UniProtKB/TrEMBL;Acc:D0N5B1]
PITG_06647	4037.37	2533.93	0.67204	0.00013309	0.0032022	--	Putative uncharacterized protein [Source:UniProtKB/TrEMBL;Acc:D0N5C0]
PITG_06667	1330.08	838.186	0.66617	0.0032428	0.04495	--	U3 small nucleolar RNA-associated protein, putative [Source:UniProtKB/TrEMBL;Acc:D0N5E0]
PITG_06706	643.296	305.66	1.0736	0.0014531	0.023961	--	DNA-directed RNA polymerase subunit [Source:UniProtKB/TrEMBL;Acc:D0N7W6]
PITG_06723	181.072	100.215	0.85347	3.81e-05	0.0010703	--	Putative uncharacterized protein [Source:UniProtKB/TrEMBL;Acc:D0N7Y3]
PITG_06731	7656.21	11325.7	-0.5649	0.0028139	0.040124	--	H-translocating Pyrophosphatase (H-PPase) Family [Source:UniProtKB/TrEMBL;Acc:D0N7Z1]
PITG_06732	2485.03	1610.55	0.62571	3.64e-05	0.0010321	--	Acyl-CoA dehydrogenase, putative [Source:UniProtKB/TrEMBL;Acc:D0N7Z2]
PITG_06733	152.078	66.1019	1.2021	1.19e-07	6.08e-06	--	Transmembrane protein, putative [Source:UniProtKB/TrEMBL;Acc:D0N7Z3]
PITG_06748	505.651	345.276	0.55039	0.0022158	0.033431	--	Myb-like DNA-binding protein, putative [Source:UniProtKB/TrEMBL;Acc:D0N805]
PITG_06757	1192.98	810.564	0.55757	0.00026675	0.0058224	--	Putative uncharacterized protein [Source:UniProtKB/TrEMBL;Acc:D0N813]
PITG_06783	438.582	722.315	-0.71978	6.45e-06	0.00022704	--	Quinolinate synthetase A protein, putative [Source:UniProtKB/TrEMBL;Acc:D0N839]
PITG_06822	1027.01	560.078	0.87475	6.17e-08	3.42e-06	--	Sulfatase-like protein [Source:UniProtKB/TrEMBL;Acc:D0N872]
PITG_06824	167.318	104.806	0.67487	0.0011211	0.019406	--	Putative uncharacterized protein [Source:UniProtKB/TrEMBL;Acc:D0N874]
PITG_06827	3586.87	1470.34	1.2866	1.09e-07	5.59e-06	--	DEAD/DEAH box RNA helicase, putative [Source:UniProtKB/TrEMBL;Acc:D0N876]
PITG_06852	1647.21	2733.77	-0.73087	6.18e-07	2.83e-05	--	ATP-binding Cassette (ABC) Superfamily [Source:UniProtKB/TrEMBL;Acc:D0N6L8]
PITG_06860	8589.09	3716.47	1.2086	0.0002064	0.0046691	--	ATP-binding Cassette (ABC) Superfamily [Source:UniProtKB/TrEMBL;Acc:D0N6M4]
PITG_06862	7091.66	3562.66	0.99317	0.00065351	0.01237	--	ATP-binding Cassette (ABC) Superfamily [Source:UniProtKB/TrEMBL;Acc:D0N6M6]
PITG_06863	6335.45	3085.37	1.038	2.94e-12	3.53e-10	--	ATP-binding Cassette (ABC) Superfamily [Source:UniProtKB/TrEMBL;Acc:D0N6M7]
PITG_06864	299.977	422.105	-0.49275	0.0030489	0.042738	--	Cytosolic endo-beta-N-acetylglucosaminidase, putative [Source:UniProtKB/TrEMBL;Acc:D0N6M8]
PITG_06868	775.724	431.9	0.84484	2.92e-07	1.4e-05	--	RNA-binding protein, putative [Source:UniProtKB/TrEMBL;Acc:D0N6N1]
PITG_06876	224.741	338.338	-0.5902	0.00065675	0.012405	--	Putative dolichyl-phosphate beta-glucosyltransferase [Source:UniProtKB/TrEMBL;Acc:D0N6N8]
PITG_06912	904.034	1316.85	-0.54264	0.00028654	0.0062076	--	Amino Acid/Auxin Permease (AAAP) Family [Source:UniProtKB/TrEMBL;Acc:D0N6S2]
PITG_06918	120.837	273.86	-1.1804	8.11e-10	6.39e-08	--	Putative uncharacterized protein [Source:UniProtKB/TrEMBL;Acc:D0N6S8]
PITG_06937	355.209	970.584	-1.4502	1.04e-18	2.71e-16	--	Metalloprotease family M48X, putative [Source:UniProtKB/TrEMBL;Acc:D0N6U7]
PITG_06963	606.866	850.864	-0.48755	0.0025569	0.037067	--	Cyclin-Y-like protein [Source:UniProtKB/TrEMBL;Acc:D0N6W9]
PITG_06976	700.026	478.347	0.54935	0.0006893	0.012921	--	Putative uncharacterized protein [Source:UniProtKB/TrEMBL;Acc:D0N6Y2]
PITG_06981	1904.32	968.642	0.97524	2.63e-10	2.3e-08	--	DEAD/DEAH box RNA helicase, putative [Source:UniProtKB/TrEMBL;Acc:D0N6Y7]
PITG_06991	1395.41	729.546	0.93562	0.00012213	0.0029673	--	FHA domain-interacting nucleolar phosphoprotein, putative [Source:UniProtKB/TrEMBL;Acc:D0N6Z7]
PITG_06994	160.918	95.3213	0.75545	0.0004026	0.0083475	--	Phospholipase D, Pi-sPLD-like-7 [Source:UniProtKB/TrEMBL;Acc:D0N6Z9]
PITG_07017	2325.13	1535.91	0.59822	6.85e-05	0.0017907	--	Putative uncharacterized protein [Source:UniProtKB/TrEMBL;Acc:D0N718]
PITG_07024	5392.22	2181.46	1.3056	4.71e-18	1.12e-15	--	Inosine-5'-monophosphate dehydrogenase [Source:UniProtKB/TrEMBL;Acc:D0N723]
PITG_07032	969.017	566.425	0.77464	7.83e-07	3.46e-05	--	Putative uncharacterized protein [Source:UniProtKB/TrEMBL;Acc:D0N731]
PITG_07055	2452.69	3442.91	-0.48927	0.00073681	0.013664	--	Ribosomal protein S6 kinase, putative [Source:UniProtKB/TrEMBL;Acc:D0N754]
PITG_07057	932.508	666.653	0.48418	0.0018889	0.029604	--	Putative uncharacterized protein [Source:UniProtKB/TrEMBL;Acc:D0N756]
PITG_07084	486.547	707.899	-0.54096	0.0019491	0.030382	--	Major Facilitator Superfamily (MFS) [Source:UniProtKB/TrEMBL;Acc:D0N782]
PITG_07086	123.749	544.936	-2.1387	1.39e-31	1.1e-28	--	Major Facilitator Superfamily (MFS) [Source:UniProtKB/TrEMBL;Acc:D0N784]
PITG_07093	2230.34	1302.84	0.77561	3.98e-07	1.87e-05	--	Putative uncharacterized protein [Source:UniProtKB/TrEMBL;Acc:D0N790]
PITG_07099	2060	1270.17	0.69762	3.2e-06	0.00012159	--	Putative uncharacterized protein [Source:UniProtKB/TrEMBL;Acc:D0N796]
PITG_07134	908.333	572.724	0.66538	3.2e-05	0.00092786	--	ATP-binding Cassette (ABC) Superfamily [Source:UniProtKB/TrEMBL;Acc:D0N7C8]
PITG_07162	2573.16	1709.64	0.58985	7.1e-05	0.0018412	--	Sideroflexin-1-like protein [Source:UniProtKB/TrEMBL;Acc:D0N7F3]
PITG_07176	890.727	570.726	0.64219	4.33e-05	0.0011995	--	Putative uncharacterized protein [Source:UniProtKB/TrEMBL;Acc:D0N7G7]
PITG_07286	3972.9	5642.93	-0.50625	0.00050606	0.010038	--	Phosphatidylinositol kinase [Source:UniProtKB/TrEMBL;Acc:D0N7Q2]
PITG_07296	824.324	458.276	0.847	1.61e-07	8.05e-06	--	Nucleolar protein 10, putative [Source:UniProtKB/TrEMBL;Acc:D0N7R1]
PITG_07297	906.206	1473.66	-0.70149	4.65e-06	0.00016912	--	Putative uncharacterized protein [Source:UniProtKB/TrEMBL;Acc:D0N7R2]
PITG_07303	843.072	582.827	0.53259	0.0012229	0.020795	--	Carbohydrate-binding protein, putative [Source:UniProtKB/TrEMBL;Acc:D0N7R8]
PITG_07311	907.958	503.333	0.85111	7.6e-08	4.07e-06	--	DEAD/DEAH box RNA helicase, putative [Source:UniProtKB/TrEMBL;Acc:D0N7S6]
PITG_07327	928.827	533.295	0.80047	6.23e-05	0.0016596	--	H/ACA ribonucleoprotein complex non-core subunit NAF1, putative [Source:UniProtKB/TrEMBL;Acc:D0N7T9]
PITG_07331	231.76	409.744	-0.82209	2.81e-06	0.00010757	--	Putative uncharacterized protein [Source:UniProtKB/TrEMBL;Acc:D0N7U2]
PITG_07335	263.635	172.587	0.61122	0.0027893	0.039871	--	Putative uncharacterized protein [Source:UniProtKB/TrEMBL;Acc:D0N7U6]
PITG_07366	132.979	203.591	-0.61447	0.0013497	0.022599	--	Putative uncharacterized protein [Source:UniProtKB/TrEMBL;Acc:D0N888]
PITG_07400	6692.57	12730.7	-0.92768	3.02e-10	2.63e-08	--	Phosphoglycerate mutase [Source:UniProtKB/TrEMBL;Acc:D0N8B4]
PITG_07411	1784.93	1215.58	0.55422	0.0027049	0.038952	--	Putative uncharacterized protein [Source:UniProtKB/TrEMBL;Acc:D0N8C3]
PITG_07521	6304.91	8624.03	-0.45189	0.0024892	0.036418	--	Putative uncharacterized protein [Source:UniProtKB/TrEMBL;Acc:D0N8J7]
PITG_07522	1007.03	1520.94	-0.59485	0.00011761	0.0028775	--	Putative uncharacterized protein [Source:UniProtKB/TrEMBL;Acc:D0N8J8]
PITG_07532	167.46	107.396	0.64088	0.0022157	0.033431	--	Putative uncharacterized protein [Source:UniProtKB/TrEMBL;Acc:D0N8K4]
PITG_07562	367.956	610.74	-0.73102	7.67e-06	0.00026564	--	Folate-Biopterin Transporter (FBT) family [Source:UniProtKB/TrEMBL;Acc:D0N8N2]
PITG_07565	757.556	2592.77	-1.7751	2.33e-30	1.45e-27	--	Folate-Biopterin Transporter (FBT) family [Source:UniProtKB/TrEMBL;Acc:D0N8N4]
PITG_07567	3349.62	4760.01	-0.50697	0.0013039	0.022043	--	Brefeldin A-inhibited guanine nucleotide-exchange protein, putative [Source:UniProtKB/TrEMBL;Acc:D0N8N6]
PITG_07571	395.671	277.956	0.50944	0.0030536	0.042748	--	Putative uncharacterized protein [Source:UniProtKB/TrEMBL;Acc:D0N8N9]
PITG_07584	254.942	165.699	0.6216	0.0010697	0.018664	--	Putative uncharacterized protein [Source:UniProtKB/TrEMBL;Acc:D0N8Q1]
PITG_07657	982.239	711.199	0.46582	0.0024427	0.035899	--	Putative uncharacterized protein [Source:UniProtKB/TrEMBL;Acc:D0N8U2]
PITG_07661	202.395	45.9547	2.1389	1.04e-20	3.17e-18	--	Major Facilitator Superfamily (MFS) [Source:UniProtKB/TrEMBL;Acc:D0N8U6]
PITG_07663	48.9448	13.5535	1.8525	5.14e-07	2.38e-05	--	Major Facilitator Superfamily (MFS) [Source:UniProtKB/TrEMBL;Acc:D0N8U8]
PITG_07699	613.034	1530.05	-1.3195	2.95e-17	6.58e-15	--	Cytochrome P450, putative [Source:UniProtKB/TrEMBL;Acc:D0N8X2]
PITG_07716	3542.55	2334.3	0.60179	6.6e-05	0.0017397	--	ATP-binding Cassette (ABC) Superfamily [Source:UniProtKB/TrEMBL;Acc:D0N8Y8]
PITG_07717	3135.46	2164.34	0.53475	0.00040369	0.0083603	--	ATP-binding Cassette (ABC) Superfamily [Source:UniProtKB/TrEMBL;Acc:D0N8Y9]
PITG_07727	1799.1	1116.93	0.68774	7.96e-06	0.00027472	--	Putative uncharacterized protein [Source:UniProtKB/TrEMBL;Acc:D0N8Z8]
PITG_07730	689.235	410.262	0.74845	5.01e-06	0.0001815	--	Putative uncharacterized protein [Source:UniProtKB/TrEMBL;Acc:D0N901]
PITG_07749	430.856	167.419	1.3637	6.54e-14	9.57e-12	--	Putative uncharacterized protein [Source:UniProtKB/TrEMBL;Acc:D0N909]
PITG_07761	941.707	3971.59	-2.0764	4.13e-41	7.98e-38	--	Putative uncharacterized protein [Source:UniProtKB/TrEMBL;Acc:D0N917]
PITG_07791	4324.11	3101.31	0.47953	0.0020483	0.031561	--	Putative uncharacterized protein [Source:UniProtKB/TrEMBL;Acc:D0N9U0]
PITG_07838	284.369	193.609	0.55462	0.0023528	0.035072	--	Putative uncharacterized protein [Source:UniProtKB/TrEMBL;Acc:D0N9Y1]
PITG_07900	470.577	660.802	-0.48979	0.0021642	0.032883	--	Amino Acid/Auxin Permease (AAAP) Family [Source:UniProtKB/TrEMBL;Acc:D0NA37]
PITG_07968	1492.78	1065.13	0.48697	0.0013447	0.022536	--	Protein kinase, putative [Source:UniProtKB/TrEMBL;Acc:D0N964]
PITG_07973	251.097	374.515	-0.57678	0.00072584	0.01349	--	Voltage-gated Ion Channel (VIC) Superfamily [Source:UniProtKB/TrEMBL;Acc:D0N967]
PITG_07978	559.718	803.44	-0.52149	0.00082849	0.015044	--	Protein kinase, putative [Source:UniProtKB/TrEMBL;Acc:D0N972]
PITG_07985	8055.56	13194.2	-0.71185	1.16e-06	4.96e-05	--	Myosin-like protein [Source:UniProtKB/TrEMBL;Acc:D0N977]
PITG_07991	5127.12	3520.63	0.54232	0.0001834	0.0042146	--	Glutamate-cysteine ligase catalytic subunit, putative [Source:UniProtKB/TrEMBL;Acc:D0N979]
PITG_08023	2137.78	3054.48	-0.51481	0.00041963	0.0085781	--	HECT E3 ubiquitin ligase, putative [Source:UniProtKB/TrEMBL;Acc:D0N9A6]
PITG_08024	900.536	1302.7	-0.53265	0.00039264	0.0081605	--	Putative uncharacterized protein [Source:UniProtKB/TrEMBL;Acc:D0N9A7]
PITG_08026	2829.5	1037.3	1.4477	2.36e-21	7.46e-19	--	DEAD/DEAH box RNA helicase, putative [Source:UniProtKB/TrEMBL;Acc:D0N9A9]
PITG_08042	733.957	1159.54	-0.65979	1.39e-05	0.00044589	--	Protein kinase [Source:UniProtKB/TrEMBL;Acc:D0N9C2]
PITG_08045	1131.99	515.018	1.1362	6.11e-13	8.05e-11	--	Dimethyladenosine transferase [Source:UniProtKB/TrEMBL;Acc:D0N9C5]
PITG_08127	176.153	380.53	-1.1112	4.69e-09	3.22e-07	--	Putative uncharacterized protein [Source:UniProtKB/TrEMBL;Acc:D0N9I7]
PITG_08173	5490.74	3698.94	0.56989	0.00015153	0.0035767	--	DNA-directed RNA polymerase [Source:UniProtKB/TrEMBL;Acc:D0N9M5]
PITG_08195	664.93	1133.95	-0.77008	6.59e-07	3e-05	--	Putative uncharacterized protein [Source:UniProtKB/TrEMBL;Acc:D0N9P7]
PITG_08200	1204.6	701.579	0.77988	8.86e-07	3.88e-05	--	Neuroguidin-like protein [Source:UniProtKB/TrEMBL;Acc:D0N9Q2]
PITG_08205	618.143	430.284	0.52265	0.0011417	0.019685	--	Methionyl-tRNA formyltransferase, putative [Source:UniProtKB/TrEMBL;Acc:D0N9Q6]
PITG_08219	64.7995	24.5902	1.3979	0.00019056	0.0043542	--	Putative uncharacterized protein [Source:UniProtKB/TrEMBL;Acc:D0N9R7]
PITG_08232	195.559	315.794	-0.69138	0.00012111	0.0029467	--	Putative uncharacterized protein [Source:UniProtKB/TrEMBL;Acc:D0N9S7]
PITG_08233	114.93	60.9718	0.91454	0.00013344	0.0032061	--	Putative uncharacterized protein [Source:UniProtKB/TrEMBL;Acc:D0N9S8]
PITG_08234	5423.87	2708.56	1.0018	1.12e-05	0.00036964	--	DnaJ subfamily C member 2 protein [Source:UniProtKB/TrEMBL;Acc:D0N9S9]
PITG_08235	2058.08	1390.55	0.56565	0.00019185	0.0043741	--	Putative uncharacterized protein [Source:UniProtKB/TrEMBL;Acc:D0N9T0]
PITG_08250	127.984	37.0615	1.788	3.75e-12	4.35e-10	--	Putative uncharacterized protein [Source:UniProtKB/TrEMBL;Acc:D0NA68]
PITG_08252	266.915	41.6642	2.6795	1.65e-05	0.00051547	--	Putative uncharacterized protein [Source:UniProtKB/TrEMBL;Acc:D0NA70]
PITG_08283	5.46075	39.2155	-2.8443	1.1e-09	8.36e-08	--	Putative uncharacterized protein [Source:UniProtKB/TrEMBL;Acc:D0NA84]
PITG_08293	37.1234	15.1294	1.295	0.00096248	0.01705	--	Putative uncharacterized protein [Source:UniProtKB/TrEMBL;Acc:D0NA88]
PITG_08296	155.517	48.5274	1.6802	1.87e-08	1.15e-06	--	Aquaporin, putative [Source:UniProtKB/TrEMBL;Acc:D0NA91]
PITG_08297	197.051	72.0381	1.4517	1.65e-11	1.72e-09	--	Aquaporin, putative [Source:UniProtKB/TrEMBL;Acc:D0NA92]
PITG_08311	1912.93	6087.95	-1.6702	5.8e-28	3.06e-25	--	Putative uncharacterized protein [Source:UniProtKB/TrEMBL;Acc:D0NAA5]
PITG_08320	1093.07	283.985	1.9445	2.19e-26	1.09e-23	--	Putative uncharacterized protein [Source:UniProtKB/TrEMBL;Acc:D0NAB3]
PITG_08338	1605.33	732.823	1.1313	5.69e-05	0.0015288	--	Nucleolar protein 6, putative [Source:UniProtKB/TrEMBL;Acc:D0NAD1]
PITG_08339	112.348	191.999	-0.77313	0.00014735	0.0034887	--	Putative uncharacterized protein [Source:UniProtKB/TrEMBL;Acc:D0NAD2]
PITG_08351	1678.55	1092.85	0.61913	4.79e-05	0.0013042	--	Putative uncharacterized protein [Source:UniProtKB/TrEMBL;Acc:D0NAE3]
PITG_08386	735.36	1735	-1.2384	9.54e-16	1.77e-13	--	Putative uncharacterized protein [Source:UniProtKB/TrEMBL;Acc:D0NAG9]
PITG_08440	2146.65	1307.19	0.71562	2.02e-06	8.19e-05	--	tRNA (Uracil-5-)-methyltransferase [Source:UniProtKB/TrEMBL;Acc:D0NAM0]
PITG_08441	547.386	179.893	1.6054	1.41e-19	3.96e-17	--	Putative uncharacterized protein [Source:UniProtKB/TrEMBL;Acc:D0NAM1]
PITG_08460	667.198	1037.63	-0.6371	5.48e-05	0.0014831	--	Lipin-like protein [Source:UniProtKB/TrEMBL;Acc:D0NAN6]
PITG_08471	439.955	303.691	0.53475	0.0019475	0.030382	--	Protein kinase [Source:UniProtKB/TrEMBL;Acc:D0NAP6]
PITG_08491	838.562	397.409	1.0773	3.82e-05	0.0010715	--	12-oxophytodienoate reductase, putative [Source:UniProtKB/TrEMBL;Acc:D0NAR3]
PITG_08497	642.392	1839.47	-1.5178	1.4e-22	4.76e-20	--	Carbonic anhydrase, putative [Source:UniProtKB/TrEMBL;Acc:D0NAR9]
PITG_08502	417.168	230.109	0.85831	7.77e-07	3.45e-05	--	Putative uncharacterized protein [Source:UniProtKB/TrEMBL;Acc:D0NAS2]
PITG_08529	1977.13	1406.84	0.49095	0.0014724	0.024186	--	Putative uncharacterized protein [Source:UniProtKB/TrEMBL;Acc:D0NAU4]
PITG_08536	180.324	113.783	0.66431	0.0015057	0.024625	--	Putative uncharacterized protein [Source:UniProtKB/TrEMBL;Acc:D0NAV0]
PITG_08602	560.926	400.229	0.48698	0.0025306	0.036876	--	Putative uncharacterized protein [Source:UniProtKB/TrEMBL;Acc:D0NB10]
PITG_08608	340.749	535.013	-0.65087	6.34e-05	0.0016794	--	Amino Acid/Auxin Permease (AAAP) Family [Source:UniProtKB/TrEMBL;Acc:D0NB16]
PITG_08611	10385.5	14260.7	-0.45747	0.0016778	0.027081	EGL-V.1	Cell 5A endo-1,4-betaglucanase, putative [Source:UniProtKB/TrEMBL;Acc:D0NB19]
PITG_08680	1313.94	831.543	0.66004	1.61e-05	0.00050647	--	Putative uncharacterized protein [Source:UniProtKB/TrEMBL;Acc:D0NCX7]
PITG_08681	2721.53	1818.6	0.58159	0.00013053	0.003145	--	Elongation factor G, mitochondrial [Source:UniProtKB/TrEMBL;Acc:D0NCX8]
PITG_08708	2893.15	1555.33	0.89542	2.44e-09	1.74e-07	--	Putative uncharacterized protein [Source:UniProtKB/TrEMBL;Acc:D0ND05]
PITG_08712	555.479	386.712	0.52247	0.0027091	0.038981	--	Putative uncharacterized protein [Source:UniProtKB/TrEMBL;Acc:D0ND08]
PITG_08722	153.082	54.9173	1.479	1.52e-07	7.65e-06	--	Putative uncharacterized protein [Source:UniProtKB/TrEMBL;Acc:D0ND18]
PITG_08733	2295.79	3195.7	-0.47714	0.0013644	0.022757	--	Putative uncharacterized protein [Source:UniProtKB/TrEMBL;Acc:D0ND28]
PITG_08734	2957.14	4769.15	-0.68953	3.63e-06	0.00013589	--	Chloride Channel (ClC) Family [Source:UniProtKB/TrEMBL;Acc:D0ND29]
PITG_08780	2078.76	4670.16	-1.1678	3.79e-15	6.4e-13	--	Sulfate Permease (SulP) Family [Source:UniProtKB/TrEMBL;Acc:D0ND71]
PITG_08795	100.839	58.3096	0.79025	0.001097	0.019065	--	Putative uncharacterized protein [Source:UniProtKB/TrEMBL;Acc:D0ND77]
PITG_08811	320.409	542.999	-0.76104	5.02e-06	0.00018168	--	Zinc (Zn2 )-Iron (Fe2 ) Permease (ZIP) Family [Source:UniProtKB/TrEMBL;Acc:D0ND93]
PITG_08869	3621.16	2631.71	0.46045	0.0022671	0.033977	--	Mannitol dehydrogenase, putative [Source:UniProtKB/TrEMBL;Acc:D0NDD5]
PITG_08879	1661.87	3271.77	-0.97727	3.2e-11	3.22e-09	--	Putative uncharacterized protein [Source:UniProtKB/TrEMBL;Acc:D0NDE5]
PITG_08900	221.34	321.297	-0.53764	0.0033735	0.046501	--	Protein kinase [Source:UniProtKB/TrEMBL;Acc:D0NDG5]
PITG_08940	99.8075	0.651044	7.2602	8.62e-41	1.5e-37	--	Putative uncharacterized protein [Source:UniProtKB/TrEMBL;Acc:D0NDJ6]
PITG_08941	25.9799	0.976565	4.7335	1.34e-10	1.21e-08	--	Putative uncharacterized protein [Source:UniProtKB/TrEMBL;Acc:D0NDJ7]
PITG_08957	173.836	107.03	0.6997	0.00066619	0.012542	--	Protein kinase, putative [Source:UniProtKB/TrEMBL;Acc:D0NDL0]
PITG_08958	120.971	73.0488	0.72773	0.0017375	0.027858	--	Protein kinase [Source:UniProtKB/TrEMBL;Acc:D0NDL1]
PITG_08968	222.992	341.952	-0.6168	0.00041629	0.0085399	--	Protein kinase, putative [Source:UniProtKB/TrEMBL;Acc:D0NDL9]
PITG_09001	1386.96	2106.47	-0.6029	0.00010178	0.0025331	--	Putative uncharacterized protein [Source:UniProtKB/TrEMBL;Acc:D0NDP4]
PITG_09003	371.395	553.234	-0.57493	0.00066401	0.012515	--	Glycoside hydrolase, putative [Source:UniProtKB/TrEMBL;Acc:D0NDP6]
PITG_09005	847.617	1249.02	-0.55931	0.00025194	0.0055903	--	Putative uncharacterized protein [Source:UniProtKB/TrEMBL;Acc:D0NDP8]
PITG_09021	155.913	238.608	-0.6139	0.0014093	0.023394	--	Putative uncharacterized protein [Source:UniProtKB/TrEMBL;Acc:D0NDR1]
PITG_09042	2044.34	1064.44	0.94154	4.92e-10	4.07e-08	--	DEAD/DEAH box RNA helicase, putative [Source:UniProtKB/TrEMBL;Acc:D0NDS6]
PITG_09067	620.388	307.457	1.0128	0.0001474	0.0034887	--	M96 mating-specific protein family [Source:UniProtKB/TrEMBL;Acc:D0NBM1]
PITG_09183	132.953	219.847	-0.72559	0.0002657	0.0058067	--	Putative uncharacterized protein [Source:UniProtKB/TrEMBL;Acc:D0NBV8]
PITG_09193	43.1342	191.318	-2.1491	2.56e-20	7.67e-18	--	Aquaporin, putative [Source:UniProtKB/TrEMBL;Acc:D0NBW3]
PITG_09194	96.5935	390.647	-2.0159	8.87e-25	3.67e-22	--	Aquaporin, putative [Source:UniProtKB/TrEMBL;Acc:D0NBW4]
PITG_09222	1016	613.65	0.72742	3.14e-06	0.00011934	--	Putative uncharacterized protein [Source:UniProtKB/TrEMBL;Acc:D0NB63]
PITG_09227	58.9512	111.55	-0.92009	0.00010667	0.0026395	--	Putative uncharacterized protein [Source:UniProtKB/TrEMBL;Acc:D0NB66]
PITG_09247	1440.11	2123.71	-0.56041	0.00014136	0.0033732	--	Neurobeachin-like protein [Source:UniProtKB/TrEMBL;Acc:D0NB84]
PITG_09285	1528.09	2086.76	-0.44953	0.0019674	0.030555	--	Putative uncharacterized protein [Source:UniProtKB/TrEMBL;Acc:D0NBB7]
PITG_09295	1382.75	662.827	1.0608	2.97e-05	0.00087033	--	Dicarboxylate/amino acid:cation (Na or H ) symporter (DAACS) family protein [Source:UniProtKB/TrEMBL;Acc:D0NBC7]
PITG_09342	572.749	379.655	0.59321	0.00040738	0.0084067	--	Major Facilitator Superfamily (MFS) [Source:UniProtKB/TrEMBL;Acc:D0NBG1]
PITG_09365	86.7149	142.365	-0.71525	0.00083023	0.01506	--	Putative uncharacterized protein [Source:UniProtKB/TrEMBL;Acc:D0NBI0]
PITG_09374	2018.64	997.948	1.0163	4.27e-11	4.24e-09	--	Putative uncharacterized protein [Source:UniProtKB/TrEMBL;Acc:D0NBI5]
PITG_09393	2858.97	4213.8	-0.55962	0.00011808	0.0028851	--	Pyruvate kinase [Source:UniProtKB/TrEMBL;Acc:D0NBJ7]
PITG_09409	750.795	1107.34	-0.56061	0.00027432	0.005965	--	Transmembrane protein, putative [Source:UniProtKB/TrEMBL;Acc:D0NBK8]
PITG_09425	1406.21	676.428	1.0558	9.98e-05	0.0024914	--	DNA-directed RNA polymerase III subunit RPC5-like protein [Source:UniProtKB/TrEMBL;Acc:D0NBY8]
PITG_09432	11664.1	4979.91	1.2279	7.58e-17	1.57e-14	--	Nucleolar protein NOP5 [Source:UniProtKB/TrEMBL;Acc:D0NBZ5]
PITG_09439	1595.02	511.442	1.6409	2.09e-11	2.14e-09	--	Putative uncharacterized protein [Source:UniProtKB/TrEMBL;Acc:D0NC02]
PITG_09448	1045.86	742.808	0.49364	0.0021699	0.032939	--	Putative uncharacterized protein [Source:UniProtKB/TrEMBL;Acc:D0NC11]
PITG_09450	4888.44	3008.78	0.70019	8.36e-05	0.0021198	--	Putative uncharacterized protein [Source:UniProtKB/TrEMBL;Acc:D0NC13]
PITG_09453	1790.59	1212.78	0.56212	0.00023888	0.0053209	--	Putative uncharacterized protein [Source:UniProtKB/TrEMBL;Acc:D0NC16]
PITG_09454	641.722	378.95	0.75994	4.54e-06	0.00016574	--	Nitroreductase family, putative [Source:UniProtKB/TrEMBL;Acc:D0NC17]
PITG_09534	288.18	170.201	0.75973	5.59e-05	0.0015051	--	Putative uncharacterized protein [Source:UniProtKB/TrEMBL;Acc:D0NC80]
PITG_09536	1326.74	947.968	0.48497	0.0018134	0.02879	--	Phosphoribosylaminoimidazole-succinocarboxamide synthase [Source:UniProtKB/TrEMBL;Acc:D0NC82]
PITG_09570	1365.35	863.728	0.66062	1.37e-05	0.00044011	--	Putative uncharacterized protein [Source:UniProtKB/TrEMBL;Acc:D0NCA8]
PITG_09711	633.082	946.099	-0.5796	0.0032351	0.044878	--	Putative uncharacterized protein [Source:UniProtKB/TrEMBL;Acc:D0NCM6]
PITG_09716	146.889	59.2929	1.3088	2.03e-08	1.23e-06	--	NPP1-like protein [Source:UniProtKB/TrEMBL;Acc:D0NCN0]
PITG_09723	273.053	394.024	-0.5291	0.0017596	0.028187	--	Thioredoxin [Source:UniProtKB/TrEMBL;Acc:D0NCN4]
PITG_09727	1168.84	819.161	0.51286	0.00073526	0.013651	--	Putative uncharacterized protein [Source:UniProtKB/TrEMBL;Acc:D0NCN8]
PITG_09767	754.522	395.605	0.9315	1.75e-05	0.00054223	--	Putative uncharacterized protein [Source:UniProtKB/TrEMBL;Acc:D0NCS0]
PITG_09792	3812.51	2023.98	0.91355	9.01e-10	7e-08	--	DEAD/DEAH box RNA helicase, putative [Source:UniProtKB/TrEMBL;Acc:D0NCU5]
PITG_09829	869.231	558.011	0.63945	4.79e-05	0.0013042	--	Putative uncharacterized protein [Source:UniProtKB/TrEMBL;Acc:D0NEN8]
PITG_09849	198.369	109.163	0.86171	0.00035261	0.0074713	--	Putative uncharacterized protein [Source:UniProtKB/TrEMBL;Acc:D0NEQ4]
PITG_09855	842.915	1408.21	-0.7404	0.00045455	0.0091521	--	Regulator of chromosome condensation (RCC1)-like protein [Source:UniProtKB/TrEMBL;Acc:D0NEQ9]
PITG_09866	1353.39	780.85	0.79346	0.0007225	0.013451	--	tRNA (Adenine-N(1)-)-methyltransferase non-catalytic subunit trm6, putative [Source:UniProtKB/TrEMBL;Acc:D0NER5]
PITG_09943	1186.46	610.449	0.95872	1.33e-09	9.92e-08	--	Pre-mRNA-splicing factor ATP-dependent RNA helicase PRP43 [Source:UniProtKB/TrEMBL;Acc:D0NDW9]
PITG_09964	11947.4	17085.8	-0.51611	0.00030011	0.0064489	CES2	Cellulose synthase 2 [Source:UniProtKB/TrEMBL;Acc:A5A5Z4]
PITG_09987	1023.29	676.643	0.59675	0.00012982	0.0031323	--	tRNA pseudouridine synthase, putative [Source:UniProtKB/TrEMBL;Acc:D0NE04]
PITG_09995	1169.89	3409.38	-1.5431	7.25e-24	2.82e-21	--	Putative uncharacterized protein [Source:UniProtKB/TrEMBL;Acc:D0NE12]
PITG_09998	1129.38	787.272	0.52059	0.00087939	0.015804	--	Putative uncharacterized protein [Source:UniProtKB/TrEMBL;Acc:D0NE15]
PITG_10010	302.213	427.418	-0.50008	0.0027861	0.039858	--	N-acetylgalactosamine kinase, putative [Source:UniProtKB/TrEMBL;Acc:D0NE27]
PITG_10011	610.55	924.754	-0.59896	0.00022526	0.0050563	--	Polyketide hydroxylase, putative [Source:UniProtKB/TrEMBL;Acc:D0NE28]
PITG_10015	1834.69	1330.99	0.46304	0.0024183	0.035729	--	Glutamate-rich WD repeat-containing protein [Source:UniProtKB/TrEMBL;Acc:D0NE32]
PITG_10018	938.937	532.844	0.81731	2.73e-07	1.31e-05	--	BCCIP family protein [Source:UniProtKB/TrEMBL;Acc:D0NE35]
PITG_10039	230.139	610.925	-1.4085	9.13e-17	1.87e-14	--	Putative uncharacterized protein [Source:UniProtKB/TrEMBL;Acc:D0NE56]
PITG_10044	46.0041	103.323	-1.1673	5.28e-06	0.00018993	--	Putative uncharacterized protein [Source:UniProtKB/TrEMBL;Acc:D0NE61]
PITG_10059	163.842	273.662	-0.74009	8.18e-05	0.0020817	--	Putative uncharacterized protein [Source:UniProtKB/TrEMBL;Acc:D0NE76]
PITG_10095	1243.6	735.143	0.75843	1.03e-06	4.45e-05	--	Putative uncharacterized protein [Source:UniProtKB/TrEMBL;Acc:D0NEA7]
PITG_10142	5084.59	3717.66	0.45174	0.0018498	0.029174	--	Putative uncharacterized protein [Source:UniProtKB/TrEMBL;Acc:D0NEF0]
PITG_10151	449.815	852.937	-0.92311	1.35e-08	8.59e-07	--	Putative uncharacterized protein [Source:UniProtKB/TrEMBL;Acc:D0NEF8]
PITG_10166	1084.65	614.276	0.82028	1.72e-07	8.53e-06	--	N(2),N(2)-dimethylguanosine tRNA methyltransferase, putative [Source:UniProtKB/TrEMBL;Acc:D0NEH4]
PITG_10201	811.403	492.855	0.71926	0.00080142	0.014599	--	Putative uncharacterized protein [Source:UniProtKB/TrEMBL;Acc:D0NEK5]
PITG_10210	5112.15	8282.8	-0.69619	2.21e-06	8.83e-05	--	Phosphoenolpyruvate carboxykinase [Source:UniProtKB/TrEMBL;Acc:D0NEL2]
PITG_10218	9122.32	12729.7	-0.48072	0.00065517	0.012388	--	Glucan 1,3-beta-glucosidase, putative [Source:UniProtKB/TrEMBL;Acc:D0NEL9]
PITG_10233	112.596	192.666	-0.77495	0.0015364	0.025002	--	Putative uncharacterized protein [Source:UniProtKB/TrEMBL;Acc:D0NEV3]
PITG_10237	32.1387	74.234	-1.2078	2.88e-05	0.00084906	--	Zinc (Zn2 )-Iron (Fe2 ) Permease (ZIP) Family [Source:UniProtKB/TrEMBL;Acc:D0NEV6]
PITG_10258	75.6363	33.4317	1.1779	0.0013203	0.022232	--	Putative uncharacterized protein [Source:UniProtKB/TrEMBL;Acc:D0NEX1]
PITG_10264	1847.5	1001.54	0.88336	7.28e-09	4.87e-07	--	D-3-phosphoglycerate dehydrogenase [Source:UniProtKB/TrEMBL;Acc:D0NEX4]
PITG_10284	147.772	373.417	-1.3374	6.01e-13	7.98e-11	--	Cellulose binding elicitor lectin (CBEL), putative [Source:UniProtKB/TrEMBL;Acc:D0NEY9]
PITG_10289	2889.56	2100.13	0.46037	0.0017165	0.027571	--	DNA-directed RNA polymerase [Source:UniProtKB/TrEMBL;Acc:D0NEZ4]
PITG_10292	676.346	1000.25	-0.56453	0.0002619	0.0057664	--	Alcohol dehydrogenase, putative [Source:UniProtKB/TrEMBL;Acc:D0NEZ7]
PITG_10293	88.0084	562.451	-2.676	6.47e-44	1.61e-40	--	Alcohol dehydrogenase, putative [Source:UniProtKB/TrEMBL;Acc:D0NEZ8]
PITG_10320	3.35997	27.6214	-3.0393	1.02e-05	0.00034065	--	12-oxophytodienoate reductase, putative [Source:UniProtKB/TrEMBL;Acc:D0NF18]
PITG_10352	90.4456	27.3435	1.7259	7.41e-10	5.91e-08	--	Putative uncharacterized protein [Source:UniProtKB/TrEMBL;Acc:D0NF45]
PITG_10353	60.6962	28.3853	1.0965	0.00025724	0.005686	--	Putative uncharacterized protein [Source:UniProtKB/TrEMBL;Acc:D0NF46]
PITG_10396	23.5239	47.6449	-1.0182	0.0021493	0.032769	--	Secreted RxLR effector peptide protein, putative [Source:UniProtKB/TrEMBL;Acc:D0NF80]
PITG_10430	24.5883	67.0249	-1.4467	2.43e-06	9.62e-05	--	Peroxisomal acyl-coenzyme A oxidase, putative [Source:UniProtKB/TrEMBL;Acc:D0NFA8]
PITG_10445	897.741	522.533	0.78078	7.2e-07	3.24e-05	--	DNA-directed RNA polymerase I, II, and III subunit RPABC1, putative [Source:UniProtKB/TrEMBL;Acc:D0NFB7]
PITG_10452	4906.92	3194.04	0.61943	3.72e-05	0.0010478	--	CAD protein [Source:UniProtKB/TrEMBL;Acc:D0NFC4]
PITG_10454	4465.84	3001.15	0.57342	0.0017722	0.028335	--	Carbamoyl-phosphate synthase [ammonia], putative [Source:UniProtKB/TrEMBL;Acc:D0NFC5]
PITG_10460	706.458	1076.21	-0.60728	0.00010044	0.0025032	--	Putative uncharacterized protein [Source:UniProtKB/TrEMBL;Acc:D0NFD1]
PITG_10487	957.877	443.298	1.1116	4.26e-12	4.91e-10	--	Putative uncharacterized protein [Source:UniProtKB/TrEMBL;Acc:D0NFF5]
PITG_10488	294.185	152.056	0.95212	3.24e-07	1.53e-05	--	Protein kinase, putative [Source:UniProtKB/TrEMBL;Acc:D0NFF6]
PITG_10508	783.558	564.274	0.47364	0.0026938	0.038857	--	Programmed cell death protein 2, putative [Source:UniProtKB/TrEMBL;Acc:D0NFH1]
PITG_10561	113.988	174.081	-0.61087	0.0020668	0.031735	--	Putative uncharacterized protein [Source:UniProtKB/TrEMBL;Acc:D0NFL9]
PITG_10643	411.426	209.231	0.97554	3.34e-06	0.00012548	--	Putative uncharacterized protein [Source:UniProtKB/TrEMBL;Acc:D0NGR7]
PITG_10654	86.8386	146.331	-0.75283	0.00053271	0.010483	--	Secreted RxLR effector peptide protein, putative [Source:UniProtKB/TrEMBL;Acc:D0NGS4]
PITG_10671	266.041	161.792	0.71751	0.00012682	0.0030727	--	Putative uncharacterized protein [Source:UniProtKB/TrEMBL;Acc:D0NGT9]
PITG_10722	275.867	566.562	-1.0383	7.79e-10	6.16e-08	--	Putative uncharacterized protein [Source:UniProtKB/TrEMBL;Acc:D0NGX6]
PITG_10724	531.354	844.03	-0.66762	3.64e-05	0.0010321	--	Putative uncharacterized protein [Source:UniProtKB/TrEMBL;Acc:D0NGX8]
PITG_10763	1419.77	869.791	0.70692	4.08e-06	0.00015086	--	Lysocardiolipin acyltransferase, putative [Source:UniProtKB/TrEMBL;Acc:D0NH11]
PITG_10768	610.575	252.444	1.2742	0.00015576	0.0036517	--	Putative uncharacterized protein [Source:UniProtKB/TrEMBL;Acc:D0NH16]
PITG_10769	446.138	224.796	0.98887	1.65e-08	1.03e-06	--	Putative uncharacterized protein [Source:UniProtKB/TrEMBL;Acc:D0NH17]
PITG_10772	2036.3	1468.07	0.47203	0.0016221	0.026249	--	Putative GPI-anchored elicitin INL11b-like protein [Source:UniProtKB/TrEMBL;Acc:D0NH20]
PITG_10774	194.25	97.4038	0.99587	1.08e-06	4.65e-05	--	Putative uncharacterized protein [Source:UniProtKB/TrEMBL;Acc:D0NH22]
PITG_10799	7.62093	22.1362	-1.5384	0.0024376	0.035899	--	Putative uncharacterized protein [Source:UniProtKB/TrEMBL;Acc:D0NH41]
PITG_10819	3150.06	2051.41	0.61877	4.13e-05	0.0011544	--	Midasin-like protein [Source:UniProtKB/TrEMBL;Acc:D0NH58]
PITG_10834	821.831	481.487	0.77135	1.28e-06	5.46e-05	--	Calcium-activated potassium channel subunit alpha-1, putative [Source:UniProtKB/TrEMBL;Acc:D0NH70]
PITG_10845	267.651	402.89	-0.59003	0.0004856	0.0096908	--	Putative uncharacterized protein [Source:UniProtKB/TrEMBL;Acc:D0NH78]
PITG_10866	2052.32	1157.46	0.8263	4.23e-08	2.41e-06	--	Spermidine synthase, putative [Source:UniProtKB/TrEMBL;Acc:D0NH98]
PITG_10880	315.846	105.894	1.5766	0.00029551	0.0063779	--	Polygalacturonase, putative [Source:UniProtKB/TrEMBL;Acc:D0NHA9]
PITG_10888	1789.6	2452.93	-0.45487	0.0018735	0.029495	--	Resistance-Nodulation-Cell Division (RND) Superfamily [Source:UniProtKB/TrEMBL;Acc:D0NHB7]
PITG_10890	446.614	680.845	-0.6083	0.00015879	0.0037055	--	Proton myo-inositol cotransporter, putative [Source:UniProtKB/TrEMBL;Acc:D0NHB9]
PITG_10940	1449.73	580.625	1.3201	7.42e-17	1.56e-14	--	Aldehyde dehydrogenase, mitochondrial [Source:UniProtKB/TrEMBL;Acc:D0NFT1]
PITG_10945	113.979	66.7372	0.77221	0.001307	0.022052	--	Putative uncharacterized protein [Source:UniProtKB/TrEMBL;Acc:D0NFT5]
PITG_10954	1635.86	1024.65	0.67491	7.95e-06	0.00027472	--	Putative uncharacterized protein [Source:UniProtKB/TrEMBL;Acc:D0NFU3]
PITG_11057	932.176	621.231	0.58547	0.00029258	0.0063304	--	Putative uncharacterized protein [Source:UniProtKB/TrEMBL;Acc:D0NG30]
PITG_11060	6451.29	9071.76	-0.4918	0.0022623	0.033977	--	Putative uncharacterized protein [Source:UniProtKB/TrEMBL;Acc:D0NG33]
PITG_11083	1778.94	1298.07	0.45465	0.0021536	0.032806	--	Putative uncharacterized protein [Source:UniProtKB/TrEMBL;Acc:D0NG49]
PITG_11088	414.282	215.256	0.94456	7.63e-08	4.07e-06	--	Putative uncharacterized protein [Source:UniProtKB/TrEMBL;Acc:D0NG54]
PITG_11116	323.542	160.496	1.0114	3.32e-08	1.93e-06	--	NAD-specific glutamate dehydrogenase, putative [Source:UniProtKB/TrEMBL;Acc:D0NG78]
PITG_11120	310.375	479.66	-0.628	0.00018237	0.0041965	--	Putative uncharacterized protein [Source:UniProtKB/TrEMBL;Acc:D0NG82]
PITG_11122	2233.64	1070.79	1.0607	3.61e-12	4.22e-10	--	Amino Acid-Polyamine-Organocation (APC) Family [Source:UniProtKB/TrEMBL;Acc:D0NG84]
PITG_11138	456.324	1364.97	-1.5807	1.19e-22	4.22e-20	--	Fumarate reductase flavoprotein subunit, putative [Source:UniProtKB/TrEMBL;Acc:D0NGA0]
PITG_11139	2439.92	3893.74	-0.67432	3.6e-05	0.0010236	--	P-type ATPase (P-ATPase) Superfamily [Source:UniProtKB/TrEMBL;Acc:D0NGA1]
PITG_11161	4737.55	2311.31	1.0354	9.44e-09	6.27e-07	--	2-oxoisovalerate dehydrogenase alpha subunit, mitochondrial [Source:UniProtKB/TrEMBL;Acc:D0NGB7]
PITG_11184	442.574	665.98	-0.58956	0.00021824	0.0049114	--	Putative uncharacterized protein [Source:UniProtKB/TrEMBL;Acc:D0NGD6]
PITG_11189	1066.74	2014.94	-0.91753	1.8e-09	1.31e-07	--	Phosphoenolpyruvate carboxykinase [Source:UniProtKB/TrEMBL;Acc:D0NGE1]
PITG_11198	5543.94	2779.7	0.99598	1.75e-11	1.81e-09	--	Nucleolar GTP-binding protein 1 [Source:UniProtKB/TrEMBL;Acc:D0NGE9]
PITG_11214	194.913	81.528	1.2575	3.66e-09	2.55e-07	--	Putative uncharacterized protein [Source:UniProtKB/TrEMBL;Acc:D0NGG2]
PITG_11224	321.688	458.976	-0.51276	0.0023595	0.035129	--	Putative uncharacterized protein [Source:UniProtKB/TrEMBL;Acc:D0NGH2]
PITG_11233	282.429	145.042	0.96142	0.00073753	0.013664	--	Putative uncharacterized protein [Source:UniProtKB/TrEMBL;Acc:D0NGI1]
PITG_11247	1182.6	1949.16	-0.72089	1.85e-06	7.62e-05	--	Heat shock 70 kDa protein [Source:UniProtKB/TrEMBL;Acc:D0NGJ5]
PITG_11249	1130.05	2118.96	-0.90696	9.96e-10	7.63e-08	--	Heat shock 70 kDa protein [Source:UniProtKB/TrEMBL;Acc:D0NGJ7]
PITG_11251	138.906	52.4921	1.4039	3.51e-09	2.46e-07	--	Putative uncharacterized protein [Source:UniProtKB/TrEMBL;Acc:D0NGJ9]
PITG_11259	494.26	875.265	-0.82445	5.4e-07	2.49e-05	--	Putative uncharacterized protein [Source:UniProtKB/TrEMBL;Acc:D0NGK7]
PITG_11262	114.812	44.7696	1.3587	6.99e-08	3.79e-06	--	Putative uncharacterized protein [Source:UniProtKB/TrEMBL;Acc:D0NGL0]
PITG_11275	80.9901	130.18	-0.68469	0.0018039	0.028685	--	Putative uncharacterized protein [Source:UniProtKB/TrEMBL;Acc:D0NGM4]
PITG_11283	3126.33	5607.93	-0.843	1.57e-08	9.83e-07	--	Amino Acid/Auxin Permease (AAAP) Family [Source:UniProtKB/TrEMBL;Acc:D0NGN0]
PITG_11365	1060.17	652.062	0.70122	8.28e-06	0.00028352	--	Putative uncharacterized protein [Source:UniProtKB/TrEMBL;Acc:D0NIM0]
PITG_11373	188.611	279.304	-0.56642	0.0015971	0.025893	--	ATP-binding Cassette (ABC) superfamily [Source:UniProtKB/TrEMBL;Acc:D0NIM6]
PITG_11413	747.73	521.994	0.51848	0.0014669	0.024165	--	Putative uncharacterized protein [Source:UniProtKB/TrEMBL;Acc:D0NIQ5]
PITG_11448	131.699	859.285	-2.7059	1.71e-51	4.97e-48	--	Putative uncharacterized protein [Source:UniProtKB/TrEMBL;Acc:D0NIT1]
PITG_11469	170.359	91.9249	0.89005	3.35e-05	0.00096127	--	Putative uncharacterized protein [Source:UniProtKB/TrEMBL;Acc:D0NIU9]
PITG_11471	148.883	230.724	-0.63199	0.0010613	0.01863	--	Amino Acid-Polyamine-Organocation (APC) Family [Source:UniProtKB/TrEMBL;Acc:D0NIV1]
PITG_11474	5966.66	8224.12	-0.46294	0.0010525	0.018495	--	Putative uncharacterized protein [Source:UniProtKB/TrEMBL;Acc:D0NIV4]
PITG_11492	217.747	96.7744	1.17	7.69e-08	4.09e-06	--	Putative uncharacterized protein [Source:UniProtKB/TrEMBL;Acc:D0NIW8]
PITG_11536	109.455	197.73	-0.85319	8.19e-05	0.0020817	--	Putative uncharacterized protein [Source:UniProtKB/TrEMBL;Acc:D0NHZ5]
PITG_11545	196.885	322.037	-0.70987	0.00063139	0.01203	--	Anoctamin-like protein [Source:UniProtKB/TrEMBL;Acc:D0NI02]
PITG_11581	59.2416	116.457	-0.97512	5.49e-05	0.0014842	--	Alcohol dehydrogenase, putative [Source:UniProtKB/TrEMBL;Acc:D0NI32]
PITG_11612	4083.68	2709.78	0.5917	0.0017862	0.028514	--	Putative uncharacterized protein [Source:UniProtKB/TrEMBL;Acc:D0NI57]
PITG_11635	248.312	150.514	0.72225	0.0007076	0.013222	--	Ribosome biogenesis ATPase RIX7 [Source:UniProtKB/TrEMBL;Acc:D0NI78]
PITG_11660	501.892	352.415	0.5101	0.0021051	0.032201	--	Transient receptor potential Ca2 channel (TRP-CC) family protein [Source:UniProtKB/TrEMBL;Acc:D0NIA1]
PITG_11671	202.387	333.453	-0.72036	6.96e-05	0.0018114	--	Bzip transcription factor [Source:UniProtKB/TrEMBL;Acc:D0NIA9]
PITG_11674	587.467	879.059	-0.58145	0.0001887	0.0043191	--	Putative uncharacterized protein [Source:UniProtKB/TrEMBL;Acc:D0NIB0]
PITG_11718	64.2168	4.70563	3.7705	2.53e-06	9.91e-05	--	Putative uncharacterized protein [Source:UniProtKB/TrEMBL;Acc:D0NIE0]
PITG_11727	968.104	419.733	1.2057	6.12e-10	4.97e-08	--	Putative uncharacterized protein [Source:UniProtKB/TrEMBL;Acc:D0NIE9]
PITG_11728	1727.7	2454.75	-0.50673	0.00056581	0.010998	--	Eukaryotic translation initiation factor 2-alpha kinase, putative [Source:UniProtKB/TrEMBL;Acc:D0NIF0]
PITG_11730	147.368	87.7785	0.74748	0.0028235	0.040227	--	Putative uncharacterized protein [Source:UniProtKB/TrEMBL;Acc:D0NIF2]
PITG_11796	1214.97	523.842	1.2137	4.92e-05	0.0013375	--	Digestive organ expansion factor [Source:UniProtKB/TrEMBL;Acc:D0NHU7]
PITG_11803	565.107	1944.42	-1.7827	2.19e-29	1.31e-26	--	Putative uncharacterized protein [Source:UniProtKB/TrEMBL;Acc:D0NHV2]
PITG_11805	790.977	1185.63	-0.58394	0.0013519	0.022613	--	Splicing factor, arginine/serine-rich, putative [Source:UniProtKB/TrEMBL;Acc:D0NHV4]
PITG_11861	294.772	197.702	0.57627	0.0016904	0.027228	--	Putative uncharacterized protein [Source:UniProtKB/TrEMBL;Acc:D0NHE9]
PITG_11868	44.5652	21.259	1.0678	0.0019593	0.030495	--	Putative uncharacterized protein [Source:UniProtKB/TrEMBL;Acc:D0NHF3]
PITG_11936	409.658	166.027	1.303	4.04e-06	0.00014979	--	Putative uncharacterized protein [Source:UniProtKB/TrEMBL;Acc:D0NHK2]
PITG_11942	939.875	1332.82	-0.50394	0.0013215	0.022232	--	Putative uncharacterized protein [Source:UniProtKB/TrEMBL;Acc:D0NHK7]
PITG_11947	147.033	222.842	-0.59988	0.0028829	0.040855	--	Secreted RxLR effector peptide protein, putative [Source:UniProtKB/TrEMBL;Acc:D0NHL2]
PITG_11965	2929.35	4445.44	-0.60175	3.48e-05	0.00099597	--	Putative uncharacterized protein [Source:UniProtKB/TrEMBL;Acc:D0NHM7]
PITG_11996	284.231	543.777	-0.93595	2.78e-08	1.65e-06	--	Putative uncharacterized protein [Source:UniProtKB/TrEMBL;Acc:D0NHQ1]
PITG_12001	1584.84	810.594	0.96729	3.09e-10	2.67e-08	--	Putative uncharacterized protein [Source:UniProtKB/TrEMBL;Acc:D0NHQ6]
PITG_12153	1917.14	2608.69	-0.44437	0.0031548	0.04387	--	Myosin-like protein [Source:UniProtKB/TrEMBL;Acc:D0NJ62]
PITG_12161	8498.52	5952.5	0.51372	0.00058289	0.011304	--	Delta-1-pyrroline-5-carboxylate synthetase [Source:UniProtKB/TrEMBL;Acc:D0NJ70]
PITG_12162	1364.41	781.031	0.80483	2.12e-07	1.04e-05	--	RNA-binding protein, putative [Source:UniProtKB/TrEMBL;Acc:D0NJ71]
PITG_12165	1222.93	580.166	1.0758	7.87e-12	8.61e-10	--	DEAD/DEAH box RNA helicase, putative [Source:UniProtKB/TrEMBL;Acc:D0NJ74]
PITG_12179	824.854	385.225	1.0984	9.33e-11	8.72e-09	--	Putative uncharacterized protein [Source:UniProtKB/TrEMBL;Acc:D0NJ86]
PITG_12215	954.037	656.631	0.53896	0.00071234	0.013296	--	Zinc (Zn2 )-Iron (Fe2 ) Permease (ZIP) Family [Source:UniProtKB/TrEMBL;Acc:D0NJB6]
PITG_12225	1461.62	792.441	0.88319	6.17e-08	3.42e-06	--	Nucleolar complex protein 3 [Source:UniProtKB/TrEMBL;Acc:D0NJC4]
PITG_12237	595.46	868.371	-0.54431	0.00044878	0.0090755	--	Putative uncharacterized protein [Source:UniProtKB/TrEMBL;Acc:D0NJD6]
PITG_12241	901.117	1338.72	-0.57106	0.0001842	0.0042218	--	Putative uncharacterized protein [Source:UniProtKB/TrEMBL;Acc:D0NJE0]
PITG_12292	497.351	317.2	0.64887	0.00011885	0.0028998	--	rRNA-processing protein, putative [Source:UniProtKB/TrEMBL;Acc:D0NJI4]
PITG_12296	83.4674	19.8558	2.0717	9.81e-12	1.05e-09	--	Putative uncharacterized protein [Source:UniProtKB/TrEMBL;Acc:D0NJI8]
PITG_12305	646.291	281.7	1.198	6.68e-06	0.00023415	--	rRNA-processing protein FCF1 [Source:UniProtKB/TrEMBL;Acc:D0NJJ7]
PITG_12349	504.664	324.225	0.63833	0.00069353	0.012987	--	Putative uncharacterized protein [Source:UniProtKB/TrEMBL;Acc:D0NKD3]
PITG_12356	203.321	396.425	-0.96329	4.59e-08	2.6e-06	--	Putative uncharacterized protein [Source:UniProtKB/TrEMBL;Acc:D0NKE0]
PITG_12357	415.654	288.042	0.5291	0.0016094	0.026068	--	Gastricsin, putative [Source:UniProtKB/TrEMBL;Acc:D0NKE1]
PITG_12427	2732.74	3955.92	-0.53367	0.00026786	0.0058392	--	Putative uncharacterized protein [Source:UniProtKB/TrEMBL;Acc:D0NKH5]
PITG_12440	148.687	65.7745	1.1767	0.0001289	0.0031143	--	Putative uncharacterized protein [Source:UniProtKB/TrEMBL;Acc:D0NKI6]
PITG_12452	136.714	64.4986	1.0838	0.00065196	0.012365	--	Putative uncharacterized protein [Source:UniProtKB/TrEMBL;Acc:D0NKJ8]
PITG_12462	2093.56	4421.93	-1.0787	2.51e-13	3.44e-11	--	Aconitate hydratase, putative [Source:UniProtKB/TrEMBL;Acc:D0NKK5]
PITG_12465	278.726	166.336	0.74475	5.74e-05	0.0015374	--	Adenylate kinase, putative [Source:UniProtKB/TrEMBL;Acc:D0NKK8]
PITG_12468	191.903	325.187	-0.76089	3.35e-05	0.00096127	--	Amino Acid/Auxin Permease (AAAP) Family [Source:UniProtKB/TrEMBL;Acc:D0NKL1]
PITG_12479	243.904	113.11	1.1086	2.8e-08	1.65e-06	--	Putative uncharacterized protein [Source:UniProtKB/TrEMBL;Acc:D0NKM2]
PITG_12486	603.561	1068.74	-0.82434	1.27e-07	6.48e-06	--	Putative uncharacterized protein [Source:UniProtKB/TrEMBL;Acc:D0NKM8]
PITG_12503	112.37	55.4042	1.0202	3.07e-05	0.000897	--	Putative uncharacterized protein [Source:UniProtKB/TrEMBL;Acc:D0NKP3]
PITG_12504	798.212	503.335	0.66525	4.27e-05	0.0011895	--	Mitochondrial Carrier (MC) Family [Source:UniProtKB/TrEMBL;Acc:D0NKP4]
PITG_12507	78.4342	125.802	-0.68159	0.0024611	0.03613	--	Putative uncharacterized protein [Source:UniProtKB/TrEMBL;Acc:D0NKP6]
PITG_12524	1741.47	586.781	1.5694	2e-23	7.39e-21	--	Elongation factor 3, putative [Source:UniProtKB/TrEMBL;Acc:D0NKR0]
PITG_12533	460.549	206.872	1.1546	4.41e-11	4.36e-09	--	Putative uncharacterized protein [Source:UniProtKB/TrEMBL;Acc:D0NKS0]
PITG_12535	1970.63	1115.05	0.82154	0.00032384	0.0069037	--	Eukaryotic peptide chain release factor subunit 1 [Source:UniProtKB/TrEMBL;Acc:D0NKS2]
PITG_12552	554.938	266.673	1.0573	1.61e-05	0.00050515	--	Putative uncharacterized protein [Source:UniProtKB/TrEMBL;Acc:D0NKT6]
PITG_12555	543.171	255.126	1.0902	1.16e-08	7.53e-07	--	Elicitin-like protein, putative [Source:UniProtKB/TrEMBL;Acc:D0NKT9]
PITG_12561	10021	5386.48	0.8956	0.00041747	0.0085539	INF2A	Elicitin INF2A-like protein [Source:UniProtKB/TrEMBL;Acc:D0NKU1]
PITG_12587	24.1768	5.44659	2.1502	9.54e-05	0.0023986	--	Putative uncharacterized protein [Source:UniProtKB/TrEMBL;Acc:D0NKW2]
PITG_12595	219.8	120.278	0.86982	1.15e-05	0.00037569	--	Putative uncharacterized protein [Source:UniProtKB/TrEMBL;Acc:D0NND2]
PITG_12678	990.908	504.918	0.9727	7.59e-10	6.03e-08	--	Ribosome production factor 1, putative [Source:UniProtKB/TrEMBL;Acc:D0NKX9]
PITG_12683	856.183	572.886	0.57967	0.00041938	0.0085781	--	Putative uncharacterized protein [Source:UniProtKB/TrEMBL;Acc:D0NKY2]
PITG_12749	6971.94	4007.81	0.79875	7.17e-05	0.0018562	--	Putative uncharacterized protein [Source:UniProtKB/TrEMBL;Acc:D0NL25]
PITG_12757	567.17	786.611	-0.47187	0.002741	0.039371	--	Alpha-ketoglutarate-dependent sulfonate dioxygenase, putative [Source:UniProtKB/TrEMBL;Acc:D0NL31]
PITG_12764	672.693	457.239	0.557	0.00078449	0.01432	--	Ubiquitin carboxyl-terminal hydrolase [Source:UniProtKB/TrEMBL;Acc:D0NL37]
PITG_12808	1265.33	634.18	0.99655	3.48e-10	2.96e-08	--	Amino Acid/Auxin Permease (AAAP) Family [Source:UniProtKB/TrEMBL;Acc:D0NL75]
PITG_12835	524.023	360.581	0.53931	0.0012929	0.021878	--	Putative uncharacterized protein [Source:UniProtKB/TrEMBL;Acc:D0NL98]
PITG_12841	233.626	679.992	-1.5413	2.8e-19	7.5e-17	--	Putative uncharacterized protein [Source:UniProtKB/TrEMBL;Acc:D0NLA4]
PITG_12867	605.349	376.858	0.68375	3.98e-05	0.0011147	--	tRNA (Guanine-N(1)-)-methyltransferase, putative [Source:UniProtKB/TrEMBL;Acc:D0NLC2]
PITG_12872	918.49	293.323	1.6468	1.45e-07	7.31e-06	--	MtN3-like protein [Source:UniProtKB/TrEMBL;Acc:D0NLC7]
PITG_12931	716.042	490.997	0.54433	0.00077884	0.014232	--	Putative uncharacterized protein [Source:UniProtKB/TrEMBL;Acc:D0NJW3]
PITG_12939	308.209	437.591	-0.50567	0.003502	0.048007	--	Putative uncharacterized protein [Source:UniProtKB/TrEMBL;Acc:D0NJX1]
PITG_12946	393.479	268.345	0.5522	0.0018859	0.029582	--	Hydroxyacylglutathione hydrolase [Source:UniProtKB/TrEMBL;Acc:D0NJX7]
PITG_12971	154.936	572.462	-1.8855	1.45e-25	6.45e-23	--	Putative uncharacterized protein [Source:UniProtKB/TrEMBL;Acc:D0NJZ6]
PITG_12999	541.112	940.553	-0.79758	3.21e-07	1.52e-05	--	Major Facilitator Superfamily (MFS) [Source:UniProtKB/TrEMBL;Acc:D0NK19]
PITG_13005	1219.22	3132.74	-1.3615	5.03e-17	1.09e-14	--	Solute carrier family 2, facilitated glucose transporter, putative [Source:UniProtKB/TrEMBL;Acc:D0NK25]
PITG_13006	393.108	1022.2	-1.3787	5.99e-18	1.41e-15	--	Major Facilitator Superfamily (MFS) [Source:UniProtKB/TrEMBL;Acc:D0NK26]
PITG_13011	3249.3	5704.58	-0.81199	5.59e-08	3.14e-06	--	Sporangia induced Major Facilitator Superfamily (MFS) [Source:UniProtKB/TrEMBL;Acc:D0NK30]
PITG_13013	13396.5	21289.2	-0.66827	3.4e-06	0.00012728	--	Nitrite reductase [NAD(P)H], putative [Source:UniProtKB/TrEMBL;Acc:D0NK32]
PITG_13016	6123.66	2811.56	1.123	9.63e-08	5.05e-06	--	Pescadillo-like protein [Source:UniProtKB/TrEMBL;Acc:D0NK35]
PITG_13017	2112.23	1117.82	0.91807	1.56e-09	1.14e-07	--	ATP-dependent RNA helicase, putative [Source:UniProtKB/TrEMBL;Acc:D0NK36]
PITG_13020	7530.55	1663.84	2.1782	3.45e-10	2.94e-08	--	Inorganic phosphate transporter, putative [Source:UniProtKB/TrEMBL;Acc:D0NK39]
PITG_13022	787.724	114.433	2.7832	1.95e-52	6.79e-49	--	Inorganic phosphate transporter, putative [Source:UniProtKB/TrEMBL;Acc:D0NK41]
PITG_13023	865.034	175.702	2.2996	3.22e-18	7.88e-16	--	Inorganic phosphate transporter, putative [Source:UniProtKB/TrEMBL;Acc:D0NK42]
PITG_13037	242.497	50.5341	2.2626	1.71e-24	6.92e-22	--	Major Facilitator Superfamily (MFS) [Source:UniProtKB/TrEMBL;Acc:D0NK53]
PITG_13116	3290.18	8355.97	-1.3446	7.19e-20	2.08e-17	--	Triosephosphate isomerase [Source:UniProtKB/TrEMBL;Acc:D0NKB9]
PITG_13131	1677.74	689.952	1.282	2.58e-06	0.00010094	--	Nucleolar complex protein, putative [Source:UniProtKB/TrEMBL;Acc:D0NJN3]
PITG_13136	13.2643	48.7964	-1.8792	7.56e-07	3.37e-05	--	Putative uncharacterized protein [Source:UniProtKB/TrEMBL;Acc:D0NJN8]
PITG_13157	9693.64	6623.96	0.54934	0.00025898	0.00571	--	Suppressor of necrosis 1 [Source:UniProtKB/TrEMBL;Acc:A2CLL0]
PITG_13171	567.212	222.647	1.3491	3.36e-08	1.95e-06	--	Putative uncharacterized protein [Source:UniProtKB/TrEMBL;Acc:D0NJR8]
PITG_13176	3621.06	2297.17	0.65656	1.19e-05	0.00038826	--	Diaminopimelate decarboxylase, putative [Source:UniProtKB/TrEMBL;Acc:D0NJS3]
PITG_13196	49.1893	8.97603	2.4542	7.33e-10	5.87e-08	--	Putative uncharacterized protein [Source:UniProtKB/TrEMBL;Acc:D0NLF1]
PITG_13203	482.499	10.4261	5.5323	5.46e-36	6.33e-33	--	Putative uncharacterized protein [Source:UniProtKB/TrEMBL;Acc:D0NLF5]
PITG_13256	1273.52	1794.74	-0.49495	0.00074884	0.013814	--	Putative uncharacterized protein [Source:UniProtKB/TrEMBL;Acc:D0NLJ0]
PITG_13268	858.743	319.737	1.4253	1.78e-16	3.52e-14	--	p21-activated protein kinase-interacting protein, putative [Source:UniProtKB/TrEMBL;Acc:D0NLK2]
PITG_13281	343.123	229.838	0.57811	0.001188	0.020301	--	Putative uncharacterized protein [Source:UniProtKB/TrEMBL;Acc:D0NLL2]
PITG_13282	554.984	369.611	0.58644	0.00033866	0.007202	--	ATP-binding Cassette (ABC) Superfamily [Source:UniProtKB/TrEMBL;Acc:D0NLL3]
PITG_13286	1149.79	4398.83	-1.9357	1.78e-35	1.72e-32	--	Putative uncharacterized protein [Source:UniProtKB/TrEMBL;Acc:D0NLL7]
PITG_13299	173.185	113.025	0.61568	0.0024967	0.036498	--	Putative uncharacterized protein [Source:UniProtKB/TrEMBL;Acc:D0NLM7]
PITG_13300	2121.36	1201.88	0.8197	1e-07	5.19e-06	--	RNA-binding protein NOB1 [Source:UniProtKB/TrEMBL;Acc:D0NLM8]
PITG_13308	83.1403	182.728	-1.1361	3.2e-07	1.52e-05	--	Putative uncharacterized protein [Source:UniProtKB/TrEMBL;Acc:D0NLN6]
PITG_13328	15.9795	3.35635	2.2513	0.00086438	0.015598	--	Putative uncharacterized protein [Source:UniProtKB/TrEMBL;Acc:D0NLQ5]
PITG_13345	651.918	450.788	0.53224	0.00082111	0.014926	--	Putative uncharacterized protein [Source:UniProtKB/TrEMBL;Acc:D0NLR9]
PITG_13362	1418.78	1920.39	-0.43676	0.0027954	0.039925	--	Microtubule-associated protein, putative [Source:UniProtKB/TrEMBL;Acc:D0NLT0]
PITG_13380	722.593	304.72	1.2457	1.06e-13	1.52e-11	--	Guanine nucleotide-binding protein-like 3 [Source:UniProtKB/TrEMBL;Acc:D0NLU6]
PITG_13389	33.6888	67.7416	-1.0078	0.000541	0.01061	--	Putative uncharacterized protein [Source:UniProtKB/TrEMBL;Acc:D0NLV5]
PITG_13391	1377.74	1887.38	-0.45408	0.0019608	0.030495	--	Trans-acting enoyl reductase, putative [Source:UniProtKB/TrEMBL;Acc:D0NLV7]
PITG_13402	3619.13	2075.56	0.80214	5.11e-08	2.88e-06	--	Cystathionine beta-lyase [Source:UniProtKB/TrEMBL;Acc:D0NLW7]
PITG_13409	238.692	361.217	-0.59772	0.00061276	0.011766	--	Serine protease family S33, putative [Source:UniProtKB/TrEMBL;Acc:D0NLX3]
PITG_13417	485.056	718.577	-0.56699	0.00052166	0.010312	--	Putative uncharacterized protein [Source:UniProtKB/TrEMBL;Acc:D0NLY0]
PITG_13429	909.981	416.019	1.1292	3.11e-12	3.69e-10	--	Aspartokinase [Source:UniProtKB/TrEMBL;Acc:D0NLZ2]
PITG_13444	686.325	997.155	-0.53893	0.00063969	0.012162	--	Protein phosphatase 2C, putative [Source:UniProtKB/TrEMBL;Acc:D0NM07]
PITG_13449	500.097	265.334	0.9144	0.0011973	0.020399	--	Putative uncharacterized protein [Source:UniProtKB/TrEMBL;Acc:D0NM12]
PITG_13544	662.269	920.288	-0.47467	0.0035261	0.048299	--	Putative uncharacterized protein [Source:UniProtKB/TrEMBL;Acc:D0NM86]
PITG_13558	1833.51	2839.82	-0.6312	1.78e-05	0.00055303	--	ATP-binding Cassette (ABC) Superfamily [Source:UniProtKB/TrEMBL;Acc:D0NM95]
PITG_13575	11085.2	7946.43	0.48026	0.0012619	0.021395	--	ATP-binding Cassette (ABC) Superfamily [Source:UniProtKB/TrEMBL;Acc:D0NMB1]
PITG_13582	629.84	248.916	1.3393	7.1e-11	6.86e-09	--	Glycosyl hydrolase, putative [Source:UniProtKB/TrEMBL;Acc:D0NMB7]
PITG_13595	369.428	199.635	0.88793	0.00014835	0.0035063	--	Putative uncharacterized protein [Source:UniProtKB/TrEMBL;Acc:D0NMC6]
PITG_13597	2528.69	1463.25	0.78922	1.09e-07	5.59e-06	--	Putative uncharacterized protein [Source:UniProtKB/TrEMBL;Acc:D0NMC8]
PITG_13624	485.535	344.137	0.49659	0.002884	0.040855	--	Putative uncharacterized protein [Source:UniProtKB/TrEMBL;Acc:D0NMF3]
PITG_13655	67.1119	31.5546	1.0887	0.00020677	0.0046715	--	Glucanase inhibitor protein, putative [Source:UniProtKB/TrEMBL;Acc:D0NMH3]
PITG_13660	19397.7	14467.1	0.42311	0.0030679	0.042832	--	Putative uncharacterized protein [Source:UniProtKB/TrEMBL;Acc:D0NMH7]
PITG_13661	3448.77	1409.58	1.2908	1.71e-05	0.00053226	--	Putative uncharacterized protein [Source:UniProtKB/TrEMBL;Acc:D0NMH8]
PITG_13673	11358.5	15567.9	-0.45481	0.0020669	0.031735	--	Putative uncharacterized protein [Source:UniProtKB/TrEMBL;Acc:D0NMI7]
PITG_13713	5088.57	19294.6	-1.9229	2.95e-37	3.66e-34	--	MICAL-like protein [Source:UniProtKB/TrEMBL;Acc:D0NML7]
PITG_13788	135.28	52.0371	1.3783	5.07e-09	3.47e-07	--	Putative uncharacterized protein [Source:UniProtKB/TrEMBL;Acc:D0NMT1]
PITG_13807	6618.61	9947.11	-0.58775	5.59e-05	0.0015051	--	Putative uncharacterized protein [Source:UniProtKB/TrEMBL;Acc:D0NMU7]
PITG_13826	8176.24	11227.5	-0.45753	0.0016968	0.02728	--	Hybrid signal transduction histidine kinase, putative [Source:UniProtKB/TrEMBL;Acc:D0NMV9]
PITG_13832	1966.36	2678.11	-0.44568	0.0023087	0.034444	--	Delta-aminolevulinic acid dehydratase [Source:UniProtKB/TrEMBL;Acc:D0NMW5]
PITG_13835	557.449	202.866	1.4583	1.15e-16	2.32e-14	--	Putative uncharacterized protein [Source:UniProtKB/TrEMBL;Acc:D0NMW8]
PITG_13839	935.386	671.518	0.47813	0.0017977	0.028637	--	Putative uncharacterized protein [Source:UniProtKB/TrEMBL;Acc:D0NMX2]
PITG_13846	915.495	620.465	0.5612	0.00045253	0.0091325	--	WD repeat protein 39 [Source:UniProtKB/TrEMBL;Acc:D0NMX9]
PITG_13847	359.732	244.936	0.55452	0.0014893	0.024395	--	Secreted RxLR effector peptide protein, putative [Source:UniProtKB/TrEMBL;Acc:D0NMY0]
PITG_13853	977.59	524.339	0.89873	8.37e-08	4.41e-06	--	Putative uncharacterized protein [Source:UniProtKB/TrEMBL;Acc:D0NMY6]
PITG_13867	141.347	53.97	1.389	2.68e-09	1.9e-07	--	Alpha-glucosidase, putative [Source:UniProtKB/TrEMBL;Acc:D0NMZ7]
PITG_13868	400.901	172.129	1.2198	1.03e-11	1.1e-09	--	Alpha-glucosidase, putative [Source:UniProtKB/TrEMBL;Acc:D0NMZ8]
PITG_13924	1091.05	604.21	0.8526	1.59e-06	6.59e-05	--	Bifunctional aspartokinase/homoserine dehydrogenase, putative [Source:UniProtKB/TrEMBL;Acc:D0NN44]
PITG_13981	2161.59	1350.04	0.67909	5.18e-06	0.00018647	--	Putative uncharacterized protein [Source:UniProtKB/TrEMBL;Acc:D0NN91]
PITG_14002	3293.81	4420.21	-0.42436	0.0035507	0.048522	--	Putative uncharacterized protein [Source:UniProtKB/TrEMBL;Acc:D0NNA8]
PITG_14013	2006.39	3353.62	-0.74111	7.47e-07	3.33e-05	--	Cytochrome P450, putative [Source:UniProtKB/TrEMBL;Acc:D0NNB7]
PITG_14067	733.099	1053.66	-0.52333	0.002281	0.034119	--	Zinc (Zn2)-Iron (Fe2) Permease (ZIP) family [Source:UniProtKB/TrEMBL;Acc:D0NNK1]
PITG_14070	122.38	185.8	-0.60238	0.0028816	0.040855	--	Putative uncharacterized protein [Source:UniProtKB/TrEMBL;Acc:D0NNK3]
PITG_14104	48.2012	21.8377	1.1423	0.0011961	0.020399	--	Putative uncharacterized protein [Source:UniProtKB/TrEMBL;Acc:D0NNM9]
PITG_14123	126.539	73.1068	0.79151	0.00058881	0.011406	--	Calcineurin-like phosphoesterase, putative [Source:UniProtKB/TrEMBL;Acc:D0NNP2]
PITG_14126	218.405	6.79363	5.0067	4.21e-59	3.66e-55	--	Potential polyprotein [Source:UniProtKB/TrEMBL;Acc:D0NNP4]
PITG_14136	404.491	281.762	0.52163	0.003065	0.042826	--	tRNA-dihydrouridine synthase [Source:UniProtKB/TrEMBL;Acc:D0NNQ3]
PITG_14152	266.113	153.096	0.7976	1.9e-05	0.00058337	--	Putative uncharacterized protein [Source:UniProtKB/TrEMBL;Acc:D0NNR4]
PITG_14172	695.595	407.964	0.76981	2.19e-06	8.79e-05	--	Putative uncharacterized protein [Source:UniProtKB/TrEMBL;Acc:D0NNS9]
PITG_14175	10864.8	19020.1	-0.80786	1.41e-07	7.17e-06	--	Putative uncharacterized protein [Source:UniProtKB/TrEMBL;Acc:D0NNT2]
PITG_14208	112.171	182.06	-0.69871	0.00062744	0.011994	--	Putative uncharacterized protein [Source:UniProtKB/TrEMBL;Acc:D0NNV6]
PITG_14215	432.654	691.634	-0.67679	3.21e-05	0.00092786	--	Carbohydrate esterase, putative [Source:UniProtKB/TrEMBL;Acc:D0NNW2]
PITG_14223	936.009	486.017	0.94552	3.04e-09	2.15e-07	--	Putative uncharacterized protein [Source:UniProtKB/TrEMBL;Acc:D0NNW9]
PITG_14248	2299.3	1041.07	1.1431	6.47e-14	9.54e-12	--	rRNA-processing protein EBP2, putative [Source:UniProtKB/TrEMBL;Acc:D0NNY5]
PITG_14286	508.572	318.551	0.67493	6.65e-05	0.0017512	--	Putative uncharacterized protein [Source:UniProtKB/TrEMBL;Acc:D0NNG0]
PITG_14319	1.20765	35.6696	-4.8844	0.00041196	0.0084911	--	Crinkler (CRN) family protein [Source:UniProtKB/TrEMBL;Acc:D0NPK3]
PITG_14343	492.657	778.804	-0.66068	0.0018304	0.028973	--	Crinkler (CRN) family protein [Source:UniProtKB/TrEMBL;Acc:D0NPL8]
PITG_14388	166.285	249.39	-0.58475	0.0018802	0.029546	--	Cytochrome P450, putative [Source:UniProtKB/TrEMBL;Acc:D0NPQ4]
PITG_14441	1118.97	1781.64	-0.67104	5.83e-06	0.00020763	--	Cytoskeleton-associated protein, putative [Source:UniProtKB/TrEMBL;Acc:D0NPV1]
PITG_14448	60.0869	22.1029	1.4428	9.31e-06	0.00031615	--	Putative uncharacterized protein [Source:UniProtKB/TrEMBL;Acc:D0NPV6]
PITG_14452	74.4324	123.492	-0.73041	0.0013582	0.022697	--	Putative uncharacterized protein [Source:UniProtKB/TrEMBL;Acc:D0NPW0]
PITG_14479	13.5238	69.3984	-2.3594	4.72e-12	5.37e-10	--	Putative uncharacterized protein [Source:UniProtKB/TrEMBL;Acc:D0NPY4]
PITG_14530	95.1484	57.392	0.72933	0.0026917	0.038857	--	Putative uncharacterized protein [Source:UniProtKB/TrEMBL;Acc:D0NQ24]
PITG_14532	778.226	1273.84	-0.71093	2.86e-06	0.00010895	--	Putative uncharacterized protein [Source:UniProtKB/TrEMBL;Acc:D0NQ26]
PITG_14572	546.716	279.526	0.96781	0.00030065	0.0064489	--	Putative uncharacterized protein [Source:UniProtKB/TrEMBL;Acc:D0NQK4]
PITG_14596	1037.15	665.045	0.6411	4.38e-05	0.0012105	--	Transcription initiation factor IIB, putative [Source:UniProtKB/TrEMBL;Acc:D0NQM8]
PITG_14606	643.647	399.785	0.68704	2.32e-05	0.00069233	--	Putative uncharacterized protein [Source:UniProtKB/TrEMBL;Acc:D0NQN8]
PITG_14610	1127.01	469.558	1.2631	5.17e-12	5.8e-10	--	Putative uncharacterized protein [Source:UniProtKB/TrEMBL;Acc:D0NQP2]
PITG_14613	1140.28	621.085	0.87652	1.95e-08	1.2e-06	--	Putative uncharacterized protein [Source:UniProtKB/TrEMBL;Acc:D0NQP5]
PITG_14626	452.795	279.285	0.69712	0.0015345	0.024995	--	Dual specificity tyrosine-phosphorylation-regulated kinase, putative [Source:UniProtKB/TrEMBL;Acc:D0NQQ7]
PITG_14676	568.604	1063.18	-0.90289	1.09e-08	7.09e-07	--	Putative uncharacterized protein [Source:UniProtKB/TrEMBL;Acc:D0NQU4]
PITG_14696	11988.3	8894.72	0.4306	0.002519	0.036763	--	Serine hydroxymethyltransferase [Source:UniProtKB/TrEMBL;Acc:D0NQV6]
PITG_14730	1987.49	937.927	1.0834	1.51e-12	1.93e-10	--	Nucleolar protein, putative [Source:UniProtKB/TrEMBL;Acc:D0NQY7]
PITG_14810	73.6444	128.848	-0.80702	0.0012294	0.020885	--	Putative uncharacterized protein [Source:UniProtKB/TrEMBL;Acc:D0NP37]
PITG_14877	2182.23	1489.05	0.55141	0.00025574	0.0056602	--	Putative uncharacterized protein [Source:UniProtKB/TrEMBL;Acc:D0NP84]
PITG_14884	1602.55	771.611	1.0544	3.48e-05	0.00099702	--	Secreted RxLR effector peptide protein, putative [Source:UniProtKB/TrEMBL;Acc:D0NP88]
PITG_14891	114.77	71.1132	0.69056	0.0028113	0.04012	--	Protease inhibitor EpiC3 [Source:UniProtKB/TrEMBL;Acc:D0NP95]
PITG_14911	563.28	342.459	0.71792	2.31e-05	0.00068798	--	Mitochondrial folate transporter/carrier, putative [Source:UniProtKB/TrEMBL;Acc:D0NPA7]
PITG_14912	603.288	192.051	1.6514	2.81e-21	8.72e-19	--	60S ribosome subunit biogenesis protein NIP7 [Source:UniProtKB/TrEMBL;Acc:D0NPA8]
PITG_14968	127.021	26.5819	2.2565	1.47e-05	0.00046617	--	cAMP-dependent protein kinase catalytic subunit alpha, putative [Source:UniProtKB/TrEMBL;Acc:D0NPF7]
PITG_14978	381.613	547.891	-0.52178	0.0027143	0.039023	--	Dolichyl-phosphate beta-glucosyltransferase, putative [Source:UniProtKB/TrEMBL;Acc:D0NPG6]
PITG_15026	2450.48	1806.78	0.43964	0.0034725	0.047642	--	Importin-like protein [Source:UniProtKB/TrEMBL;Acc:D0NRH1]
PITG_15039	379.26	223.207	0.76481	0.00037938	0.0079324	--	Secreted RxLR effector peptide protein, putative [Source:UniProtKB/TrEMBL;Acc:D0NRH9]
PITG_15067	83.8904	45.8424	0.87182	0.0012735	0.021571	--	Putative uncharacterized protein [Source:UniProtKB/TrEMBL;Acc:D0NRK5]
PITG_15125	100.897	54.2542	0.89507	0.00039692	0.0082397	--	Secreted RxLR effector peptide protein, putative [Source:UniProtKB/TrEMBL;Acc:D0NRQ5]
PITG_15148	1030.81	649.698	0.66594	1.79e-05	0.00055354	--	Putative uncharacterized protein [Source:UniProtKB/TrEMBL;Acc:D0NRS0]
PITG_15175	225.247	144.981	0.63565	0.0010127	0.017884	--	Putative uncharacterized protein [Source:UniProtKB/TrEMBL;Acc:D0NQ42]
PITG_15202	606.626	885.879	-0.5463	0.00038936	0.0081118	--	Putative uncharacterized protein [Source:UniProtKB/TrEMBL;Acc:D0NQ59]
PITG_15235	37.2149	170.079	-2.1923	1.94e-19	5.28e-17	--	Secreted RxLR effector peptide protein, putative [Source:UniProtKB/TrEMBL;Acc:D0NQ76]
PITG_15242	1131.44	1689.78	-0.57867	0.00014513	0.003449	--	Phosphate acetyltransferase [Source:UniProtKB/TrEMBL;Acc:D0NQ84]
PITG_15256	580.421	1130.95	-0.96237	9.02e-10	7e-08	--	Putative uncharacterized protein [Source:UniProtKB/TrEMBL;Acc:D0NQ97]
PITG_15329	4183.75	2155.18	0.95699	1.53e-09	1.13e-07	--	Putative uncharacterized protein [Source:UniProtKB/TrEMBL;Acc:D0NQG1]
PITG_15406	11785.1	4998.27	1.2375	5.95e-17	1.28e-14	--	Amino Acid/Auxin Permease (AAAP) Family [Source:UniProtKB/TrEMBL;Acc:D0NR64]
PITG_15409	9148.53	6750.62	0.43852	0.0024433	0.035899	--	Putative uncharacterized protein [Source:UniProtKB/TrEMBL;Acc:D0NR67]
PITG_15470	558.1	299.893	0.89608	7.48e-08	4.03e-06	--	Putative uncharacterized protein [Source:UniProtKB/TrEMBL;Acc:D0NRB5]
PITG_15481	84.2567	139.723	-0.7297	0.00077457	0.014178	--	Putative uncharacterized protein [Source:UniProtKB/TrEMBL;Acc:D0NRC6]
PITG_15492	11705.1	7663.15	0.61113	3.67e-05	0.0010368	--	Peroxiredoxin-2 [Source:UniProtKB/TrEMBL;Acc:D0NRD5]
PITG_15497	33.034	8.27555	1.997	6.67e-06	0.00023415	--	Putative uncharacterized protein [Source:UniProtKB/TrEMBL;Acc:D0NRD9]
PITG_15505	2155.26	3042.61	-0.49745	0.00067704	0.012719	--	DNA polymerase [Source:UniProtKB/TrEMBL;Acc:D0NRE6]
PITG_15529	879.547	484.538	0.86015	2.47e-06	9.72e-05	--	Exosome complex exonuclease RRP45-like protein [Source:UniProtKB/TrEMBL;Acc:D0NT89]
PITG_15611	105.485	65.1482	0.69523	0.0036572	0.049742	--	Protein kinase [Source:UniProtKB/TrEMBL;Acc:D0NT66]
PITG_15616	114.29	185.718	-0.70041	0.00049636	0.0098795	--	Protein kinase [Source:UniProtKB/TrEMBL;Acc:D0NT68]
PITG_15621	801.128	1123.74	-0.4882	0.0013619	0.022736	--	Putative uncharacterized protein [Source:UniProtKB/TrEMBL;Acc:D0NT73]
PITG_15655	185.028	297.247	-0.68392	0.0002382	0.0053193	--	Putative uncharacterized protein [Source:UniProtKB/TrEMBL;Acc:D0NS91]
PITG_15658	86.926	45.6383	0.92954	0.00041568	0.0085373	--	Putative uncharacterized protein [Source:UniProtKB/TrEMBL;Acc:D0NS94]
PITG_15669	22.6232	48.5882	-1.1028	0.0011807	0.020255	--	Putative uncharacterized protein [Source:UniProtKB/TrEMBL;Acc:D0NSA3]
PITG_15685	531.663	360.408	0.56088	0.00076727	0.01408	--	Putative uncharacterized protein [Source:UniProtKB/TrEMBL;Acc:D0NSB7]
PITG_15687	1217.15	1863.42	-0.61445	4.57e-05	0.001253	--	Putative uncharacterized protein [Source:UniProtKB/TrEMBL;Acc:D0NSB9]
PITG_15706	210.78	57.0498	1.8854	0.0010625	0.018632	--	Putative uncharacterized protein [Source:UniProtKB/TrEMBL;Acc:D0NSD6]
PITG_15707	503.867	305.348	0.72259	4.43e-05	0.0012227	--	MtN3-like protein [Source:UniProtKB/TrEMBL;Acc:D0NSD7]
PITG_15731	963.13	651.061	0.56494	0.00044869	0.0090755	--	ATP-binding Cassette (ABC) Superfamily [Source:UniProtKB/TrEMBL;Acc:D0NSF3]
PITG_15736	353.6	240.603	0.55546	0.0022034	0.033331	--	Putative uncharacterized protein [Source:UniProtKB/TrEMBL;Acc:D0NSF7]
PITG_15740	674.297	338.007	0.99633	2.13e-05	0.0006422	--	Putative uncharacterized protein [Source:UniProtKB/TrEMBL;Acc:D0NSG1]
PITG_15749	1148.19	483.944	1.2464	4.03e-15	6.67e-13	--	Putative uncharacterized protein [Source:UniProtKB/TrEMBL;Acc:D0NSG7]
PITG_15778	1083.67	785.069	0.46504	0.0034727	0.047642	--	Diphosphomevalonate decarboxylase [Source:UniProtKB/TrEMBL;Acc:D0NSI7]
PITG_15791	3690.16	5092.45	-0.46468	0.0011437	0.019699	--	Glycoside hydrolase, putative [Source:UniProtKB/TrEMBL;Acc:D0NSJ8]
PITG_15807	2824.88	3870.28	-0.45425	0.0022676	0.033977	--	Putative uncharacterized protein [Source:UniProtKB/TrEMBL;Acc:D0NS64]
PITG_15847	259.275	152.775	0.76307	0.0017199	0.0276	--	Putative uncharacterized protein [Source:UniProtKB/TrEMBL;Acc:D0NRV6]
PITG_15865	112.726	64.575	0.80377	0.00072297	0.013451	--	Putative uncharacterized protein [Source:UniProtKB/TrEMBL;Acc:D0NRX4]
PITG_15873	1703.94	2724.31	-0.67702	0.001472	0.024186	--	NADH-cytochrome b5 reductase [Source:UniProtKB/TrEMBL;Acc:D0NRY2]
PITG_15875	128.189	202.163	-0.65724	0.00082024	0.014926	--	Putative uncharacterized protein [Source:UniProtKB/TrEMBL;Acc:D0NRY4]
PITG_15877	691.353	968.405	-0.48619	0.0025477	0.037009	--	Putative uncharacterized protein [Source:UniProtKB/TrEMBL;Acc:D0NRY6]
PITG_15898	127.696	74.086	0.78544	0.00062388	0.011953	--	Putative uncharacterized protein [Source:UniProtKB/TrEMBL;Acc:D0NS04]
PITG_15903	626.904	1021.99	-0.70507	6.16e-06	0.00021794	--	Phosphoethanolamine N-methyltransferase [Source:UniProtKB/TrEMBL;Acc:D0NS08]
PITG_15904	42.7804	11.791	1.8593	2.8e-06	0.00010741	--	Phosphoethanolamine N-methyltransferase, putative [Source:UniProtKB/TrEMBL;Acc:D0NS09]
PITG_15941	21.516	54.7694	-1.348	5.27e-05	0.00143	--	Putative uncharacterized protein [Source:UniProtKB/TrEMBL;Acc:D0NS32]
PITG_15942	323.677	803.27	-1.3113	7.22e-13	9.37e-11	--	Putative uncharacterized protein [Source:UniProtKB/TrEMBL;Acc:D0NS33]
PITG_15946	483.238	689.292	-0.51238	0.0018339	0.029002	--	Putative uncharacterized protein [Source:UniProtKB/TrEMBL;Acc:D0NS35]
PITG_15947	198.468	290.806	-0.55115	0.0021643	0.032883	--	Putative uncharacterized protein [Source:UniProtKB/TrEMBL;Acc:D0NS36]
PITG_15953	373.225	221.92	0.75	3.59e-05	0.0010229	--	Serine protease family S33, putative [Source:UniProtKB/TrEMBL;Acc:D0NS40]
PITG_15996	1807.16	1139.29	0.66559	1.1e-05	0.00036466	--	Putative uncharacterized protein [Source:UniProtKB/TrEMBL;Acc:D0NSL8]
PITG_16076	1214.1	829.937	0.54881	0.00044003	0.0089425	--	Glyoxylate/hydroxypyruvate reductase A, putative [Source:UniProtKB/TrEMBL;Acc:D0NST9]
PITG_16078	4735	2417.95	0.96958	9.23e-11	8.68e-09	--	Putative uncharacterized protein [Source:UniProtKB/TrEMBL;Acc:D0NSU1]
PITG_16079	621.007	442.484	0.48899	0.002903	0.041057	--	Putative uncharacterized protein [Source:UniProtKB/TrEMBL;Acc:D0NSU2]
PITG_16105	670.262	388.161	0.78807	1.47e-06	6.18e-05	--	Putative uncharacterized protein [Source:UniProtKB/TrEMBL;Acc:D0NSW5]
PITG_16107	10093	5046.18	1.0001	3.73e-06	0.00013936	--	rRNA biogenesis protein rrp5 [Source:UniProtKB/TrEMBL;Acc:D0NSW6]
PITG_16199	65.8107	377.602	-2.5205	1.67e-35	1.71e-32	--	Putative uncharacterized protein [Source:UniProtKB/TrEMBL;Acc:D0NTC8]
PITG_16200	101.175	301.503	-1.5753	1.09e-15	1.99e-13	--	Putative uncharacterized protein [Source:UniProtKB/TrEMBL;Acc:D0NTC9]
PITG_16212	490.866	327.34	0.58454	0.00046145	0.0092482	--	Putative uncharacterized protein [Source:UniProtKB/TrEMBL;Acc:D0NTE1]
PITG_16272	1138.88	830.09	0.45628	0.0030996	0.043205	--	M96 mating-specific protein family [Source:UniProtKB/TrEMBL;Acc:D0NTI1]
PITG_16349	60.0112	21.9639	1.4501	7.97e-06	0.00027472	--	Putative uncharacterized protein [Source:UniProtKB/TrEMBL;Acc:D0NU30]
PITG_16386	405.943	284.583	0.51243	0.0024656	0.036165	--	BolA-like protein [Source:UniProtKB/TrEMBL;Acc:D0NU59]
PITG_16427	310.809	157.78	0.97811	2.22e-07	1.08e-05	--	Secreted RxLR effector peptide protein, putative [Source:UniProtKB/TrEMBL;Acc:D0NTL7]
PITG_16453	553.656	800.193	-0.53136	0.00059138	0.011443	--	Putative uncharacterized protein [Source:UniProtKB/TrEMBL;Acc:D0NTN6]
PITG_16464	9423.12	3818.03	1.3034	1.29e-18	3.25e-16	--	Sulfate Permease (SulP) Family [Source:UniProtKB/TrEMBL;Acc:D0NTP7]
PITG_16526	289.592	169.058	0.7765	2.97e-05	0.00087033	--	DNA-directed RNA polymerase subunit [Source:UniProtKB/TrEMBL;Acc:D0NTV1]
PITG_16549	817.76	1179.08	-0.52791	0.0008832	0.015856	--	Putative uncharacterized protein [Source:UniProtKB/TrEMBL;Acc:D0NTX0]
PITG_16584	853.93	1172.12	-0.45693	0.0025534	0.037047	--	Crinkler (CRN) family protein [Source:UniProtKB/TrEMBL;Acc:D0NUR3]
PITG_16614	204.426	340.933	-0.73791	0.0030057	0.042338	--	Crinkler (CRN) family protein [Source:UniProtKB/TrEMBL;Acc:D0NUS8]
PITG_16619	633.38	1100.84	-0.79746	1.89e-05	0.00058054	--	Crinkler (CRN) family protein [Source:UniProtKB/TrEMBL;Acc:D0NUT2]
PITG_16658	107.271	45.7143	1.2305	0.00026253	0.0057664	--	DNA-directed RNA polymerases I and III 40 kDa polypeptide [Source:UniProtKB/TrEMBL;Acc:D0NVB1]
PITG_16659	480.121	210.057	1.1926	2.87e-05	0.00084665	--	DNA-directed RNA polymerase I and III subunit RPAC1, putative [Source:UniProtKB/TrEMBL;Acc:D0NVB2]
PITG_16680	1328.92	1829.53	-0.46121	0.0017626	0.028208	--	Putative uncharacterized protein [Source:UniProtKB/TrEMBL;Acc:D0NVD2]
PITG_16682	75.3995	124.865	-0.72774	0.0020146	0.031124	--	Putative uncharacterized protein [Source:UniProtKB/TrEMBL;Acc:D0NVD4]
PITG_16686	207.709	132.381	0.64986	0.00088697	0.015907	--	Putative uncharacterized protein [Source:UniProtKB/TrEMBL;Acc:D0NVD8]
PITG_16715	1844.29	4499.39	-1.2867	1.6e-15	2.88e-13	--	Putative uncharacterized protein [Source:UniProtKB/TrEMBL;Acc:D0NVG0]
PITG_16792	3078.44	2053.39	0.58419	0.0035636	0.048659	--	Nucleolar GTP-binding protein 2 [Source:UniProtKB/TrEMBL;Acc:D0NUW0]
PITG_16813	3227.21	1659.16	0.95983	0.00044156	0.008963	--	Rio kinase [Source:UniProtKB/TrEMBL;Acc:D0NUX8]
PITG_16829	41.6671	19.135	1.1227	0.001969	0.030555	--	Putative uncharacterized protein [Source:UniProtKB/TrEMBL;Acc:D0NU75]
PITG_16832	64.3747	17.8482	1.8507	3.38e-08	1.95e-06	--	Putative uncharacterized protein [Source:UniProtKB/TrEMBL;Acc:D0NU78]
PITG_16866	397.931	239.293	0.73374	3.78e-05	0.0010643	--	NPP1-like protein [Source:UniProtKB/TrEMBL;Acc:D0NUA4]
PITG_16899	2186.56	1188.05	0.88007	6.3e-09	4.26e-07	--	Putative uncharacterized protein [Source:UniProtKB/TrEMBL;Acc:D0NUC6]
PITG_16907	1311.16	442.775	1.5662	1.21e-22	4.22e-20	--	Elicitin-like protein [Source:UniProtKB/TrEMBL;Acc:D0NUD3]
PITG_16916	832.437	564.203	0.56113	0.001418	0.023466	--	Protein kinase, putative [Source:UniProtKB/TrEMBL;Acc:D0NUE0]
PITG_16918	3619.67	6370.58	-0.81557	4.86e-08	2.75e-06	--	Putative uncharacterized protein [Source:UniProtKB/TrEMBL;Acc:D0NUE2]
PITG_16938	1021.03	487.366	1.0669	1.69e-10	1.52e-08	--	Putative uncharacterized protein [Source:UniProtKB/TrEMBL;Acc:D0NUF7]
PITG_16939	1194.06	848.096	0.49358	0.0016403	0.026519	--	Putative uncharacterized protein [Source:UniProtKB/TrEMBL;Acc:D0NUF8]
PITG_16983	145.813	231.37	-0.66609	0.00038179	0.0079731	--	Putative uncharacterized protein [Source:UniProtKB/TrEMBL;Acc:D0NUJ0]
PITG_17016	480.887	675.672	-0.49063	0.0018363	0.029013	--	Putative uncharacterized protein [Source:UniProtKB/TrEMBL;Acc:D0NUL4]
PITG_17023	516.986	1115.4	-1.1094	7.79e-12	8.58e-10	--	Phosphoglycerate/bisphosphoglycerate mutase [Source:UniProtKB/TrEMBL;Acc:D0NUL9]
PITG_17028	1570.7	2441.78	-0.63652	1.64e-05	0.0005134	--	Putative uncharacterized protein [Source:UniProtKB/TrEMBL;Acc:D0NUM4]
PITG_17033	9482.92	13566.4	-0.51664	0.0019076	0.029815	--	Annexin (Annexin) Family [Source:UniProtKB/TrEMBL;Acc:D0NUM8]
PITG_17036	609.792	389.895	0.64523	9.38e-05	0.0023616	--	Putative uncharacterized protein [Source:UniProtKB/TrEMBL;Acc:D0NUN1]
PITG_17053	927.478	523.47	0.8252	2.5e-07	1.21e-05	--	ATP-binding Cassette (ABC) Superfamily [Source:UniProtKB/TrEMBL;Acc:D0NUP6]
PITG_17070	499.794	351.382	0.50829	0.0019616	0.030495	--	CCAAT-binding transcription factor, putative [Source:UniProtKB/TrEMBL;Acc:D0NUY4]
PITG_17080	440.672	713.115	-0.69443	1.38e-05	0.00044363	--	Ca2 :Cation Antiporter (CaCA) Family [Source:UniProtKB/TrEMBL;Acc:D0NUZ4]
PITG_17135	1113.15	601.015	0.88918	2.18e-08	1.31e-06	--	Arginine n-methyltransferase, putative [Source:UniProtKB/TrEMBL;Acc:D0NV40]
PITG_17137	962.391	1362.88	-0.50196	0.00095695	0.01697	--	Putative uncharacterized protein [Source:UniProtKB/TrEMBL;Acc:D0NV42]
PITG_17153	882.279	527.561	0.7419	2.65e-06	0.00010295	--	Threonyl-tRNA synthetase [Source:UniProtKB/TrEMBL;Acc:D0NV55]
PITG_17157	590.694	264.211	1.1607	9.68e-12	1.05e-09	--	Putative uncharacterized protein [Source:UniProtKB/TrEMBL;Acc:D0NV59]
PITG_17272	1356.43	837.754	0.69522	1.66e-05	0.00051823	--	Putative uncharacterized protein [Source:UniProtKB/TrEMBL;Acc:D0NVN9]
PITG_17298	1030.15	610.966	0.75369	2.15e-06	8.67e-05	--	tRNA (Cytosine-5-)-methyltransferase, putative [Source:UniProtKB/TrEMBL;Acc:D0NVR0]
PITG_17309	398.107	210.596	0.91868	3.01e-07	1.44e-05	--	Secreted RxLR effector peptide protein, putative [Source:UniProtKB/TrEMBL;Acc:D0NVS0]
PITG_17316	266.61	132.014	1.014	1.56e-07	7.82e-06	--	Secreted RxLR effector peptide protein, putative [Source:UniProtKB/TrEMBL;Acc:D0NVS7]
PITG_17365	548.903	236.135	1.2169	1.67e-12	2.09e-10	--	U3 small nucleolar RNA-associated protein, putative [Source:UniProtKB/TrEMBL;Acc:D0NVW8]
PITG_17383	268.068	179.364	0.57971	0.002251	0.033845	--	Hsp70-like protein [Source:UniProtKB/TrEMBL;Acc:D0NVY0]
PITG_17404	3571.62	1502.2	1.2495	2.51e-16	4.85e-14	--	Guanine nucleotide-binding protein [Source:UniProtKB/TrEMBL;Acc:D0NW00]
PITG_17409	454.216	237.231	0.93708	5.63e-07	2.59e-05	--	Putative uncharacterized protein [Source:UniProtKB/TrEMBL;Acc:D0NW05]
PITG_17430	623.977	1790.69	-1.521	3.28e-22	1.1e-19	--	Putative uncharacterized protein [Source:UniProtKB/TrEMBL;Acc:D0NW19]
PITG_17508	241.797	142.493	0.7629	6.16e-05	0.0016429	--	Glucosylceramidase, putative [Source:UniProtKB/TrEMBL;Acc:D0NWG0]
PITG_17515	124.42	71.8947	0.79126	0.0020973	0.032145	--	Glutathione S-transferase C-terminal domain-containing protein, putative [Source:UniProtKB/TrEMBL;Acc:D0NWG7]
PITG_17516	28733.5	17572.2	0.70944	9.43e-07	4.1e-05	--	S-adenosylmethionine synthase [Source:UniProtKB/TrEMBL;Acc:D0NWG8]
PITG_17517	552.4	898.304	-0.70149	5.53e-06	0.0001985	--	Crinkler (CRN) family protein, putative [Source:UniProtKB/TrEMBL;Acc:D0NWG9]
PITG_17562	775.472	546.763	0.50416	0.0017955	0.028629	--	Putative uncharacterized protein [Source:UniProtKB/TrEMBL;Acc:D0NWN6]
PITG_17696	462.031	276.96	0.73831	2.09e-05	0.00063569	--	Putative uncharacterized protein [Source:UniProtKB/TrEMBL;Acc:D0NYG6]
PITG_17699	1240.48	590.547	1.0708	1.52e-06	6.35e-05	--	Pre-rRNA-processing protein ESF1, putative [Source:UniProtKB/TrEMBL;Acc:D0NYG8]
PITG_17723	197.036	126.326	0.6413	0.0015204	0.024812	--	Putative uncharacterized protein [Source:UniProtKB/TrEMBL;Acc:D0NYI6]
PITG_17750	125.453	56.6097	1.148	1.27e-06	5.42e-05	--	Putative uncharacterized protein [Source:UniProtKB/TrEMBL;Acc:D0NWC4]
PITG_17778	797.509	526.759	0.59836	0.00022095	0.0049659	--	Calcium/calmodulin-dependent protein kinase II [Source:UniProtKB/TrEMBL;Acc:D0NW90]
PITG_17804	330.225	38.7777	3.0902	4.06e-40	5.89e-37	--	Amino Acid/Auxin Permease (AAAP) Family [Source:UniProtKB/TrEMBL;Acc:D0NWB0]
PITG_17829	915.146	512.559	0.83629	0.00035555	0.0075245	--	Putative uncharacterized protein [Source:UniProtKB/TrEMBL;Acc:D0NW60]
PITG_17849	13.7471	3.20392	2.1012	0.0021065	0.032201	--	Putative uncharacterized protein [Source:UniProtKB/TrEMBL;Acc:D0NWU5]
PITG_17853	717.423	442.467	0.69726	0.00029744	0.0064117	--	Putative uncharacterized protein [Source:UniProtKB/TrEMBL;Acc:D0NWU9]
PITG_17920	5466.54	3400.36	0.68494	4.08e-06	0.00015086	--	Plasma membrane H+-ATPase [Source:UniProtKB/TrEMBL;Acc:D0NX99]
PITG_17995	932.631	432.613	1.1082	1.72e-08	1.07e-06	--	Putative uncharacterized protein [Source:UniProtKB/TrEMBL;Acc:D0NXG5]
PITG_18014	3947.41	1953.33	1.015	1.16e-11	1.23e-09	--	Putative uncharacterized protein [Source:UniProtKB/TrEMBL;Acc:D0NXI3]
PITG_18025	22933.1	41670.6	-0.8616	3.05e-07	1.46e-05	--	Fatty acid synthase subunit alpha, putative [Source:UniProtKB/TrEMBL;Acc:D0NXJ3]
PITG_18054	4023.89	2950.98	0.4474	0.0022144	0.033431	--	50S ribosomal protein L7/L12, putative [Source:UniProtKB/TrEMBL;Acc:D0NY31]
PITG_18055	893.219	627.768	0.50878	0.0013381	0.022447	--	Mitochondrial inner membrane protease ATP23 [Source:UniProtKB/TrEMBL;Acc:D0NY32]
PITG_18058	1128.12	680.983	0.72823	2.72e-06	0.00010505	--	Putative uncharacterized protein [Source:UniProtKB/TrEMBL;Acc:D0NY35]
PITG_18078	385.744	206.009	0.90494	4.36e-07	2.05e-05	--	Alkaline phosphatase [Source:UniProtKB/TrEMBL;Acc:D0NY52]
PITG_18083	868.571	522.558	0.73305	6.02e-05	0.0016084	--	Alkaline phosphatase [Source:UniProtKB/TrEMBL;Acc:D0NY56]
PITG_18100	9230.22	6048.78	0.60972	2.92e-05	0.00085772	--	Putative uncharacterized protein [Source:UniProtKB/TrEMBL;Acc:D0NY71]
PITG_18103	892.307	528.267	0.75627	1.03e-05	0.00034293	--	Poly(A) RNA polymerase, putative [Source:UniProtKB/TrEMBL;Acc:D0NY74]
PITG_18127	997.933	1762.23	-0.82039	1.2e-07	6.16e-06	--	Putative uncharacterized protein [Source:UniProtKB/TrEMBL;Acc:D0NX37]
PITG_18184	2032.5	1159.15	0.81019	1.01e-07	5.24e-06	--	Putative uncharacterized protein [Source:UniProtKB/TrEMBL;Acc:D0NX75]
PITG_18188	781.177	555.109	0.49288	0.0024885	0.036418	--	Tetrapyrrole (Corrin/Porphyrin) Methylase, putative [Source:UniProtKB/TrEMBL;Acc:D0NX79]
PITG_18246	2319.68	1012.54	1.1959	3.99e-15	6.67e-13	--	Putative uncharacterized protein [Source:UniProtKB/TrEMBL;Acc:D0NXP8]
PITG_18252	393.244	213.096	0.88392	7.05e-07	3.18e-05	--	Putative uncharacterized protein [Source:UniProtKB/TrEMBL;Acc:D0NXQ4]
PITG_18298	1438.52	2628.28	-0.86953	1.21e-08	7.82e-07	--	Coproporphyrinogen III oxidase [Source:UniProtKB/TrEMBL;Acc:D0NXT9]
PITG_18306	46889	34882.6	0.42674	0.0030458	0.04273	--	Putative uncharacterized protein [Source:UniProtKB/TrEMBL;Acc:D0NXU7]
PITG_18312	6787.43	10294.4	-0.60093	2.42e-05	0.00071936	--	Putative uncharacterized protein [Source:UniProtKB/TrEMBL;Acc:D0NXV2]
PITG_18336	95.2049	165.648	-0.79901	0.00022666	0.0050811	--	Glycoside hydrolase, putative [Source:UniProtKB/TrEMBL;Acc:D0NXX4]
PITG_18339	758.265	2622.67	-1.7903	2.31e-30	1.45e-27	--	Alcohol dehydrogenase, putative [Source:UniProtKB/TrEMBL;Acc:D0NXX7]
PITG_18340	698.693	3789.65	-2.4393	1.17e-53	5.07e-50	--	Alcohol dehydrogenase, putative [Source:UniProtKB/TrEMBL;Acc:D0NXX8]
PITG_18361	588.661	307.686	0.93598	2.85e-08	1.67e-06	--	Inositol oxygenase [Source:UniProtKB/TrEMBL;Acc:D0NXZ5]
PITG_18377	334.471	479.129	-0.51853	0.0019832	0.030693	--	Adenylate kinase, putative [Source:UniProtKB/TrEMBL;Acc:D0NY10]
PITG_18407	150.645	60.047	1.327	1.29e-08	8.24e-07	--	Putative uncharacterized protein [Source:UniProtKB/TrEMBL;Acc:D0NYM4]
PITG_18411	318.342	654.611	-1.0401	3.1e-10	2.67e-08	--	Putative uncharacterized protein [Source:UniProtKB/TrEMBL;Acc:D0NWY9]
PITG_18421	3502.87	2567.06	0.44842	0.0023869	0.03543	--	Large subunit GTPase 1 [Source:UniProtKB/TrEMBL;Acc:D0NWZ7]
PITG_18433	147.086	282.071	-0.9394	6.3e-07	2.88e-05	--	Putative uncharacterized protein [Source:UniProtKB/TrEMBL;Acc:D0NX05]
PITG_18442	204.949	138.713	0.56316	0.0034549	0.047549	--	Putative uncharacterized protein [Source:UniProtKB/TrEMBL;Acc:D0NX12]
PITG_18479	64.7009	24.712	1.3886	6.72e-06	0.00023512	--	Putative uncharacterized protein [Source:UniProtKB/TrEMBL;Acc:D0NYD4]
PITG_18503	269.363	417.38	-0.63181	0.00051306	0.010154	--	Crinkler (CRN) family protein [Source:UniProtKB/TrEMBL;Acc:D0NYF1]
PITG_18521	137.828	75.175	0.87454	7.29e-05	0.0018782	--	Putative uncharacterized protein [Source:UniProtKB/TrEMBL;Acc:D0NY88]
PITG_18538	2183.33	4386.39	-1.0065	7e-12	7.8e-10	--	3-isopropylmalate dehydratase large subunit, putative [Source:UniProtKB/TrEMBL;Acc:D0NYA4]
PITG_18545	1003.51	705.373	0.50859	0.0014191	0.023466	--	Tetrahydrofolate dehydrogenase [Source:UniProtKB/TrEMBL;Acc:D0NYB0]
PITG_18706	22007	34825	-0.66216	3.76e-06	0.00014012	ACC	Acetyl-CoA carboxylase, putative [Source:UniProtKB/TrEMBL;Acc:D0NZ18]
PITG_18707	2236.08	3193.72	-0.51426	0.00056508	0.010996	--	Glycerol-3-phosphate O-acyltransferase, putative [Source:UniProtKB/TrEMBL;Acc:D0NZ19]
PITG_18718	11538.3	8562.35	0.43036	0.0030094	0.042356	--	GTP-binding nuclear protein spi1 [Source:UniProtKB/TrEMBL;Acc:D0NZ30]
PITG_18720	19963.5	37415.3	-0.90626	1.35e-09	1e-07	--	ATP-citrate synthase [Source:UniProtKB/TrEMBL;Acc:D0NZ33]
PITG_18741	548.546	383.703	0.51562	0.0023607	0.035129	--	Amino Acid/Auxin Permease (AAAP) Family [Source:UniProtKB/TrEMBL;Acc:D0NZ49]
PITG_18748	715.824	1042.76	-0.54272	0.00040678	0.0084067	--	Putative uncharacterized protein [Source:UniProtKB/TrEMBL;Acc:D0NZ56]
PITG_18755	1166.03	569.374	1.0342	5.82e-11	5.69e-09	--	SDA1 family protein [Source:UniProtKB/TrEMBL;Acc:D0NZ63]
PITG_18777	391.855	181.321	1.1118	3.29e-06	0.00012398	--	DNA-directed RNA polymerase I and III subunit RPAC1, putative [Source:UniProtKB/TrEMBL;Acc:D0NZD7]
PITG_18813	475.045	304.408	0.64205	0.00015257	0.0035964	--	Putative uncharacterized protein [Source:UniProtKB/TrEMBL;Acc:D0NZG1]
PITG_18870	36.741	15.2895	1.2649	0.00095235	0.016905	--	Ubiquitin-conjugating enzyme E2, putative [Source:UniProtKB/TrEMBL;Acc:D0NZC9]
PITG_18923	2068.51	1003.57	1.0434	6.98e-06	0.00024338	--	Putative uncharacterized protein [Source:UniProtKB/TrEMBL;Acc:D0P012]
PITG_18951	100.609	176.86	-0.81386	9.01e-05	0.0022704	--	Carbohydrate-binding protein, putative [Source:UniProtKB/TrEMBL;Acc:D0P028]
PITG_18975	261.028	147.669	0.82184	1.97e-05	0.00060018	--	Putative uncharacterized protein [Source:UniProtKB/TrEMBL;Acc:D0NZ83]
PITG_18994	97.3965	53.3365	0.86875	0.00056321	0.010979	--	Putative uncharacterized protein [Source:UniProtKB/TrEMBL;Acc:D0NYQ3]
PITG_19026	736.325	514.095	0.51831	0.0010639	0.018638	--	MtN3-like protein [Source:UniProtKB/TrEMBL;Acc:D0NYS7]
PITG_19119	875.051	1881.48	-1.1044	6.52e-10	5.27e-08	--	Putative uncharacterized protein [Source:UniProtKB/TrEMBL;Acc:D0NYW0]
PITG_19125	287.607	185.952	0.62917	0.0005294	0.01043	--	Putative uncharacterized protein [Source:UniProtKB/TrEMBL;Acc:D0NYW5]
PITG_19143	1030	3685.32	-1.8391	3.46e-33	3.01e-30	--	Putative uncharacterized protein [Source:UniProtKB/TrEMBL;Acc:D0NYX9]
PITG_19163	2921.73	1317.44	1.1491	8.36e-11	7.91e-09	--	ATP-dependent RNA helicase, putative [Source:UniProtKB/TrEMBL;Acc:D0NYZ9]
PITG_19247	1223.97	1753.18	-0.5184	0.00056359	0.010979	--	Atlastin-like protein [Source:UniProtKB/TrEMBL;Acc:D0NZT2]
PITG_19249	43.5695	12.5657	1.7938	4.11e-06	0.00015128	--	Putative uncharacterized protein [Source:UniProtKB/TrEMBL;Acc:D0NZT4]
PITG_19280	297.211	146.955	1.0161	6.21e-08	3.43e-06	--	Ribosome biogenesis protein RLP24 [Source:UniProtKB/TrEMBL;Acc:D0NZL2]
PITG_19281	5098.97	3559.23	0.51864	0.00045633	0.0091667	--	ATP-binding cassette sub-family E member 1 [Source:UniProtKB/TrEMBL;Acc:D0NZL3]
PITG_19363	68.3521	38.3774	0.83273	0.0033141	0.045765	--	Putative uncharacterized protein [Source:UniProtKB/TrEMBL;Acc:D0P0J1]
PITG_19426	58.7431	13.4416	2.1277	1.75e-09	1.28e-07	--	Amino Acid/Auxin Permease (AAAP) Family [Source:UniProtKB/TrEMBL;Acc:D0P0A2]
PITG_19471	101.155	159.999	-0.66149	0.0013315	0.022379	--	Putative uncharacterized protein [Source:UniProtKB/TrEMBL;Acc:D0P054]
PITG_19563	596.747	346.166	0.78566	2.64e-06	0.00010291	--	Putative uncharacterized protein [Source:UniProtKB/TrEMBL;Acc:D0P0L4]
PITG_19589	646.771	1042.81	-0.68915	8.04e-06	0.00027637	--	Crinkler (CRN) family protein [Source:UniProtKB/TrEMBL;Acc:D0P0M3]
PITG_19606	1308.3	681.158	0.94163	0.00011757	0.0028775	--	Putative uncharacterized protein [Source:UniProtKB/TrEMBL;Acc:D0P0C9]
PITG_19608	1679.5	1109.06	0.59869	0.00010966	0.0027098	--	Ribosomal protein L7Ae/L30e/S12e/Gadd4, putative [Source:UniProtKB/TrEMBL;Acc:D0P0D1]
PITG_19648	206.357	131.733	0.64752	0.00093765	0.016747	--	Putative uncharacterized protein [Source:UniProtKB/TrEMBL;Acc:D0P0I0]
PITG_19656	2174.76	1493.17	0.54248	0.00036911	0.0077642	--	GMP synthase [glutamine-hydrolyzing], putative [Source:UniProtKB/TrEMBL;Acc:D0P0I5]
PITG_19671	2556.25	1178.18	1.1175	1.44e-13	2.01e-11	--	N-acetyltransferase 10 [Source:UniProtKB/TrEMBL;Acc:D0P0F5]
PITG_19705	666.006	1324.56	-0.99191	3.89e-10	3.29e-08	--	Putative uncharacterized protein [Source:UniProtKB/TrEMBL;Acc:D0P0X4]
PITG_19735	1084.23	765.316	0.50254	0.0011372	0.019645	--	Putative uncharacterized protein [Source:UniProtKB/TrEMBL;Acc:D0P1L2]
PITG_19742	196.724	93.3829	1.0749	1.01e-05	0.00033872	--	Putative uncharacterized protein [Source:UniProtKB/TrEMBL;Acc:D0P1L6]
PITG_19766	1090.63	749.678	0.54081	0.00037537	0.0078674	--	Putative uncharacterized protein [Source:UniProtKB/TrEMBL;Acc:D0P107]
PITG_19841	189.426	303.439	-0.67977	0.00019461	0.0044313	--	Putative uncharacterized protein [Source:UniProtKB/TrEMBL;Acc:D0P0W0]
PITG_19842	725.753	503.152	0.52848	0.00074687	0.013792	--	Putative uncharacterized protein [Source:UniProtKB/TrEMBL;Acc:D0P0W1]
PITG_19875	2103.89	2904.41	-0.46518	0.0014239	0.023523	--	Phosphoinositide 3-kinase regulatory subunit [Source:UniProtKB/TrEMBL;Acc:D0P0N9]
PITG_19876	593.506	308.754	0.9428	0.00060482	0.011646	--	Putative uncharacterized protein [Source:UniProtKB/TrEMBL;Acc:D0P0P0]
PITG_19890	42.1271	12.8935	1.7081	1.56e-05	0.00049395	--	Putative uncharacterized protein [Source:UniProtKB/TrEMBL;Acc:D0P0Q2]
PITG_19917	237.754	116.741	1.0262	1.55e-07	7.75e-06	--	Putative uncharacterized protein [Source:UniProtKB/TrEMBL;Acc:D0P0Z2]
PITG_19938	358.42	193.135	0.89204	8.79e-07	3.87e-05	--	NPP1-like protein [Source:UniProtKB/TrEMBL;Acc:D0P1U2]
PITG_19957	76.5802	204.739	-1.4187	6.28e-11	6.1e-09	--	Putative uncharacterized protein [Source:UniProtKB/TrEMBL;Acc:D0P290]
PITG_19983	70.7424	38.7053	0.87004	0.0019018	0.029751	--	Putative uncharacterized protein [Source:UniProtKB/TrEMBL;Acc:D0P1U7]
PITG_19993	3985.66	2656.15	0.58548	9.87e-05	0.0024661	--	GMP synthase [glutamine-hydrolyzing], putative [Source:UniProtKB/TrEMBL;Acc:D0P1V5]
PITG_20038	107.128	165.662	-0.62891	0.0026988	0.038896	--	WD domain-containing protein, putative [Source:UniProtKB/TrEMBL;Acc:D0P140]
PITG_20078	128.103	211.769	-0.72518	0.00031246	0.0066776	--	Putative uncharacterized protein [Source:UniProtKB/TrEMBL;Acc:D0P135]
PITG_20088	413.894	611.978	-0.56422	0.0014123	0.02342	--	Sulfate Permease (SulP) Family [Source:UniProtKB/TrEMBL;Acc:D0P0R2]
PITG_20109	254.092	488.596	-0.94329	3.59e-08	2.07e-06	--	Voltage-gated Ion Channel (VIC) Superfamily [Source:UniProtKB/TrEMBL;Acc:D0P0S8]
PITG_20110	139.386	245.513	-0.81671	2.54e-05	0.0007525	--	Putative uncharacterized protein [Source:UniProtKB/TrEMBL;Acc:D0P0S9]
PITG_20134	42.8582	7.78366	2.4611	6.49e-09	4.37e-07	--	Putative uncharacterized protein [Source:UniProtKB/TrEMBL;Acc:D0P310]
PITG_20171	283.288	440.171	-0.63579	0.00017529	0.0040497	--	Crinkler (CRN) family protein [Source:UniProtKB/TrEMBL;Acc:D0P1X4]
PITG_20204	538.025	748.274	-0.47589	0.0029713	0.041956	--	Putative uncharacterized protein [Source:UniProtKB/TrEMBL;Acc:D0P1H8]
PITG_20213	729.645	449.698	0.69824	2.21e-05	0.00066417	--	Guanine nucleotide-binding protein [Source:UniProtKB/TrEMBL;Acc:D0P1I7]
PITG_20231	54.2308	15.28	1.8275	2.2e-07	1.08e-05	--	Amino acid/auxin permease-like protein [Source:UniProtKB/TrEMBL;Acc:D0P1B7]
PITG_20251	404.941	666.418	-0.71872	0.00094325	0.01682	--	Sulfate Permease (SulP) Family [Source:UniProtKB/TrEMBL;Acc:D0P2C3]
PITG_20300	2157.2	1134.7	0.92685	0.00010309	0.0025619	--	Avrblb2 family secreted RxLR effector peptide, putative [Source:UniProtKB/TrEMBL;Acc:D0P1A8]
PITG_20374	2623	8452.95	-1.6882	7.66e-29	4.44e-26	--	Putative uncharacterized protein [Source:UniProtKB/TrEMBL;Acc:D0P1R9]
PITG_20385	173.412	265.83	-0.6163	0.00075078	0.013835	--	3-oxo-5-alpha-steroid 4-dehydrogenase, putative [Source:UniProtKB/TrEMBL;Acc:D0P1T0]
PITG_20412	950.654	654.93	0.53758	0.00056205	0.010979	--	Putative GPI-anchored serine rich elicitin SOL13E-like protein [Source:UniProtKB/TrEMBL;Acc:D0P226]
PITG_20414	418.224	663.476	-0.66577	7.29e-05	0.0018782	--	Elicitin-like protein [Source:UniProtKB/TrEMBL;Acc:D0P228]
PITG_20503	150.069	227.583	-0.60077	0.0013374	0.022447	--	Putative uncharacterized protein [Source:UniProtKB/TrEMBL;Acc:D0P1Z3]
PITG_20539	204.85	14.8871	3.7824	2.01e-43	4.36e-40	--	Putative uncharacterized protein [Source:UniProtKB/TrEMBL;Acc:D0P282]
PITG_20548	919.579	584.904	0.65277	3.06e-05	0.00089437	--	Putative uncharacterized protein [Source:UniProtKB/TrEMBL;Acc:D0P2S0]
PITG_20593	948.775	581.141	0.70718	0.00011186	0.0027562	--	Putative uncharacterized protein [Source:UniProtKB/TrEMBL;Acc:D0P2M4]
PITG_20619	42.5513	14.2316	1.5801	4.47e-05	0.0012337	--	Pirin [Source:UniProtKB/TrEMBL;Acc:D0P2E0]
PITG_20646	58.2236	31.4265	0.88962	0.0031752	0.044118	--	HSF-type DNA-binding protein, putative [Source:UniProtKB/TrEMBL;Acc:D0P2K2]
PITG_20685	1062.51	505.802	1.0708	1.57e-11	1.65e-09	--	Putative uncharacterized protein [Source:UniProtKB/TrEMBL;Acc:D0P2S7]
PITG_20688	2152.64	1156.58	0.89624	9.96e-07	4.31e-05	--	mRNA turnover protein 4 [Source:UniProtKB/TrEMBL;Acc:D0P2T0]
PITG_20715	2008.78	2893.86	-0.52667	0.00042434	0.0086641	--	Deoxyribodipyrimidine photolyase, putative [Source:UniProtKB/TrEMBL;Acc:D0P348]
PITG_20759	605.699	858.682	-0.50352	0.0011051	0.019167	--	Dihydroxy-acid dehydratase [Source:UniProtKB/TrEMBL;Acc:D0P3A5]
PITG_20801	514.806	330.982	0.63728	0.00016002	0.0037265	--	Putative uncharacterized protein [Source:UniProtKB/TrEMBL;Acc:D0P2R0]
PITG_20810	114.292	53.6602	1.0908	0.0010895	0.018953	--	Putative uncharacterized protein [Source:UniProtKB/TrEMBL;Acc:D0P317]
PITG_20815	2400.3	818.644	1.5519	7.29e-24	2.82e-21	--	ATP-binding Cassette (ABC) Superfamily [Source:UniProtKB/TrEMBL;Acc:D0P2V1]
PITG_20818	872.799	376.662	1.2124	6.93e-14	1e-11	--	Putative uncharacterized protein [Source:UniProtKB/TrEMBL;Acc:D0P2V2]
PITG_20843	100.449	53.6467	0.9049	0.00023812	0.0053193	--	Putative uncharacterized protein [Source:UniProtKB/TrEMBL;Acc:D0P259]
PITG_20846	322.962	127.078	1.3457	2.18e-12	2.69e-10	--	Putative uncharacterized protein [Source:UniProtKB/TrEMBL;Acc:D0P262]
PITG_20903	1224.18	883.126	0.47112	0.0022407	0.033749	--	Exosome complex exonuclease RRP40, putative [Source:UniProtKB/TrEMBL;Acc:D0P2Y2]
PITG_20970	456.14	656.748	-0.52586	0.0013997	0.023256	--	Triosephosphate isomerase/glyceraldehyde-3-phosphate dehydrogenase, putative [Source:UniProtKB/TrEMBL;Acc:D0P2W7]
PITG_20977	12.3682	0.981051	3.6562	7.95e-05	0.0020302	--	Putative uncharacterized protein [Source:UniProtKB/TrEMBL;Acc:D0P3U2]
PITG_20981	293.286	142.601	1.0403	6.49e-08	3.58e-06	--	Putative uncharacterized protein [Source:UniProtKB/TrEMBL;Acc:D0P3H3]
PITG_21012	1130.96	677.72	0.73879	2.12e-05	0.00064139	--	Putative uncharacterized protein [Source:UniProtKB/TrEMBL;Acc:D0P368]
PITG_21110	159.185	282.738	-0.82876	1.06e-05	0.00035134	--	Mitochondrial Carrier (MC) Family [Source:UniProtKB/TrEMBL;Acc:D0P3S8]
PITG_21170	75.8092	120.472	-0.66825	0.0027483	0.039414	--	Putative uncharacterized protein [Source:UniProtKB/TrEMBL;Acc:D0P353]
PITG_21176	4402.51	3080	0.5154	0.00034535	0.0073354	--	Transportin-like protein [Source:UniProtKB/TrEMBL;Acc:D0P359]
PITG_21185	2442.87	1683.98	0.5367	0.0002625	0.0057664	--	RPS6 protein kinase [Source:UniProtKB/TrEMBL;Acc:D0P397]
PITG_21187	4874.32	6747.85	-0.46923	0.0013053	0.022046	--	Myoferlin-like protein [Source:UniProtKB/TrEMBL;Acc:D0P399]
PITG_21196	97.0308	53.4126	0.86126	0.0018222	0.02887	--	Putative uncharacterized protein [Source:UniProtKB/TrEMBL;Acc:D0P3W6]
PITG_21255	117.633	182.564	-0.63411	0.0024053	0.03558	--	Putative uncharacterized protein [Source:UniProtKB/TrEMBL;Acc:D0P3Y3]
PITG_21256	118.241	182.845	-0.62889	0.0018799	0.029546	--	Putative uncharacterized protein [Source:UniProtKB/TrEMBL;Acc:D0P3Y4]
PITG_21313	207.288	384.426	-0.89107	6.1e-07	2.8e-05	--	Glucokinase, putative [Source:UniProtKB/TrEMBL;Acc:D0P4H6]
PITG_21351	534.953	366.067	0.5473	0.0010658	0.018653	--	Putative uncharacterized protein [Source:UniProtKB/TrEMBL;Acc:D0P3Y1]
PITG_21473	341.961	209.283	0.70838	0.00036982	0.0077699	--	Putative uncharacterized protein [Source:UniProtKB/TrEMBL;Acc:D0P3R7]
PITG_21521	91.2668	43.5634	1.067	6.8e-05	0.0017848	--	Putative uncharacterized protein [Source:UniProtKB/TrEMBL;Acc:D0P484]
PITG_21524	545.747	282.416	0.95041	2.03e-08	1.23e-06	--	Cytochrome P450, putative [Source:UniProtKB/TrEMBL;Acc:D0P487]
PITG_21658	27.3702	9.78174	1.4844	0.0011858	0.020297	--	Putative uncharacterized protein [Source:UniProtKB/TrEMBL;Acc:D0P4E4]
PITG_21697	556.919	1076.24	-0.95046	1.47e-09	1.09e-07	--	conserved hypothetical protein [Source:BROAD_P_infestans;Acc:PITG_21697]
PITG_21743	2526.78	1408.94	0.84269	1.66e-08	1.03e-06	--	Mannitol dehydrogenase, putative [Source:UniProtKB/TrEMBL;Acc:D0P461]
PITG_21770	32.4714	67.0857	-1.0468	0.00052662	0.010387	--	Putative uncharacterized protein [Source:UniProtKB/TrEMBL;Acc:D0P4J3]
PITG_21828	99.0948	58.2444	0.76669	0.0017866	0.028514	--	Putative uncharacterized protein [Source:UniProtKB/TrEMBL;Acc:D0P4J5]
PITG_21846	439.434	110.73	1.9886	1.79e-05	0.00055354	--	Putative uncharacterized protein [Source:UniProtKB/TrEMBL;Acc:D0P4N4]
PITG_21851	564.482	347.858	0.69843	0.0001041	0.0025798	--	Putative uncharacterized protein [Source:UniProtKB/TrEMBL;Acc:D0P4N0]
PITG_21872	308.21	611.959	-0.98952	4.65e-09	3.21e-07	--	Myosin-like protein [Source:UniProtKB/TrEMBL;Acc:D0P4Q4]
PITG_22016	933.164	478.769	0.9628	0.00018418	0.0042218	--	Putative uncharacterized protein [Source:UniProtKB/TrEMBL;Acc:D0P4V6]
PITG_22124	653.143	1817.15	-1.4762	1.47e-21	4.74e-19	--	P-type ATPase (P-ATPase) Superfamily [Source:UniProtKB/TrEMBL;Acc:D0P4X4]
PITG_22136	266.26	125.146	1.0892	1.97e-08	1.21e-06	--	Putative uncharacterized protein [Source:UniProtKB/TrEMBL;Acc:D0P4Z0]
PITG_22186	97.6668	151.709	-0.63536	0.0022892	0.034212	--	Crinkler (CRN) family protein, pseudogene [Source:BROAD_P_infestans;Acc:PITG_22186]
PITG_22303	8.44187	0	Inf	7.44e-05	0.0019086	--	Putative uncharacterized protein [Source:UniProtKB/TrEMBL;Acc:D0RM44]
PITG_22323	266.385	132.198	1.0108	0.0026918	0.038857	--	Ribosome biogenesis protein RLP24 [Source:UniProtKB/TrEMBL;Acc:D0NZL2]
PITG_22333	41.7326	154.678	-1.89	3.13e-15	5.39e-13	NIFH1	CTD small phosphatase-like protein, putative [Source:UniProtKB/TrEMBL;Acc:D0MYW9]
PITG_22343	1931.66	899.667	1.1024	1.23e-05	0.00040114	--	Putative uncharacterized protein [Source:UniProtKB/TrEMBL;Acc:D0RM61]
PITG_22364	14.6006	91.4717	-2.6473	4.23e-17	9.31e-15	--	Major Facilitator Superfamily (MFS) [Source:UniProtKB/TrEMBL;Acc:D0RM74]
PITG_22415	52.8109	23.5466	1.1653	0.00035941	0.007597	--	Putative uncharacterized protein [Source:UniProtKB/TrEMBL;Acc:D0RMA1]
PITG_22416	14938.5	9525.1	0.64923	0.0009491	0.016865	--	Putative uncharacterized protein [Source:UniProtKB/TrEMBL;Acc:D0RMA2]
PITG_22431	35.7006	156.704	-2.134	6.47e-18	1.5e-15	--	Putative uncharacterized protein [Source:UniProtKB/TrEMBL;Acc:D0RMB3]
PITG_22512	68.1942	17.1572	1.9908	1.27e-09	9.53e-08	--	Transmembrane protein [Source:UniProtKB/TrEMBL;Acc:D0RMF5]
PITG_22529	277.595	162.673	0.77101	4.18e-05	0.0011678	--	Putative uncharacterized protein [Source:UniProtKB/TrEMBL;Acc:D0RMG6]
PITG_22562	3211.43	1398.8	1.199	2.11e-15	3.67e-13	--	Croquemort-like mating protein, putative [Source:UniProtKB/TrEMBL;Acc:D0RMI5]
PITG_22624	21.8576	7.37271	1.5679	0.0023656	0.035173	--	Major Facilitator Superfamily (MFS) [Source:UniProtKB/TrEMBL;Acc:D0RMM6]
PITG_22634	11.3318	0.655529	4.1116	8.21e-05	0.0020854	--	Putative uncharacterized protein [Source:UniProtKB/TrEMBL;Acc:D0RMN6]
PITG_22675	110.717	56.0144	0.983	0.00067459	0.012687	--	Secreted RxLR effector peptide protein, putative [Source:UniProtKB/TrEMBL;Acc:D0MUU4]
PITG_22680	64.9639	147.147	-1.1796	9.43e-06	0.00031851	--	Putative uncharacterized protein [Source:UniProtKB/TrEMBL;Acc:D0MVB0]
PITG_22685	850.675	1910.47	-1.1672	1.44e-14	2.27e-12	--	Dihydroxy-acid dehydratase, putative [Source:UniProtKB/TrEMBL;Acc:D0MU74]
PITG_22718	51.5571	20.4798	1.332	8.83e-05	0.0022295	--	Putative uncharacterized protein [Source:UniProtKB/TrEMBL;Acc:D0MXV7]
PITG_22734	418.591	178.679	1.2282	0.0034647	0.047619	--	NPP1-like protein, 3' partial [Source:BROAD_P_infestans;Acc:PITG_22734]
PITG_22758	179.605	111.448	0.68846	0.0011029	0.019147	--	Arabinofuranosidase [Source:UniProtKB/TrEMBL;Acc:D0N3P6]
PITG_22799	26.678	58.6913	-1.1375	0.00030048	0.0064489	--	Elicitin-like protein INL3B [Source:UniProtKB/TrEMBL;Acc:D0N4P8]
PITG_22824	1388.61	993.593	0.48291	0.001871	0.029481	--	RXLR effector family, putative [Source:UniProtKB/TrEMBL;Acc:D0N8J4]
PITG_22843	167.243	100.066	0.741	0.00056281	0.010979	--	Putative uncharacterized protein [Source:UniProtKB/TrEMBL;Acc:D0NA08]
PITG_22851	803.804	201.449	1.9964	9.25e-22	3.04e-19	--	Putative uncharacterized protein [Source:UniProtKB/TrEMBL;Acc:D0NAB4]
PITG_22856	374.303	593.281	-0.66451	4.62e-05	0.0012651	--	Crinkler (CRN) family protein [Source:UniProtKB/TrEMBL;Acc:D0NB46]
PITG_22872	30.7066	1.72201	4.1564	2.53e-11	2.58e-09	--	Putative uncharacterized protein [Source:UniProtKB/TrEMBL;Acc:D0NDN4]
PITG_22958	2265.29	1092.93	1.0515	4.9e-12	5.54e-10	--	Putative uncharacterized protein [Source:UniProtKB/TrEMBL;Acc:D0NJG2]
PITG_23035	647.673	409.92	0.65992	4.55e-05	0.0012517	--	Secreted RxLR effector peptide protein, putative [Source:UniProtKB/TrEMBL;Acc:D0NRH3]
PITG_23049	16.4612	4.71012	1.8052	0.0031344	0.04362	--	Cyst germination specific acidic repeat protein, putative [Source:UniProtKB/TrEMBL;Acc:D0NR39]
PITG_23092	120.406	19.0833	2.6575	1.82e-13	2.54e-11	--	Secreted RxLR effector peptide protein, putative [Source:UniProtKB/TrEMBL;Acc:D0NVI5]
PITG_23113	619.847	378.852	0.71028	0.00036436	0.0076828	--	GPN-loop GTPase 1 [Source:UniProtKB/TrEMBL;Acc:D0NWP2]
PITG_23158	1007.11	1416.29	-0.4919	0.0010681	0.018664	--	Isocitrate dehydrogenase [NADP] [Source:UniProtKB/TrEMBL;Acc:D0P034]
PITG_23159	1362.45	2085.58	-0.61424	2.85e-05	0.00084054	--	HECT E3 ubiquitin ligase, putative [Source:UniProtKB/TrEMBL;Acc:D0P035]
PITG_23273	49.6732	124.285	-1.3231	6.56e-08	3.6e-06	--	Crinkler (CRN) family protein [Source:UniProtKB/TrEMBL;Acc:D0NJ03]
PITG_23322	0.633675	72.3389	-6.8349	2.05e-31	1.55e-28	--	Putative uncharacterized protein [Source:UniProtKB/TrEMBL;Acc:D0NH32]
PITG_23339	181.265	62.5823	1.5343	1.12e-09	8.51e-08	--	Putative uncharacterized protein [Source:UniProtKB/TrEMBL;Acc:D0NU76]
