# Supplementary material for: Melatonin Attenuates Potato Late Blight by Disrupting Cell Growth, Stress Tolerance, Fungicide Susceptibility and Homeostasis of Gene Expression in Phytophthora infestans
Source: Front Plant Sci. 2017 Nov 21;8:1993. doi: 10.3389/fpls.2017.01993 (PMC5702310; doi:10.3389/fpls.2017.01993)
Supplement: Supplementary file 7 [file Table3.XLSX]

## Sheet: Sheet1
The FPKM of the total DEGs induced by melatonin
geneid	Pi_DMSO	Pi_mela
EPrPING00000002282	23.1168	10.0217
Novel00017	124.377	179.509
Novel00020	0.64312	1.51095
Novel00052	1.44155	3.18314
Novel00084	8.18425	12.4404
Novel00093	3.85472	9.53765
Novel00120	4.58522	7.06312
Novel00137	4.13954	9.43088
Novel00156	5.28373	3.39507
Novel00173	0.20133	9.33819
Novel00186	0.628239	1.58508
Novel00218	0.28722	0.00533543
Novel00260	12.8202	7.72246
Novel00261	7.63054	17.7665
Novel00267	0.608159	0.028739
Novel00284	6.17578	9.27195
Novel00290	6.58042	12.8755
Novel00293	25.0168	13.7601
Novel00301	6.88184	11.0345
Novel00327	88.9563	135.654
Novel00353	11.7195	24.0375
Novel00356	1.54	3.56678
Novel00358	21.5731	41.2467
Novel00359	11.5236	19.4699
Novel00368	6.66555	13.3683
Novel00373	39.1552	68.9893
Novel00377	0.950494	2.18598
Novel00402	0.0379362	3.1864
Novel00419	7.6457	12.1308
Novel00426	7.2165	1.34102
Novel00450	0.432891	2.49634
Novel00483	13.0437	27.5251
Novel00504	0	2.22652
Novel00505	1.19056	2.3654
Novel00528	0	1.96024
Novel00539	7.4522	1.9343
Novel00647	0.0339107	0.47093
Novel00674	346.743	555.291
Novel00696	0	2.77409
Novel00727	11.7627	3.48965
Novel00731	55.7311	94.3315
Novel00739	2.30356	4.33717
Novel00793	0.843519	0.234911
Novel00801	24.1722	49.2817
Novel00810	12.3535	23.1253
Novel00840	0.869756	0.40227
Novel00852	139.732	213.287
Novel00853	36.889	52.4262
Novel00884	4.20177	1.1282
Novel00906	0.154396	2.33897
Novel00912	23.3075	33.7756
Novel00915	101.992	64.4741
Novel00916	4.02599	6.90072
Novel00938	1.20815	0.116137
Novel00941	4.67464	2.40526
Novel00945	0.363808	1.00126
Novel00973	1.31466	2.56565
Novel00987	3.85622	2.33684
Novel00988	2.72888	6.36108
Novel00995	6.20296	3.8237
Novel01032	16.1655	35.0073
Novel01040	0.787911	0.121278
Novel01087	0.155113	8.23963
Novel01103	20.2788	43.1418
Novel01105	18.0158	55.8365
Novel01157	1.92908	2.90716
Novel01178	0.682563	1.57114
Novel01205	0.606643	0
Novel01207	8.62057	14.3087
Novel01208	4.51692	7.04223
Novel01214	14.1155	9.9834
Novel01225	0	0.892046
Novel01244	1.84845	3.22724
Novel01245	48.1728	28.555
Novel01248	11.7047	17.8785
Novel01251	4.96838	2.75647
Novel01259	156.474	77.7246
Novel01268	6.46738	10.0203
Novel01277	0.473184	3.05505
Novel01290	2.30472	5.75381
Novel01297	13.0983	21.2345
Novel01330	5.38863	2.5408
Novel01338	25.4765	8.38843
Novel01352	23.9636	33.5533
Novel01356	7.26362	10.9078
Novel01394	85.6671	135.985
Novel01415	1.55177	3.66483
Novel01461	8.26856	11.7597
Novel01463	17.388	24.8169
Novel01471	16.0548	29.3494
Novel01490	26.9217	45.403
Novel01508	1.4382	0
Novel01513	0.287811	1.97141
Novel01514	0.289308	3.56031
Novel01524	42.9248	60.9601
Novel01541	19.4558	28.0476
Novel01545	8.79686	25.3879
Novel01548	7.20516	13.9508
Novel01562	11.5971	6.97077
Novel01570	12.9737	19.2405
Novel01581	3.8371	8.22952
Novel01588	0	0.969632
Novel01624	13.3182	21.8438
Novel01647	45.0277	18.8432
Novel01658	8.62627	12.0675
Novel01680	14.0996	21.0343
Novel01716	0.391747	1.72047
Novel01722	3.70438	6.40108
Novel01756	0.712008	0.0140055
Novel01759	52.2649	86.4171
Novel01763	10.5916	19.5377
Novel01764	8.17416	3.97792
Novel01791	10.0737	19.0803
Novel01864	2.36742	4.46615
Novel01870	5.37181	2.32463
Novel01873	0.477836	1.48633
Novel01881	2.0351	3.81779
Novel01890	0.311629	1.6979
Novel01891	0.0994996	0.934584
Novel01892	0.0693795	0.657712
Novel01919	3.66925	6.21609
PITG_00023	53.3019	75.1238
PITG_00035	22.7135	38.0931
PITG_00036	14.5095	25.4804
PITG_00037	29.6098	42.0129
PITG_00051	19.1706	38.6168
PITG_00052	17.9648	33.1744
PITG_00058	252.993	356.612
PITG_00064	38.5829	24.8913
PITG_00065	16.7367	33.0546
PITG_00070	34.0355	21.7949
PITG_00115	10.0614	15.2421
PITG_00132	53.3499	31.4905
PITG_00142	62.7239	126.649
PITG_00165	23.1726	59.3226
PITG_00184	8.19072	16.3587
PITG_00185	4.86729	3.1739
PITG_00193	36.8859	67.5863
PITG_00210	9.61642	6.56171
PITG_00221	45.9495	68.0458
PITG_00227	19.9479	54.2106
PITG_00245	61.2841	28.4091
PITG_00265	23.1824	33.3624
PITG_00268	0.852976	3.41105
PITG_00329	38.3229	69.0796
PITG_00333	94.0058	69.5422
PITG_00343	17.3899	24.7015
PITG_00391	14.8553	10.7842
PITG_00410	29.357	77.5161
PITG_00418	13.3672	24.9537
PITG_00438	16.6923	53.9914
PITG_00442	56.1552	79.9855
PITG_00448	30.3636	59.6352
PITG_00451	57.376	107.328
PITG_00453	72.1571	136.44
PITG_00473	10.184	15.7806
PITG_00483	6.13349	10.7909
PITG_00499	17.829	31.0515
PITG_00500	34.7601	58.8
PITG_00527	2821.83	2086.36
PITG_00530	9.54425	39.5639
PITG_00558	10.1842	16.2591
PITG_00564	49.4095	14.7403
PITG_00587	71.2666	106.418
PITG_00597	17.3189	30.2065
PITG_00625	326.441	148.586
PITG_00628	64.5261	43.8217
PITG_00636	139.785	99.9515
PITG_00648	53.4621	89.6412
PITG_00661	14.3469	24.34
PITG_00663	74.4866	197.097
PITG_00668	18.6399	36.3085
PITG_00682	162.455	103.446
PITG_00688	52.0349	36.1262
PITG_00691	1.20966	3.01677
PITG_00694	73.0099	52.4255
PITG_00705	24.8034	42.5426
PITG_00720	41.8914	61.6107
PITG_00721	36.3237	15.7042
PITG_00729	62.5527	109.664
PITG_00737	4.11575	8.21654
PITG_00748	24.4207	42.5353
PITG_00782	11.1981	18.2297
PITG_00789	10.9425	5.07612
PITG_00791	10.7406	18.8773
PITG_00792	162.975	36.1256
PITG_00793	8.51553	3.91963
PITG_00795	298.224	116.193
PITG_00841	4.06592	8.59687
PITG_00843	7.53171	16.4425
PITG_00846	36.4274	71.9872
PITG_00861	8.22255	12.7518
PITG_00864	21.9272	44.4568
PITG_00880	18.4486	9.58072
PITG_00887	6.33777	3.22117
PITG_00896	16.2628	11.5593
PITG_00907	0.474146	1.70652
PITG_00944	7.64237	11.7539
PITG_00952	87.1085	42.4705
PITG_00965	0.284465	1.25212
PITG_00972	19.4703	29.0011
PITG_00991	14.7106	10.5027
PITG_01019	20.1998	42.4921
PITG_01029	37.5468	56.7532
PITG_01030	28.1117	62.009
PITG_01035	16.0895	26.3244
PITG_01046	22.1498	13.6387
PITG_01050	181.304	318.232
PITG_01053	10.5041	15.3255
PITG_01062	64.6501	167.221
PITG_01065	20.3472	28.363
PITG_01067	8.09144	12.4274
PITG_01072	451.859	668.215
PITG_01082	422.953	598.905
PITG_01115	8.88178	5.2325
PITG_01136	3.54839	2.30125
PITG_01143	46.4907	81.9315
PITG_01164	341.959	233.256
PITG_01207	43.4143	95.5335
PITG_01215	1.9401	4.22447
PITG_01240	7.08879	4.39972
PITG_01253	16.613	34.4312
PITG_01267	28.4078	18.9327
PITG_01328	2.46475	5.64973
PITG_01332	78.0349	38.128
PITG_01352	16.6288	9.60276
PITG_01370	10.9129	6.86936
PITG_01388	14.4732	22.2663
PITG_01397	34.6853	51.9323
PITG_01398	41.3149	59.6601
PITG_01403	7.48427	3.31177
PITG_01406	35.1228	57.9973
PITG_01408	527.782	158.92
PITG_01411	90.6555	65.9674
PITG_01427	31.3067	74.6327
PITG_01457	28.4033	17.2493
PITG_01477	75.4536	54.9676
PITG_01498	157.318	227.109
PITG_01608	49.7558	77.9782
PITG_01626	47.7891	31.1727
PITG_01662	30.8966	20.4267
PITG_01677	43.6643	63.3731
PITG_01680	85.4782	151.214
PITG_01682	41.8076	62.1532
PITG_01683	37.8695	26.8708
PITG_01731	5.03524	2.50691
PITG_01741	29.3185	51.245
PITG_01761	5.21599	11.2184
PITG_01813	57.1922	91.8707
PITG_01819	31.123	61.5053
PITG_01823	25.2453	39.498
PITG_01848	9.35478	14.887
PITG_01849	3.89251	8.76648
PITG_01860	16.8408	12.2347
PITG_01896	6.68533	13.0452
PITG_01908	6.43794	13.24
PITG_01913	40.7083	59.6667
PITG_01937	67.2329	40.4744
PITG_01938	158.462	79.15
PITG_01939	117.855	61.6505
PITG_01940	479.191	235.46
PITG_01944	8.96282	15.256
PITG_01963	34.677	25.4915
PITG_01989	67.2554	46.3716
PITG_01991	23.3087	33.036
PITG_01993	5.4648	10.1472
PITG_01996	11.0392	18.5254
PITG_02007	0.686152	0.314314
PITG_02036	32.1787	22.849
PITG_02049	186.246	280.015
PITG_02058	95.8408	131.861
PITG_02089	9.41536	16.2334
PITG_02093	11.9732	21.9044
PITG_02149	0	11.1676
PITG_02178	4.3815	8.82322
PITG_02193	15.2796	39.5387
PITG_02210	18.4939	46.3979
PITG_02227	9.06958	19.7011
PITG_02245	12.9364	18.5222
PITG_02289	24.8338	35.4562
PITG_02292	25.2058	17.7641
PITG_02303	18.4462	30.2228
PITG_02343	30.6039	13.9402
PITG_02344	44.4685	33.3302
PITG_02356	4.45599	2.85809
PITG_02409	4.29064	14.7618
PITG_02420	22.3668	37.9068
PITG_02423	192.959	144.863
PITG_02448	13.869	25.9079
PITG_02468	1740.59	602.84
PITG_02475	80.6824	16.3422
PITG_02477	34.5393	64.1416
PITG_02478	8.82053	14.3335
PITG_02497	84.5025	45.739
PITG_02507	33.1366	12.3193
PITG_02510	162.126	95.9035
PITG_02526	20.284	15.118
PITG_02528	17.2127	29.9556
PITG_02536	16.3624	36.2106
PITG_02545	32.1773	61.1308
PITG_02546	57.7364	43.3922
PITG_02557	14.816	32.4683
PITG_02560	11.2922	18.6992
PITG_02564	19.0516	26.849
PITG_02565	25.9393	40.041
PITG_02581	17.2219	11.2187
PITG_02582	75.3914	54.8368
PITG_02592	40.2459	113.616
PITG_02593	31.159	75.6322
PITG_02621	67.97	112.327
PITG_02623	31.1077	44.7564
PITG_02629	101.533	256.233
PITG_02638	4.3495	1.06863
PITG_02642	62.2696	38.1749
PITG_02657	97.6494	30.33
PITG_02658	52.2753	15.4606
PITG_02667	44.427	79.7481
PITG_02679	16.346	11.101
PITG_02687	193.168	119.827
PITG_02693	4.69665	8.43873
PITG_02712	51.5155	21.7341
PITG_02725	10.8013	33.7633
PITG_02740	73.0156	50.5522
PITG_02771	1.53604	2.6282
PITG_02786	443.683	238.116
PITG_02792	82.4033	53.5144
PITG_02796	51.6777	21.0449
PITG_02805	44.4489	27.0615
PITG_02808	11.1651	23.3796
PITG_02814	20.0163	31.8855
PITG_02830	50.699	9.96445
PITG_02839	23.8228	48.9845
PITG_02887	26.2563	57.7013
PITG_02889	41.2092	70.7935
PITG_02916	17.0839	29.938
PITG_02925	674.645	248.523
PITG_02995	3.89018	7.7858
PITG_03020	317.276	227.378
PITG_03038	81.1889	42.4746
PITG_03044	44.747	27.1531
PITG_03053	20.9717	11.968
PITG_03095	161.085	120.726
PITG_03129	17.0747	8.07344
PITG_03135	15.2707	8.25665
PITG_03156	22.6292	42.0371
PITG_03157	11.4172	18.4205
PITG_03168	49.9944	104.641
PITG_03192	0.55288	3.36052
PITG_03223	13.756	22.672
PITG_03225	44.7185	74.7222
PITG_03241	1.06843	3.52336
PITG_03243	37.0545	19.3552
PITG_03278	66.286	45.4289
PITG_03301	18.8582	47.1292
PITG_03304	13.5648	24.9786
PITG_03308	16.0113	40.447
PITG_03318	14.2683	9.1729
PITG_03327	26.7327	16.8132
PITG_03336	26.5675	47.9366
PITG_03340	22.0336	36.0969
PITG_03347	380.434	220.279
PITG_03394	9.94948	15.9945
PITG_03400	26.7702	19.0686
PITG_03409	35.3336	23.4448
PITG_03410	200.257	111.615
PITG_03411	25.0379	15.316
PITG_03423	0.824853	1.31855
PITG_03435	17.0131	25.5672
PITG_03440	47.0912	34.4046
PITG_03452	28.6455	69.1388
PITG_03476	26.6744	18.2635
PITG_03493	29.382	68.387
PITG_03496	13.7904	24.4292
PITG_03530	52.0277	35.7786
PITG_03533	4.18155	6.73377
PITG_03546	125.374	201.733
PITG_03555	87.5938	170.504
PITG_03576	27.8939	49.5151
PITG_03590	8.70533	14.4599
PITG_03598	124.77	64.4822
PITG_03599	117.406	182.79
PITG_03613	32.8854	19.7471
PITG_03626	5.00377	3.10319
PITG_03633	14.0564	22.1213
PITG_03636	43.4702	27.8923
PITG_03657	2.05013	0.515498
PITG_03658	24.7805	16.5859
PITG_03662	4.38325	12.662
PITG_03672	38.3385	59.2773
PITG_03675	15.3368	29.4595
PITG_03695	714.352	321.953
PITG_03696	41.358	67.199
PITG_03700	112.084	61.9899
PITG_03712	825.504	1235.87
PITG_03721	22.4783	7.21026
PITG_03724	51.0162	13.3805
PITG_03725	15.6545	9.39606
PITG_03736	47.8934	75.2974
PITG_03753	17.0452	10.5113
PITG_03764	26.3637	41.4824
PITG_03768	133.01	187.486
PITG_03771	13.414	25.7809
PITG_03791	50.254	82.133
PITG_03802	136.864	210.647
PITG_03818	26.8961	43.6232
PITG_03823	8.84875	18.9833
PITG_03830	14.7276	20.7504
PITG_03839	11.8334	19.3271
PITG_03855	23.264	48.8037
PITG_03860	10.855	8.10242
PITG_03876	34.0611	50.1678
PITG_03898	29.6625	21.9869
PITG_03909	51.952	27.0748
PITG_03955	17.5969	34.435
PITG_03956	119.709	190.279
PITG_03966	55.1758	38.1737
PITG_03999	59.3424	102.368
PITG_04010	261.289	428.615
PITG_04049	24.2838	55.9835
PITG_04064	10.9538	16.9127
PITG_04085	58.6622	91.5637
PITG_04086	55.7679	91.2611
PITG_04091	21.816	37.8419
PITG_04141	6.46121	10.1822
PITG_04184	12.1605	6.34644
PITG_04226	8.81794	13.4266
PITG_04288	49.6159	32.0633
PITG_04321	46.1349	116.496
PITG_04334	47.0207	103.035
PITG_04348	9.8075	15.7439
PITG_04384	54.7527	102.782
PITG_04385	108.003	164.736
PITG_04398	154.013	525.685
PITG_04428	30.5307	50.1623
PITG_04435	39.9752	27.5854
PITG_04439	16.0232	34.3142
PITG_04441	131.008	93.3354
PITG_04457	70.6808	49.5242
PITG_04478	41.3298	30.1105
PITG_04487	125.955	201.67
PITG_04509	13.0392	18.6235
PITG_04573	47.2402	32.9073
PITG_04601	68.3257	127.051
PITG_04603	54.0802	39.2061
PITG_04661	51.9824	32.4912
PITG_04667	14.1618	20.5724
PITG_04670	23.2383	46.584
PITG_04671	18.3576	28.6653
PITG_04690	65.0248	48.9148
PITG_04709	20.7894	15.6595
PITG_04722	25.0278	50.5114
PITG_04753	8.02694	4.08693
PITG_04758	0	0.454419
PITG_04768	6.41009	4.51129
PITG_04781	38.2187	20.5899
PITG_04809	8.5811	5.6368
PITG_04832	2.59749	7.41779
PITG_04841	21.4428	12.1969
PITG_04845	15.906	39.651
PITG_04887	11.1425	25.6651
PITG_04889	22.786	36.5958
PITG_04890	11.9105	22.9562
PITG_04891	14.2427	29.1497
PITG_04910	16.0204	24.7182
PITG_04913	6.07847	9.84727
PITG_04936	14.5128	37.4936
PITG_04949	9.69184	5.56247
PITG_04969	4.9281	15.9389
PITG_04976	4.63741	2.53558
PITG_04988	0.749602	37.8045
PITG_05002	25.3555	43.5102
PITG_05175	121.85	87.4474
PITG_05185	302.403	228.513
PITG_05196	18.7303	29.0582
PITG_05226	54.5974	93.7064
PITG_05248	2.44989	7.28767
PITG_05249	189.786	297.375
PITG_05283	29.2983	42.1236
PITG_05295	200.338	103.298
PITG_05308	13.3051	21.1075
PITG_05309	27.6491	41.8585
PITG_05374	934.676	1469.87
PITG_05378	11.1	20.3355
PITG_05380	89.1036	27.4856
PITG_05381	49.7493	33.5905
PITG_05385	3.57467	12.3852
PITG_05413	88.8177	54.3757
PITG_05419	56.8086	25.2708
PITG_05445	7.69281	17.8074
PITG_05498	430.071	303.008
PITG_05507	24.9423	17.922
PITG_05511	14.2537	30.0052
PITG_05512	59.3661	140.748
PITG_05534	221.521	350.165
PITG_05537	22.049	12.1166
PITG_05553	92.7343	56.3381
PITG_05569	33.6417	59.2048
PITG_05579	9.15709	14.7656
PITG_05615	1188.12	905.46
PITG_05620	0.198825	1.09518
PITG_05631	35.9186	26.9508
PITG_05669	27.1963	19.9375
PITG_05706	16.3184	35.2679
PITG_05710	4.26661	7.66936
PITG_05733	9.3318	17.8131
PITG_05797	21.2624	30.6341
PITG_05805	10.2618	15.6422
PITG_05816	6.72882	10.6486
PITG_05822	26.5766	37.0858
PITG_05830	47.7415	28.893
PITG_05987	24.5445	57.7181
PITG_05988	21.6264	53.3303
PITG_06016	21.6651	14.7846
PITG_06090	23.7728	35.3522
PITG_06119	125.725	177.005
PITG_06197	23.9119	34.7362
PITG_06202	114.906	57.263
PITG_06203	14.1166	8.53099
PITG_06223	175.605	131.944
PITG_06256	15.7983	10.9859
PITG_06262	27.5208	58.4012
PITG_06263	108.853	240.127
PITG_06288	7.82739	4.66619
PITG_06308	4.00786	11.0843
PITG_06343	76.6377	111.794
PITG_06357	8.43682	23.9888
PITG_06373	5.76133	11.2095
PITG_06402	14.2689	10.1777
PITG_06429	18.4251	13.5991
PITG_06480	4.01727	2.10281
PITG_06483	107.064	68.2711
PITG_06506	2.51948	0.619573
PITG_06560	3.05192	1.47756
PITG_06577	1.44718	4.45637
PITG_06579	524.432	335.269
PITG_06632	65.2054	93.863
PITG_06636	102.787	145.136
PITG_06647	95.5844	156.011
PITG_06667	22.8348	36.6098
PITG_06706	44.0148	95.3219
PITG_06723	6.5647	12.0775
PITG_06731	264.807	180.367
PITG_06732	65.0833	101.873
PITG_06733	1.87098	4.39081
PITG_06748	12.3807	18.5809
PITG_06757	48.1675	72.3727
PITG_06783	23.6708	14.5358
PITG_06822	11.6493	21.8602
PITG_06824	9.65326	15.7984
PITG_06827	39.1175	96.4574
PITG_06852	80.9146	49.3152
PITG_06860	49.6912	115.802
PITG_06862	47.045	94.4774
PITG_06863	40.9813	85.5937
PITG_06864	10.0241	7.21094
PITG_06868	20.4601	37.263
PITG_06876	22.7353	15.2726
PITG_06912	50.5128	35.0745
PITG_06918	32.9056	14.7019
PITG_06937	58.5046	21.8816
PITG_06963	16.1768	11.7903
PITG_06976	18.9646	28.2165
PITG_06981	20.7249	41.3797
PITG_06991	53.5909	105.164
PITG_06994	3.02339	5.22699
PITG_07017	23.7851	36.6214
PITG_07024	73.4331	184.083
PITG_07032	23.4106	40.939
PITG_07055	69.1788	49.9155
PITG_07057	33.6932	48.0683
PITG_07084	38.1142	26.4295
PITG_07086	20.3859	4.69587
PITG_07093	109.946	191.047
PITG_07099	60.3292	99.9696
PITG_07134	7.60161	12.2567
PITG_07162	95.152	146.187
PITG_07176	18.7592	29.9296
PITG_07286	71.3649	51.0467
PITG_07296	11.5806	21.2137
PITG_07297	58.0426	36.2584
PITG_07303	16.4453	24.0892
PITG_07311	12.8627	23.7213
PITG_07327	19.7468	35.2478
PITG_07331	16.9743	9.74207
PITG_07335	8.53234	13.3653
PITG_07366	21.2288	13.9902
PITG_07400	885.008	474.168
PITG_07411	53.5324	80.572
PITG_07521	419.879	313.782
PITG_07522	58.8398	39.7399
PITG_07532	2.87965	4.57442
PITG_07562	18.2549	11.1678
PITG_07565	83.1145	24.6553
PITG_07567	43.7731	31.0956
PITG_07571	9.23618	13.4423
PITG_07584	12.6326	19.7477
PITG_07657	28.8466	40.7272
PITG_07661	1.481	6.65209
PITG_07663	0.43599	1.61349
PITG_07699	52.0865	21.1582
PITG_07716	32.0126	49.3189
PITG_07717	28.7898	42.3383
PITG_07727	87.7312	143.287
PITG_07730	22.2859	38.1696
PITG_07749	22.6691	59.1925
PITG_07761	304.043	73.223
PITG_07791	257.33	367.411
PITG_07838	12.6809	19.0722
PITG_07900	26.2367	18.9037
PITG_07968	36.6712	52.3962
PITG_07973	17.2032	11.644
PITG_07978	39.2925	27.7247
PITG_07985	152.967	95.1507
PITG_07991	79.9482	118.961
PITG_08023	26.2657	18.624
PITG_08024	58.5038	40.9571
PITG_08026	24.7967	69.0159
PITG_08042	39.6952	25.3947
PITG_08045	29.8552	67.0116
PITG_08127	44.2626	20.7433
PITG_08173	57.5092	86.462
PITG_08195	23.9794	14.2557
PITG_08200	38.8472	67.6874
PITG_08205	18.4853	27.1769
PITG_08219	1.9146	5.18786
PITG_08232	10.07	6.31772
PITG_08233	8.13395	15.6664
PITG_08234	116.734	236.287
PITG_08235	44.0821	66.3863
PITG_08250	3.75619	13.1818
PITG_08252	6.63081	42.6698
PITG_08283	6.90913	0.978325
PITG_08293	2.42891	6.08325
PITG_08296	2.92505	9.47152
PITG_08297	4.34237	12.12
PITG_08311	532.769	171.321
PITG_08320	32.139	126.483
PITG_08338	10.4832	23.1812
PITG_08339	5.7013	3.39819
PITG_08351	36.4501	56.9938
PITG_08386	215.618	92.5742
PITG_08440	28.1234	47.1045
PITG_08441	9.37977	28.9586
PITG_08460	25.7543	16.8947
PITG_08471	14.0316	20.7372
PITG_08491	14.837	31.626
PITG_08497	132.792	46.9554
PITG_08502	26.2594	48.6269
PITG_08529	12.4153	17.6807
PITG_08536	5.30233	8.60604
PITG_08602	27.335	39.2338
PITG_08608	17.0302	10.9476
PITG_08611	443.814	329.16
PITG_08680	44.8135	72.3658
PITG_08681	41.074	62.3727
PITG_08708	28.0511	53.1902
PITG_08712	31.1848	45.8868
PITG_08722	3.34382	9.56274
PITG_08733	172.568	126.274
PITG_08734	90.3247	57.1417
PITG_08780	90.6272	40.8967
PITG_08795	1.12196	1.98708
PITG_08811	25.3265	15.1751
PITG_08869	102.394	142.918
PITG_08879	390.551	200.143
PITG_08900	12.831	9.03944
PITG_08940	0.0747228	11.7207
PITG_08941	0.0983851	2.66706
PITG_08957	3.02654	5.02024
PITG_08958	7.40488	12.4487
PITG_08968	10.802	7.14594
PITG_09001	153.5	103.414
PITG_09003	13.922	9.55277
PITG_09005	40.1076	27.6993
PITG_09021	4.65515	3.09904
PITG_09042	18.3934	36.099
PITG_09067	8.9739	18.5908
PITG_09183	22.2837	13.7827
PITG_09193	11.0551	2.53493
PITG_09194	35.2647	8.98732
PITG_09222	43.4938	73.4656
PITG_09227	29.7642	15.8835
PITG_09247	14.8773	10.2135
PITG_09285	49.5571	36.7024
PITG_09295	24.7968	52.2541
PITG_09342	12.2134	18.7292
PITG_09365	16.9936	10.4394
PITG_09374	18.1248	37.2185
PITG_09393	146.467	100.705
PITG_09409	39.2409	27.0192
PITG_09425	31.1492	66.4942
PITG_09432	163.392	390.432
PITG_09439	17.8111	56.9359
PITG_09448	14.0776	20.0892
PITG_09450	33.3894	54.9002
PITG_09453	59.7404	89.6742
PITG_09454	26.5803	45.8301
PITG_09534	13.8468	23.9044
PITG_09536	47.5583	67.5584
PITG_09570	141.184	228.267
PITG_09711	536.446	361.585
PITG_09716	4.12726	10.3671
PITG_09723	66.8143	46.8122
PITG_09727	25.9386	37.8646
PITG_09767	20.8067	40.6346
PITG_09792	55.056	105.736
PITG_09829	22.8034	36.271
PITG_09849	7.0903	13.2036
PITG_09855	31.5829	19.0085
PITG_09866	33.4931	59.5729
PITG_09943	15.1514	29.9676
PITG_09964	278.78	197.632
PITG_09987	24.7189	38.1231
PITG_09995	93.5833	32.7994
PITG_09998	49.7116	72.6285
PITG_10010	19.6828	14.088
PITG_10011	31.7177	21.4607
PITG_10015	46.2914	64.9361
PITG_10018	29.9005	53.7242
PITG_10039	47.9855	18.2255
PITG_10044	2.75285	1.25174
PITG_10059	12.0526	7.31445
PITG_10095	40.7915	70.2465
PITG_10142	79.3563	110.818
PITG_10151	7.80421	4.19941
PITG_10166	19.5989	35.3105
PITG_10201	28.4786	47.3921
PITG_10210	245.16	154.162
PITG_10218	361.828	262.156
PITG_10233	8.36263	4.9101
PITG_10237	4.23561	1.86445
PITG_10258	5.61668	13.057
PITG_10264	36.5153	68.9085
PITG_10284	17.4322	7.03754
PITG_10289	33.751	47.4184
PITG_10292	43.9427	30.1453
PITG_10293	22.4298	3.61937
PITG_10320	1.32584	0.160288
PITG_10352	2.03657	6.89035
PITG_10353	2.24637	4.90326
PITG_10396	6.00264	3.01362
PITG_10430	1.8972	0.705943
PITG_10445	39.1767	68.8712
PITG_10452	37.9265	59.0829
PITG_10454	35.0857	52.8125
PITG_10460	10.288	6.87195
PITG_10487	15.205	33.4781
PITG_10488	6.8351	13.488
PITG_10508	26.1847	37.1088
PITG_10561	12.6844	8.37377
PITG_10643	7.79521	15.5206
PITG_10654	17.2411	10.3671
PITG_10671	9.59297	16.133
PITG_10722	35.1645	17.3685
PITG_10724	5.89685	3.7904
PITG_10763	37.046	61.6396
PITG_10768	14.1363	35.1538
PITG_10769	13.4314	27.1646
PITG_10772	140.192	198.277
PITG_10774	4.65108	9.49161
PITG_10799	1.26142	0.434614
PITG_10819	6.07763	9.46062
PITG_10834	8.96016	15.6234
PITG_10845	10.181	6.84037
PITG_10866	58.8795	106.69
PITG_10880	4.3046	13.2293
PITG_10888	44.2403	32.7186
PITG_10890	21.0444	14.0202
PITG_10940	18.8461	47.757
PITG_10945	3.44964	5.98895
PITG_10954	49.5329	80.808
PITG_11057	12.8084	19.4759
PITG_11060	748.173	537.028
PITG_11083	44.8038	62.8307
PITG_11088	18.1648	35.7739
PITG_11116	2.50637	5.1521
PITG_11120	27.2829	17.8125
PITG_11122	35.5182	75.4234
PITG_11138	51.3838	17.5676
PITG_11139	66.3351	41.9289
PITG_11161	99.8516	209.502
PITG_11184	17.6663	11.8656
PITG_11189	60.7958	32.7869
PITG_11198	74.0588	150.649
PITG_11214	3.08168	7.4991
PITG_11224	16.6881	11.8996
PITG_11233	17.663	35.3374
PITG_11247	50.7631	31.3255
PITG_11249	52.8339	28.4339
PITG_11251	4.96013	13.4081
PITG_11259	63.1022	36.6017
PITG_11262	3.38951	8.82685
PITG_11275	12.3669	7.75456
PITG_11283	286.621	163.135
PITG_11365	26.4482	43.7378
PITG_11373	10.1965	6.95527
PITG_11413	12.2682	17.8373
PITG_11448	65.2354	10.1803
PITG_11469	8.33915	15.7243
PITG_11471	9.36571	6.13255
PITG_11474	286.225	209.907
PITG_11492	6.62579	15.133
PITG_11536	20.6191	11.5142
PITG_11545	7.35882	4.53084
PITG_11581	7.60084	3.94223
PITG_11612	115.502	178.105
PITG_11635	3.53717	5.90452
PITG_11660	15.7489	22.9274
PITG_11671	18.9062	11.7031
PITG_11674	14.1267	9.57826
PITG_11718	0.557932	7.87174
PITG_11727	14.6455	34.1927
PITG_11728	31.1902	22.2416
PITG_11730	1.49406	2.57466
PITG_11796	11.7196	27.9257
PITG_11803	62.3311	18.4892
PITG_11805	87.3314	58.7402
PITG_11861	11.1747	16.9803
PITG_11868	5.00999	10.7031
PITG_11936	8.41476	21.3124
PITG_11942	84.6544	60.9932
PITG_11947	10.5105	7.09605
PITG_11965	119.491	79.8817
PITG_11996	36.0954	19.1572
PITG_12001	54.0055	107.74
PITG_12153	31.2216	23.3939
PITG_12161	139.416	201.814
PITG_12162	18.6702	33.2428
PITG_12165	13.7781	29.6312
PITG_12179	40.4006	88.5246
PITG_12215	35.563	52.5442
PITG_12225	17.1715	32.4169
PITG_12237	22.5721	15.6841
PITG_12241	42.6883	29.1799
PITG_12292	24.3183	38.8527
PITG_12296	0.629901	2.70745
PITG_12305	25.8142	60.7847
PITG_12349	19.4796	31.0709
PITG_12356	27.9874	14.5268
PITG_12357	11.0497	16.3102
PITG_12427	535.646	375.642
PITG_12440	2.69197	6.25219
PITG_12452	7.17876	15.6343
PITG_12462	110.459	52.9372
PITG_12465	16.4316	28.1872
PITG_12468	11.824	7.12264
PITG_12479	1.86058	4.0806
PITG_12486	57.5975	32.9805
PITG_12503	2.21418	4.57151
PITG_12504	29.9424	48.215
PITG_12507	2.72386	1.71943
PITG_12524	9.18342	27.7432
PITG_12533	55.1987	125.532
PITG_12535	45.9789	83.3576
PITG_12552	6.24293	13.3267
PITG_12555	38.5729	83.2824
PITG_12561	517.098	987.495
PITG_12587	0.479726	2.18258
PITG_12595	16.0455	30.0012
PITG_12678	19.4368	39.014
PITG_12683	34.8793	53.3468
PITG_12749	163.412	291.389
PITG_12757	40.0905	29.3499
PITG_12764	11.2109	16.7204
PITG_12808	23.2451	47.0305
PITG_12835	37.0319	54.7889
PITG_12841	24.1283	8.47212
PITG_12867	16.5962	27.1155
PITG_12872	16.3934	52.6938
PITG_12931	8.87329	13.1569
PITG_12939	7.07009	5.07918
PITG_12946	18.7254	27.9049
PITG_12971	53.2683	14.74
PITG_12999	42.0309	24.4951
PITG_13005	116.473	45.601
PITG_13006	38.0057	14.7338
PITG_13011	188.529	109.843
PITG_13013	344.266	219.82
PITG_13016	80.7155	180.156
PITG_13017	16.9716	32.7082
PITG_13020	63.4215	294.758
PITG_13022	4.38984	30.7046
PITG_13023	6.68292	33.3205
PITG_13037	3.03563	14.8867
PITG_13116	530.733	211.299
PITG_13131	16.9859	42.3945
PITG_13136	5.3008	1.46293
PITG_13157	335.708	502.914
PITG_13171	7.03823	18.1334
PITG_13176	100.111	160.294
PITG_13196	0.308515	1.71962
PITG_13203	0.442959	21.0241
PITG_13256	160.674	115.31
PITG_13268	14.1496	38.8819
PITG_13281	13.7626	20.9488
PITG_13282	4.27142	6.56325
PITG_13286	459.572	123.606
PITG_13299	4.06892	6.37526
PITG_13300	43.5256	77.8988
PITG_13308	12.5108	5.71417
PITG_13328	0.15466	0.743027
PITG_13345	14.926	22.0675
PITG_13362	14.8715	11.1108
PITG_13380	9.46731	22.7934
PITG_13389	5.03775	2.53694
PITG_13391	73.1732	54.0178
PITG_13402	56.2355	100.258
PITG_13409	11.2033	7.50685
PITG_13417	34.9234	24.04
PITG_13429	12.2868	27.3839
PITG_13444	33.5032	23.5405
PITG_13449	9.66709	18.7212
PITG_13544	18.2692	13.4561
PITG_13558	38.1382	24.9805
PITG_13575	106.091	150.133
PITG_13582	7.43998	19.0633
PITG_13595	17.8423	33.872
PITG_13597	97.4889	172.232
PITG_13624	29.315	42.1947
PITG_13655	2.21904	4.83398
PITG_13660	597.017	817.72
PITG_13661	72.8621	179.912
PITG_13673	430.803	320.954
PITG_13713	331.828	89.2566
PITG_13788	1.89606	5.0457
PITG_13807	977.335	661.354
PITG_13826	48.8321	36.196
PITG_13832	134.48	100.071
PITG_13835	23.0041	64.2073
PITG_13839	71.5316	101.964
PITG_13846	34.7468	52.0152
PITG_13847	8.67963	13.0406
PITG_13853	23.627	45.0863
PITG_13867	4.20299	11.2674
PITG_13868	3.8606	9.19675
PITG_13924	12.0207	22.2202
PITG_13981	80.5756	131.889
PITG_14002	198.513	150.325
PITG_14013	119.545	72.8814
PITG_14067	57.7579	40.5508
PITG_14070	71.7294	47.9615
PITG_14104	1.91072	4.25967
PITG_14123	2.55088	4.49352
PITG_14126	0.204983	6.72696
PITG_14136	13.524	19.74
PITG_14152	13.7524	24.4253
PITG_14172	16.772	29.1813
PITG_14175	120.187	69.2793
PITG_14208	18.2158	11.4156
PITG_14215	39.8372	25.3785
PITG_14223	49.2647	96.756
PITG_14248	54.0211	121.541
PITG_14286	9.7301	15.9081
PITG_14319	1.59914	0.0571499
PITG_14343	23.1904	14.7742
PITG_14388	10.0328	6.8045
PITG_14441	16.5516	10.5069
PITG_14448	3.06136	8.44269
PITG_14452	19.1523	11.6684
PITG_14479	4.52966	0.897586
PITG_14530	9.55487	16.1834
PITG_14532	50.2446	31.0406
PITG_14572	27.2681	54.7674
PITG_14596	39.0506	62.0112
PITG_14606	37.0719	60.9872
PITG_14610	13.9665	34.3014
PITG_14613	38.8134	72.8229
PITG_14626	8.66218	14.4038
PITG_14676	55.5904	30.2702
PITG_14696	224.67	309.383
PITG_14730	19.7647	42.7205
PITG_14810	13.8329	7.97771
PITG_14877	98.9631	148.442
PITG_14884	23.1787	49.4078
PITG_14891	9.77492	16.134
PITG_14911	19.2968	32.1793
PITG_14912	19.2512	61.8354
PITG_14968	1.07659	5.30397
PITG_14978	44.7802	31.4662
PITG_15026	27.6019	38.0923
PITG_15039	8.0037	13.9452
PITG_15067	1.8388	3.40892
PITG_15125	1.90747	3.61801
PITG_15148	26.4311	42.8396
PITG_15175	9.16544	14.5466
PITG_15202	143.506	99.5264
PITG_15235	16.7708	3.75853
PITG_15242	37.5734	25.5921
PITG_15256	42.0765	21.9687
PITG_15329	118.258	234.916
PITG_15406	185.077	444.468
PITG_15409	333.145	460.023
PITG_15470	11.9068	22.6626
PITG_15481	6.43411	3.9301
PITG_15492	536.831	832.144
PITG_15497	0.482903	1.97516
PITG_15505	22.8846	16.4413
PITG_15529	14.8164	27.5429
PITG_15611	3.94034	6.50179
PITG_15616	11.7407	7.32227
PITG_15621	26.1397	18.8941
PITG_15655	7.0868	4.50955
PITG_15658	3.76404	7.30578
PITG_15669	1.9418	0.924936
PITG_15685	15.5696	23.406
PITG_15687	156.53	103.26
PITG_15706	6.55109	25.013
PITG_15707	16.4235	27.7565
PITG_15731	8.75656	13.1361
PITG_15736	21.7183	32.3767
PITG_15740	12.3148	25.2003
PITG_15749	33.1342	80.3575
PITG_15778	33.674	47.604
PITG_15791	194.11	142.399
PITG_15807	77.4223	57.5997
PITG_15847	3.37667	5.87311
PITG_15865	4.66134	8.32657
PITG_15873	142.177	89.4395
PITG_15875	5.65176	3.63156
PITG_15877	133.114	97.1653
PITG_15898	2.92449	5.11745
PITG_15903	36.311	22.6133
PITG_15904	0.402072	1.48361
PITG_15941	8.7949	3.51495
PITG_15942	38.455	15.5604
PITG_15946	16.9697	12.1429
PITG_15947	18.4483	12.7688
PITG_15953	12.9054	21.9727
PITG_15996	210.929	341.314
PITG_16076	37.3344	55.5336
PITG_16078	34.6261	68.8621
PITG_16079	30.6425	43.7757
PITG_16105	27.4028	48.3634
PITG_16107	48.4945	98.0778
PITG_16199	11.3051	2.00586
PITG_16200	8.90975	3.03554
PITG_16212	10.7794	16.484
PITG_16272	30.9262	43.2655
PITG_16349	1.23394	3.412
PITG_16386	32.5426	47.5079
PITG_16427	23.0868	46.1119
PITG_16453	17.0203	11.9069
PITG_16464	99.1054	249.468
PITG_16526	28.9391	50.4051
PITG_16549	56.7462	40.2516
PITG_16584	47.3993	35.0224
PITG_16614	14.4872	8.71681
PITG_16619	41.6122	24.1097
PITG_16658	2.71931	6.55698
PITG_16659	11.2095	26.3108
PITG_16680	73.931	54.365
PITG_16682	8.51677	5.20669
PITG_16686	13.1249	21.0929
PITG_16715	491.782	202.964
PITG_16792	77.456	117.407
PITG_16813	62.8477	125.568
PITG_16829	0.758084	1.67603
PITG_16832	1.20366	4.40358
PITG_16866	15.3962	25.9796
PITG_16899	54.4329	102.167
PITG_16907	23.982	72.3827
PITG_16916	19.1579	28.9617
PITG_16918	142.525	82.8105
PITG_16938	52.6352	111.707
PITG_16939	18.4281	26.3756
PITG_16983	18.2506	11.6305
PITG_17016	12.9685	9.32761
PITG_17023	54.8448	26.1225
PITG_17028	19.3972	12.6469
PITG_17033	748.165	527.623
PITG_17036	20.7449	33.079
PITG_17053	9.35771	16.8515
PITG_17070	34.8392	50.6769
PITG_17080	21.6733	13.5503
PITG_17135	21.1882	39.8362
PITG_17137	17.0658	12.2281
PITG_17153	13.1842	22.5653
PITG_17157	15.7865	35.931
PITG_17272	23.8618	39.1209
PITG_17298	15.4102	26.4236
PITG_17309	10.9175	20.9445
PITG_17316	6.84359	14.0732
PITG_17365	17.07	40.3919
PITG_17383	7.41265	11.2728
PITG_17404	46.1953	111.335
PITG_17409	11.027	21.3787
PITG_17430	90.6715	32.1517
PITG_17508	5.17078	8.98302
PITG_17515	3.59366	6.2792
PITG_17516	618.287	1031.2
PITG_17517	33.8372	21.0132
PITG_17562	20.0013	28.8146
PITG_17696	27.3595	46.3981
PITG_17699	14.6575	31.5665
PITG_17723	13.5621	21.5251
PITG_17750	3.63782	8.26045
PITG_17778	20.0368	30.7981
PITG_17804	1.36638	11.7883
PITG_17829	20.1734	36.9559
PITG_17849	0.505817	2.2137
PITG_17853	10.0609	16.6773
PITG_17920	211.285	345.154
PITG_17995	17.151	37.8736
PITG_18014	27.9284	57.4573
PITG_18025	182.083	100.98
PITG_18054	299.12	416.044
PITG_18055	57.8192	83.6581
PITG_18058	33.0359	55.9362
PITG_18078	6.90041	13.1609
PITG_18083	18.1403	30.8871
PITG_18100	138.107	214.752
PITG_18103	19.561	33.837
PITG_18127	43.9803	25.4713
PITG_18184	23.3602	41.6579
PITG_18188	26.2753	37.4585
PITG_18246	20.3451	47.5552
PITG_18252	15.7593	29.6331
PITG_18298	108.876	60.9171
PITG_18306	1143.11	1566.58
PITG_18312	491.105	327.22
PITG_18336	7.15645	4.20021
PITG_18339	142.046	41.9763
PITG_18340	185.501	34.8655
PITG_18361	18.2444	35.4679
PITG_18377	9.94328	7.03582
PITG_18407	2.23707	5.68526
PITG_18411	15.914	7.84588
PITG_18421	76.858	106.938
PITG_18433	8.14973	4.30985
PITG_18442	15.0711	22.793
PITG_18479	1.54099	4.115
PITG_18503	16.6692	10.8903
PITG_18521	4.56214	8.57201
PITG_18538	111.778	56.264
PITG_18545	36.9902	53.3298
PITG_18706	235.478	150.812
PITG_18707	77.8167	55.4712
PITG_18718	474.118	651.407
PITG_18720	604.856	325.549
PITG_18741	14.0077	20.3093
PITG_18748	10.1826	7.09028
PITG_18755	16.8616	35.3289
PITG_18777	9.56389	21.1968
PITG_18813	14.1616	22.5663
PITG_18870	1.43782	3.51056
PITG_18923	67.442	142.55
PITG_18951	4.10327	2.37659
PITG_18975	14.8861	26.6619
PITG_18994	2.25053	4.19108
PITG_19026	37.2126	54.4145
PITG_19119	142.837	68.4027
PITG_19125	8.41389	13.3044
PITG_19143	221.165	62.6804
PITG_19163	48.7826	109.552
PITG_19247	51.3894	36.4192
PITG_19249	0.477632	1.68094
PITG_19280	11.939	24.6602
PITG_19281	95.2478	138.843
PITG_19363	1.34941	2.45522
PITG_19426	0.530283	2.35963
PITG_19471	18.1441	11.5663
PITG_19563	8.23184	14.4213
PITG_19589	31.2223	19.6057
PITG_19606	42.9148	84.5761
PITG_19608	99.6176	153.002
PITG_19648	6.98892	11.1907
PITG_19656	61.0192	90.1777
PITG_19671	19.3802	42.9687
PITG_19705	57.3583	29.5052
PITG_19735	60.6358	87.7074
PITG_19742	13.8892	30.0051
PITG_19766	30.5676	45.474
PITG_19841	21.4219	13.6063
PITG_19842	9.29044	13.7191
PITG_19875	26.1138	19.1748
PITG_19876	19.5199	38.5434
PITG_19890	0.829548	2.73227
PITG_19917	4.64531	9.67301
PITG_19938	12.6197	23.871
PITG_19957	13.3789	5.15551
PITG_19983	3.90147	7.29743
PITG_19993	91.1035	138.59
PITG_20038	11.7423	7.69494
PITG_20078	12.1597	7.50245
PITG_20088	12.1887	8.31132
PITG_20109	6.07611	3.20638
PITG_20110	8.0261	4.64706
PITG_20134	1.33219	7.52384
PITG_20171	18.7043	12.1801
PITG_20204	6.61024	4.82272
PITG_20213	12.9102	21.2467
PITG_20231	0.643219	2.33342
PITG_20251	13.2726	8.10833
PITG_20300	203.848	397.552
PITG_20374	156.871	49.8469
PITG_20385	26.3566	17.3767
PITG_20412	77.6692	114.956
PITG_20414	50.1595	32.3898
PITG_20503	6.43524	4.28078
PITG_20539	0.882674	12.3921
PITG_20548	19.8613	31.9043
PITG_20593	16.0729	26.5588
PITG_20619	0.71593	2.18607
PITG_20646	3.01667	5.74153
PITG_20685	70.0534	150.262
PITG_20688	86.3604	162.681
PITG_20715	89.3468	63.1701
PITG_20759	27.3167	19.509
PITG_20801	22.323	35.4515
PITG_20810	8.04689	17.6231
PITG_20815	44.2078	132.244
PITG_20818	25.8882	61.2386
PITG_20843	1.6555	3.16976
PITG_20846	5.58228	14.4521
PITG_20903	38.8921	54.9023
PITG_20970	36.4425	25.7509
PITG_20977	0.0385882	0.498812
PITG_20981	11.8137	24.6581
PITG_21012	55.893	95.5292
PITG_21110	14.2506	8.1476
PITG_21170	18.3687	11.6429
PITG_21176	54.0639	79.0828
PITG_21185	48.6289	72.0322
PITG_21187	62.5507	45.9609
PITG_21196	8.8096	16.3813
PITG_21255	4.58802	3.02236
PITG_21256	24.5755	16.0953
PITG_21313	22.4276	12.3227
PITG_21351	18.9762	28.2661
PITG_21473	12.2096	20.4422
PITG_21521	1.71939	3.65997
PITG_21524	8.33638	16.4388
PITG_21658	0.366647	1.05039
PITG_21697	213.036	111.614
PITG_21743	71.6066	131.29
PITG_21770	6.95566	3.46671
PITG_21828	8.80664	15.2973
PITG_21846	2.92438	11.9575
PITG_21851	38.962	64.7138
PITG_21872	19.5588	10.0735
PITG_22016	46.0419	92.1163
PITG_22124	30.6411	11.1444
PITG_22136	12.6152	27.3257
PITG_22186	6.20386	4.04066
PITG_22303	0	0.905013
PITG_22323	10.6611	21.6521
PITG_22333	8.798	2.39485
PITG_22343	53.1709	115.346
PITG_22364	6.61227	1.06726
PITG_22415	2.65924	6.08772
PITG_22416	702.566	1129.31
PITG_22431	10.2148	2.38021
PITG_22512	0.611679	2.47187
PITG_22529	8.48148	14.7282
PITG_22562	48.9636	114.561
PITG_22624	0.571516	1.74019
PITG_22634	0.0808576	1.41715
PITG_22675	8.39845	16.762
PITG_22680	25.1868	11.1106
PITG_22685	58.0641	26.0817
PITG_22718	0.734391	1.87815
PITG_22734	17.1544	41.4061
PITG_22758	5.71186	9.34173
PITG_22799	5.69487	2.63169
PITG_22824	35.6983	50.6804
PITG_22843	5.99186	10.162
PITG_22851	14.2217	58.0566
PITG_22856	13.3391	8.52072
PITG_22872	0.359185	6.53575
PITG_22958	36.789	77.8347
PITG_23035	7.95478	12.8399
PITG_23049	0.109123	0.391646
PITG_23092	2.01312	13.0337
PITG_23113	19.8656	33.2923
PITG_23158	60.7488	43.8258
PITG_23159	21.7723	14.3757
PITG_23273	2.64388	1.0719
PITG_23322	3.73219	0.0336484
PITG_23339	8.66857	25.7369
