# Supplementary material for: Melatonin Attenuates Potato Late Blight by Disrupting Cell Growth, Stress Tolerance, Fungicide Susceptibility and Homeostasis of Gene Expression in Phytophthora infestans
Source: Front Plant Sci. 2017 Nov 21;8:1993. doi: 10.3389/fpls.2017.01993 (PMC5702310; doi:10.3389/fpls.2017.01993)
Supplement: Supplementary file 8 [file Table4.XLSX]

## Sheet: Table S4A
Table S4A The Summary of total GO terms in transcriptome
GO_accession	Description	Term_type	Over_represented_pValue	Corrected_pValue	DEG_item	DEG_list	Bg_item	Bg_list	Up_Gene number	Up_Gene_names	Down_Gene number	Down_Gene_names
GO:0042254	ribosome biogenesis	biological_process	4.36e-17	1.81e-13	27	813	52	10234	27	PITG_18755,PITG_19280,PITG_05445,PITG_02592,PITG_12931,PITG_00663,PITG_14912,PITG_03802,Novel01890,PITG_11088,PITG_13016,PITG_07327,Novel01297,PITG_13300,PITG_03156,PITG_10819,PITG_03955,PITG_02593,PITG_03452,PITG_08045,PITG_01019,PITG_04384,PITG_02887,PITG_22323,PITG_03818,PITG_17365,PITG_20688	0
GO:0022613	ribonucleoprotein complex biogenesis	biological_process	6.22e-15	1.29e-11	28	813	66	10234	28	PITG_03452,PITG_02593,PITG_08045,PITG_01019,PITG_04384,PITG_02887,PITG_03818,PITG_22323,PITG_17365,PITG_20688,PITG_13300,Novel01297,PITG_10819,PITG_03156,PITG_03955,PITG_00663,PITG_12931,PITG_03802,PITG_14912,Novel01890,PITG_03956,PITG_11088,PITG_13016,PITG_07327,PITG_18755,PITG_19280,PITG_05445,PITG_02592	0
GO:0006364	rRNA processing	biological_process	5.1e-09	7.08e-06	14	813	29	10234	14	PITG_01019,PITG_12931,PITG_00663,PITG_02593,PITG_03452,PITG_08045,PITG_13016,PITG_17365,PITG_11088,PITG_03818,PITG_13300,Novel01297,PITG_02592,PITG_03955	0
GO:0016072	rRNA metabolic process	biological_process	2.25e-08	2.34e-05	14	813	32	10234	14	PITG_02593,PITG_03452,PITG_08045,PITG_12931,PITG_01019,PITG_00663,PITG_13016,PITG_03818,PITG_11088,PITG_17365,Novel01297,PITG_13300,PITG_03955,PITG_02592	0
GO:0034470	ncRNA processing	biological_process	4.83e-08	4.03e-05	22	813	76	10234	22	PITG_02592,PITG_14136,PITG_00663,PITG_12931,PITG_13016,PITG_09866,PITG_12867,PITG_11088,PITG_10166,PITG_13300,Novel01297,PITG_03696,PITG_01813,PITG_00558,PITG_03955,PITG_03452,PITG_02593,PITG_08045,PITG_01019,PITG_02557,PITG_03818,PITG_17365	0
GO:0005730	nucleolus	cellular_component	9.93e-08	6.89e-05	8	813	11	10234	8	PITG_13016,PITG_11198,PITG_02593,PITG_16792,PITG_05445,PITG_02592,PITG_19608,PITG_03955	0
GO:0030684	preribosome	cellular_component	3e-06	0.001785	10	813	21	10234	10	PITG_17365,PITG_03818,PITG_12931,PITG_01019,PITG_02593,Novel00373,PITG_12292,PITG_02592,PITG_12305,PITG_14730	0
GO:0008026	ATP-dependent helicase activity	molecular_function	5.79e-06	0.0026774	20	813	73	10234	20	PITG_09792,PITG_00499,PITG_07311,PITG_06981,PITG_02478,PITG_03304,PITG_02839,PITG_00791,PITG_00227,PITG_01427,PITG_09042,PITG_08026,PITG_09943,PITG_13017,PITG_03157,PITG_03675,PITG_12165,PITG_03301,PITG_19163,PITG_06827	0
GO:0070035	purine NTP-dependent helicase activity	molecular_function	5.79e-06	0.0026774	20	813	73	10234	20	PITG_00227,PITG_09042,PITG_01427,PITG_08026,PITG_09943,PITG_13017,PITG_02478,PITG_03304,PITG_02839,PITG_00791,PITG_07311,PITG_06981,PITG_09792,PITG_00499,PITG_12165,PITG_19163,PITG_03301,PITG_06827,PITG_03675,PITG_03157	0
GO:0044085	cellular component biogenesis	biological_process	6.43e-06	0.0026774	33	813	192	10234	32	Novel01297,Novel01881,PITG_08045,PITG_03452,PITG_03818,PITG_20688,PITG_18755,PITG_02592,PITG_12931,PITG_03802,PITG_14912,PITG_07327,Novel01352,PITG_13016,PITG_10819,PITG_03156,PITG_13300,PITG_03955,PITG_01019,PITG_02593,PITG_02887,PITG_04384,PITG_17365,PITG_22323,Novel01541,PITG_05445,PITG_19280,PITG_00663,Novel00359,Novel01890,PITG_03956,PITG_11088	1	PITG_00688
GO:0003723	RNA binding	molecular_function	8.11e-06	0.0030698	46	813	298	10234	44	PITG_12524,PITG_09042,PITG_06981,PITG_18184,PITG_03764,PITG_14596,PITG_03956,PITG_06827,PITG_03999,PITG_20903,PITG_00483,PITG_15740,PITG_01035,PITG_10201,PITG_17723,Novel00093,PITG_14610,PITG_06262,PITG_04487,PITG_17298,PITG_00558,PITG_19608,PITG_01680,Novel01297,PITG_04428,PITG_08681,PITG_15529,PITG_07327,PITG_09866,PITG_10166,PITG_03802,PITG_05512,PITG_14912,PITG_03308,PITG_03712,PITG_17272,PIT…	2	PITG_11728,PITG_12486
GO:0003899	DNA-directed RNA polymerase activity	molecular_function	1.17e-05	0.0040516	13	813	43	10234	13	PITG_16659,PITG_02420,PITG_08173,PITG_03855,PITG_16526,PITG_10289,PITG_10445,PITG_11365,PITG_00051,PITG_09425,PITG_06706,PITG_18777,PITG_16658	0
GO:0009082	branched-chain amino acid biosynthetic process	biological_process	1.42e-05	0.0045548	8	813	15	10234	0		8	PITG_20759,PITG_12462,PITG_04441,PITG_02740,PITG_18538,PITG_02925,PITG_22685,PITG_03410
GO:0043436	oxoacid metabolic process	biological_process	1.7e-05	0.0050538	57	813	394	10234	27	PITG_10264,PITG_04601,PITG_14696,PITG_05805,PITG_02049,PITG_17153,PITG_01072,PITG_19656,PITG_13176,PITG_12161,PITG_13924,PITG_12946,PITG_00221,PITG_05374,PITG_10454,PITG_01065,PITG_00720,PITG_11116,PITG_13402,PITG_01761,PITG_10452,PITG_18545,PITG_18188,PITG_13429,PITG_19993,PITG_02210,PITG_03599	30	PITG_04441,PITG_21697,PITG_02740,PITG_03700,PITG_21313,PITG_03410,PITG_10430,PITG_03440,PITG_12462,PITG_23158,PITG_18706,PITG_18538,PITG_22685,PITG_02786,PITG_00721,PITG_20759,PITG_02925,PITG_13013,PITG_13116,PITG_05380,PITG_03598,PITG_06783,PITG_18720,PITG_03724,PITG_07400,PITG_18025,PITG_09393,PITG_00132,PITG_06016,PITG_20970
GO:0006082	organic acid metabolic process	biological_process	1.84e-05	0.0051129	57	813	395	10234	27	PITG_12946,PITG_00221,PITG_13176,PITG_19656,PITG_12161,PITG_13924,PITG_05374,PITG_10454,PITG_14696,PITG_10264,PITG_04601,PITG_17153,PITG_02049,PITG_01072,PITG_05805,PITG_18545,PITG_18188,PITG_01761,PITG_10452,PITG_02210,PITG_03599,PITG_13429,PITG_19993,PITG_11116,PITG_13402,PITG_01065,PITG_00720	30	PITG_22685,PITG_23158,PITG_18706,PITG_18538,PITG_00721,PITG_20759,PITG_02786,PITG_21313,PITG_03700,PITG_03410,PITG_04441,PITG_21697,PITG_02740,PITG_12462,PITG_10430,PITG_03440,PITG_18025,PITG_18720,PITG_03724,PITG_07400,PITG_06016,PITG_20970,PITG_09393,PITG_00132,PITG_13013,PITG_13116,PITG_02925,PITG_03598,PITG_06783,PITG_05380
GO:0019752	carboxylic acid metabolic process	biological_process	2.34e-05	0.0061017	56	813	389	10234	27	PITG_13402,PITG_11116,PITG_00720,PITG_01065,PITG_18545,PITG_18188,PITG_01761,PITG_10452,PITG_03599,PITG_02210,PITG_13429,PITG_19993,PITG_14696,PITG_04601,PITG_10264,PITG_17153,PITG_02049,PITG_01072,PITG_05805,PITG_12946,PITG_00221,PITG_13176,PITG_19656,PITG_13924,PITG_12161,PITG_05374,PITG_10454	29	PITG_13116,PITG_02925,PITG_03598,PITG_06783,PITG_05380,PITG_18025,PITG_03724,PITG_18720,PITG_07400,PITG_06016,PITG_20970,PITG_09393,PITG_00132,PITG_03700,PITG_21313,PITG_03410,PITG_21697,PITG_04441,PITG_02740,PITG_12462,PITG_10430,PITG_03440,PITG_22685,PITG_23158,PITG_18706,PITG_18538,PITG_20759,PITG_00721,PITG_02786
GO:0009081	branched-chain amino acid metabolic process	biological_process	2.53e-05	0.0061892	8	813	16	10234	0		8	PITG_02925,PITG_02740,PITG_18538,PITG_04441,PITG_03410,PITG_22685,PITG_12462,PITG_20759
GO:0006090	pyruvate metabolic process	biological_process	3.16e-05	0.0069812	12	813	38	10234	0		12	PITG_07400,PITG_21697,PITG_03724,PITG_13116,PITG_03700,PITG_21313,PITG_02786,PITG_00132,PITG_09393,PITG_20970,PITG_03598,PITG_06016
GO:0044724	single-organism carbohydrate catabolic process	biological_process	3.19e-05	0.0069812	12	813	38	10234	1	PITG_18361	11	PITG_03700,PITG_21313,PITG_13116,PITG_21697,PITG_07400,PITG_03598,PITG_06016,PITG_20970,PITG_09393,PITG_02786,PITG_00132
GO:0055114	oxidation-reduction process	biological_process	5.27e-05	0.010965	89	813	764	10234	44	PITG_05579,Novel01514,PITG_15492,PITG_01913,PITG_01896,PITG_02245,PITG_07024,Novel01087,PITG_12161,PITG_21524,PITG_16076,PITG_06723,PITG_01253,PITG_04969,PITG_14136,PITG_10264,PITG_08491,PITG_10940,PITG_21743,PITG_05196,PITG_01761,PITG_18188,PITG_07176,PITG_18545,PITG_02771,PITG_18361,PITG_07303,PITG_02210,PITG_00972,PITG_04064,PITG_11116,PITG_05385,PITG_16832,PITG_08869,PITG_21846,PITG_13924,PIT…	45	PITG_00070,PITG_18298,PITG_12757,PITG_18025,PITG_09005,PITG_03327,PITG_20970,PITG_01939,PITG_10292,PITG_10011,PITG_00688,PITG_01408,PITG_13013,PITG_04690,PITG_13713,PITG_14388,PITG_23158,PITG_13391,PITG_01940,PITG_18951,PITG_10320,PITG_05553,PITG_18340,PITG_04441,PITG_00625,Novel00987,PITG_00880,PITG_07699,PITG_15873,PITG_09003,PITG_03347,PITG_10293,PITG_03530,PITG_14013,PITG_02925,PITG_02792,PIT…
GO:0008652	cellular amino acid biosynthetic process	biological_process	6.31e-05	0.011094	25	813	133	10234	17	PITG_13402,PITG_04601,PITG_10264,PITG_01065,PITG_01072,PITG_05805,PITG_18188,PITG_00221,PITG_18545,PITG_13924,PITG_12161,PITG_13176,PITG_01761,PITG_03599,PITG_02210,PITG_05374,PITG_13429	8	PITG_03410,PITG_02740,PITG_02925,PITG_04441,PITG_12462,PITG_22685,PITG_18538,PITG_20759
GO:0032040	small-subunit processome	cellular_component	7.4e-05	0.011094	8	813	18	10234	8	Novel00373,PITG_01019,PITG_12931,PITG_03818,PITG_17365,PITG_14730,PITG_12305,PITG_12292	0
GO:0006096	glycolytic process	biological_process	7.46e-05	0.011094	11	813	35	10234	0		11	PITG_20970,PITG_03598,PITG_06016,PITG_02786,PITG_00132,PITG_09393,PITG_13116,PITG_21313,PITG_03700,PITG_07400,PITG_21697
GO:0006757	ATP generation from ADP	biological_process	7.46e-05	0.011094	11	813	35	10234	0		11	PITG_03598,PITG_06016,PITG_20970,PITG_09393,PITG_02786,PITG_00132,PITG_21313,PITG_03700,PITG_13116,PITG_21697,PITG_07400
GO:0009135	purine nucleoside diphosphate metabolic process	biological_process	7.46e-05	0.011094	11	813	35	10234	0		11	PITG_21313,PITG_03700,PITG_13116,PITG_21697,PITG_07400,PITG_06016,PITG_03598,PITG_20970,PITG_09393,PITG_00132,PITG_02786
GO:0009179	purine ribonucleoside diphosphate metabolic process	biological_process	7.46e-05	0.011094	11	813	35	10234	0		11	PITG_09393,PITG_00132,PITG_02786,PITG_06016,PITG_03598,PITG_20970,PITG_21697,PITG_07400,PITG_21313,PITG_03700,PITG_13116
GO:0009185	ribonucleoside diphosphate metabolic process	biological_process	7.46e-05	0.011094	11	813	35	10234	0		11	PITG_13116,PITG_03700,PITG_21313,PITG_07400,PITG_21697,PITG_20970,PITG_06016,PITG_03598,PITG_00132,PITG_02786,PITG_09393
GO:0046031	ADP metabolic process	biological_process	7.46e-05	0.011094	11	813	35	10234	0		11	PITG_06016,PITG_03598,PITG_20970,PITG_09393,PITG_00132,PITG_02786,PITG_21313,PITG_03700,PITG_13116,PITG_21697,PITG_07400
GO:0016491	oxidoreductase activity	molecular_function	0.0001085	0.015532	90	813	804	10234	43	PITG_02557,PITG_10095,PITG_03633,PITG_09454,PITG_04601,PITG_06732,PITG_13924,PITG_21846,PITG_11161,PITG_16832,PITG_08869,PITG_05385,PITG_11116,PITG_04064,PITG_00972,PITG_02210,PITG_07303,PITG_18361,PITG_02771,PITG_18545,PITG_07176,PITG_18188,PITG_01761,PITG_05196,PITG_21743,PITG_10940,PITG_08491,PITG_10264,PITG_14136,PITG_04969,PITG_01253,PITG_06723,PITG_21524,PITG_16076,PITG_12161,Novel01087,PIT…	47	PITG_10430,PITG_14532,PITG_11138,PITG_15877,PITG_11581,PITG_03909,PITG_01938,PITG_20385,PITG_02792,PITG_18339,PITG_02925,PITG_14013,PITG_03530,PITG_10293,PITG_03347,PITG_15873,PITG_09003,PITG_07699,PITG_00880,PITG_04661,PITG_00625,PITG_18340,PITG_04441,PITG_05553,PITG_10320,PITG_18951,PITG_13391,PITG_01940,PITG_12427,PITG_23158,PITG_14388,PITG_13713,PITG_04690,PITG_13013,PITG_09723,PITG_01408,PIT…
GO:0006396	RNA processing	biological_process	0.0001119	0.015532	32	813	202	10234	32	PITG_00558,Novel01297,PITG_15529,PITG_03818,PITG_03452,PITG_08440,PITG_08045,PITG_16107,PITG_02592,PITG_06263,PITG_09866,PITG_00036,PITG_13016,PITG_10166,PITG_05512,PITG_12931,PITG_03955,PITG_13300,PITG_03696,PITG_01813,PITG_02557,PITG_17365,PITG_01019,PITG_02593,PITG_05445,PITG_02564,PITG_12867,PITG_03764,PITG_11088,Novel00359,PITG_00663,PITG_14136	0
GO:0036094	small molecule binding	molecular_function	0.00017291	0.023226	197	813	1853	10234	121	PITG_12524,PITG_03304,PITG_19742,PITG_18421,PITG_03633,PITG_05374,PITG_09536,PITG_02564,PITG_15611,PITG_17778,Novel00359,PITG_06991,PITG_12162,PITG_03423,PITG_05987,PITG_02420,PITG_02889,PITG_02089,PITG_18718,PITG_16832,PITG_17404,PITG_16792,PITG_00791,PITG_02839,PITG_06868,PITG_07303,PITG_12165,PITG_15778,PITG_19163,PITG_10487,PITG_17157,PITG_13380,PITG_10452,PITG_17153,PITG_01427,PITG_01498,PIT…	76	PITG_10430,PITG_21313,PITG_10210,PITG_14532,PITG_02805,PITG_22124,PITG_15616,PITG_08042,PITG_01477,PITG_11139,PITG_04709,PITG_01938,PITG_15505,PITG_05537,PITG_19247,PITG_12841,PITG_02642,PITG_08900,PITG_03724,PITG_11728,PITG_07978,PITG_00527,PITG_03410,PITG_04441,PITG_00721,PITG_01370,PITG_03657,PITG_18951,PITG_05498,PITG_23158,PITG_19875,PITG_02796,PITG_04690,PITG_11373,PITG_01408,PITG_06852,PIT…
GO:0009132	nucleoside diphosphate metabolic process	biological_process	0.00021145	0.027515	12	813	45	10234	0		12	PITG_09393,PITG_03347,PITG_02786,PITG_00132,PITG_03598,PITG_06016,PITG_20970,PITG_21697,PITG_07400,PITG_03700,PITG_21313,PITG_13116
GO:0006637	acyl-CoA metabolic process	biological_process	0.00027745	0.03398	5	813	8	10234	3	PITG_15778,PITG_00720,PITG_00453	2	PITG_18720,PITG_00721
GO:0035383	thioester metabolic process	biological_process	0.00027745	0.03398	5	813	8	10234	3	PITG_00720,PITG_00453,PITG_15778	2	PITG_00721,PITG_18720
GO:0034660	ncRNA metabolic process	biological_process	0.00030439	0.036213	24	813	140	10234	24	PITG_12931,PITG_00663,PITG_14136,PITG_07327,PITG_09866,PITG_13016,PITG_12867,PITG_10166,PITG_11088,PITG_02592,PITG_01019,PITG_03452,PITG_02593,PITG_08045,PITG_02557,PITG_17153,PITG_17365,PITG_03818,Novel01297,PITG_13300,PITG_03696,PITG_01813,PITG_00558,PITG_03955	0
GO:0016052	carbohydrate catabolic process	biological_process	0.00033082	0.037084	14	813	65	10234	1	PITG_18361	13	PITG_21697,PITG_18336,PITG_07400,PITG_21313,PITG_03700,PITG_13116,PITG_09393,PITG_02786,PITG_00132,PITG_15791,PITG_03598,PITG_06016,PITG_20970
GO:0034062	RNA polymerase activity	molecular_function	0.00033209	0.037084	13	813	55	10234	13	PITG_18777,PITG_16658,PITG_09425,PITG_00051,PITG_06706,PITG_10289,PITG_10445,PITG_11365,PITG_16659,PITG_02420,PITG_16526,PITG_08173,PITG_03855	0
GO:0006165	nucleoside diphosphate phosphorylation	biological_process	0.00033843	0.037084	11	813	41	10234	0		11	PITG_20970,PITG_03598,PITG_06016,PITG_02786,PITG_00132,PITG_09393,PITG_13116,PITG_21313,PITG_03700,PITG_07400,PITG_21697
GO:0044712	single-organism catabolic process	biological_process	0.00038178	0.040762	19	813	100	10234	6	Novel01352,PITG_18361,Novel01105,PITG_12946,PITG_01761,PITG_14123	13	PITG_06016,PITG_20970,PITG_09393,PITG_02786,PITG_00132,PITG_00636,PITG_07400,PITG_03598,PITG_10430,PITG_21313,PITG_03700,PITG_13116,PITG_21697
GO:0016053	organic acid biosynthetic process	biological_process	0.00043745	0.044428	28	813	175	10234	17	PITG_01072,PITG_05805,PITG_13402,PITG_04601,PITG_10264,PITG_01065,PITG_03599,PITG_02210,PITG_05374,PITG_13429,PITG_18188,PITG_00221,PITG_18545,PITG_13924,PITG_12161,PITG_13176,PITG_01761	11	PITG_12462,PITG_06783,PITG_03410,PITG_02740,PITG_02925,PITG_04441,PITG_20759,PITG_18025,PITG_22685,PITG_18706,PITG_18538
GO:0046394	carboxylic acid biosynthetic process	biological_process	0.00043745	0.044428	28	813	175	10234	17	PITG_04601,PITG_10264,PITG_01065,PITG_13402,PITG_05805,PITG_01072,PITG_12161,PITG_13924,PITG_13176,PITG_01761,PITG_18188,PITG_00221,PITG_18545,PITG_13429,PITG_03599,PITG_02210,PITG_05374	11	PITG_02925,PITG_02740,PITG_04441,PITG_03410,PITG_12462,PITG_06783,PITG_18706,PITG_18538,PITG_18025,PITG_22685,PITG_20759
GO:0000166	nucleotide binding	molecular_function	0.00051941	0.049422	190	813	1814	10234	118	PITG_06868,PITG_18718,PITG_16832,PITG_16792,PITG_17404,PITG_02839,PITG_00791,PITG_10487,PITG_17157,PITG_13380,PITG_10452,PITG_07303,PITG_12165,PITG_15778,PITG_19163,PITG_18421,PITG_19742,PITG_03633,PITG_12524,PITG_03304,PITG_05987,PITG_03423,PITG_02889,PITG_02089,PITG_05374,PITG_09536,PITG_02564,PITG_17778,PITG_15611,Novel00359,PITG_06991,PITG_12162,PITG_02565,PITG_03336,PITG_08681,PITG_01065,PIT…	72	PITG_15505,PITG_05537,PITG_11139,PITG_04709,PITG_01938,PITG_02642,PITG_08900,PITG_03724,PITG_19247,PITG_12841,PITG_21313,PITG_10210,PITG_14532,PITG_10430,PITG_15616,PITG_08042,PITG_01477,PITG_02805,PITG_22124,PITG_06852,PITG_01408,PITG_02796,PITG_04690,PITG_11373,PITG_06288,PITG_19589,PITG_18377,PITG_13826,PITG_11728,PITG_07978,PITG_00527,PITG_04441,PITG_23158,PITG_19875,PITG_00721,PITG_01370,PIT…
GO:1901265	nucleoside phosphate binding	molecular_function	0.00051941	0.049422	190	813	1814	10234	118	PITG_08708,PITG_06827,PITG_06732,PITG_03675,PITG_13924,PITG_12678,PITG_07730,PITG_02557,PITG_15731,PITG_00499,PITG_10819,PITG_09792,PITG_03696,PITG_00115,PITG_20818,PITG_03712,PITG_05512,PITG_14626,PITG_19281,PITG_02771,PITG_07716,PITG_11198,PITG_12465,PITG_00227,PITG_20213,PITG_13017,PITG_00720,PITG_03546,PITG_08957,PITG_07311,PITG_18100,PITG_13282,PITG_10454,PITG_06860,PITG_11635,PITG_16076,PIT…	72	PITG_07055,PITG_15256,PITG_11189,PITG_03721,PITG_04478,PITG_08968,PITG_02740,PITG_06016,PITG_18720,PITG_11249,PITG_02356,PITG_03598,PITG_13558,PITG_06480,PITG_02526,PITG_10320,PITG_11805,PITG_05631,PITG_05553,PITG_11247,PITG_18706,PITG_02343,PITG_01940,PITG_10010,PITG_12153,PITG_03658,PITG_11803,PITG_06223,PITG_10011,PITG_20970,PITG_01939,PITG_07985,PITG_13013,PITG_22124,PITG_02805,PITG_15616,PIT…
GO:0046939	nucleotide phosphorylation	biological_process	0.00052223	0.049422	12	813	50	10234	0		12	PITG_21313,PITG_03700,PITG_13116,PITG_21697,PITG_07400,PITG_03598,PITG_06016,PITG_20970,PITG_09393,PITG_18377,PITG_02786,PITG_00132
GO:0032787	monocarboxylic acid metabolic process	biological_process	0.00064738	0.059904	20	813	108	10234	3	PITG_03599,PITG_12946,PITG_00720	17	PITG_02786,PITG_00132,PITG_09393,PITG_20970,PITG_06016,PITG_00721,PITG_18706,PITG_07400,PITG_03724,PITG_18025,PITG_03440,PITG_10430,PITG_03598,PITG_21697,PITG_13116,PITG_21313,PITG_03700
GO:0006177	GMP biosynthetic process	biological_process	0.00072399	0.064143	3	813	3	10234	3	PITG_07024,PITG_19656,PITG_19993	0
GO:0046037	GMP metabolic process	biological_process	0.00072399	0.064143	3	813	3	10234	3	PITG_07024,PITG_19656,PITG_19993	0
GO:0051186	cofactor metabolic process	biological_process	0.00076963	0.066765	24	813	155	10234	7	PITG_00453,PITG_17516,PITG_01065,PITG_00720,PITG_15778,PITG_18188,PITG_18545	17	PITG_06783,PITG_03598,PITG_00688,PITG_13832,PITG_21697,PITG_13116,PITG_03700,PITG_21313,PITG_00132,PITG_02786,PITG_09393,PITG_20970,PITG_00721,PITG_06016,PITG_07400,PITG_18720,PITG_18298
GO:0006091	generation of precursor metabolites and energy	biological_process	0.00083052	0.069861	15	813	77	10234	1	PITG_02049	14	PITG_20970,PITG_03598,PITG_06016,PITG_02786,PITG_03440,PITG_00132,PITG_09393,PITG_13116,Novel00987,PITG_03700,PITG_21313,PITG_07400,PITG_21697,PITG_23158
GO:0006790	sulfur compound metabolic process	biological_process	0.00083887	0.069861	12	813	50	10234	10	PITG_00720,PITG_04601,PITG_04010,PITG_13402,PITG_07991,PITG_18188,PITG_00453,PITG_15778,PITG_17516,PITG_01072	2	PITG_18720,PITG_00721
GO:0008943	obsolete glyceraldehyde-3-phosphate dehydrogenase activity	molecular_function	0.00089537	0.073105	4	813	7	10234	0		4	PITG_01938,PITG_01940,PITG_20970,PITG_01939
GO:1901363	heterocyclic compound binding	molecular_function	0.00092998	0.07447	301	813	3179	10234	217	PITG_04334,Novel00402,PITG_16659,PITG_10487,PITG_09987,PITG_17157,PITG_09450,PITG_07303,PITG_19163,PITG_19608,PITG_06868,PITG_04487,Novel01881,PITG_00791,PITG_03423,PITG_09829,PITG_11365,PITG_05374,PITG_03956,PITG_09536,PITG_02564,PITG_18777,PITG_03855,Novel00261,PITG_19742,PITG_03633,PITG_06748,PITG_12749,PITG_16658,PITG_22529,PITG_08173,Novel01624,PITG_02565,PITG_17298,PITG_03336,PITG_08681,PIT…	84	PITG_02642,PITG_08900,PITG_03724,PITG_12841,PITG_15505,PITG_11139,PITG_04709,PITG_15616,PITG_08042,PITG_21313,PITG_14532,PITG_10430,PITG_01408,PITG_04690,PITG_11373,PITG_14388,PITG_00721,PITG_03657,PITG_11728,PITG_07978,PITG_04441,PITG_15942,PITG_06016,PITG_02526,PITG_13558,PITG_07055,PITG_08968,PITG_06223,PITG_10011,PITG_07985,PITG_07366,PITG_18706,PITG_05553,PITG_03658,PITG_10010,PITG_07699,PIT…
GO:0097159	organic cyclic compound binding	molecular_function	0.00099447	0.078132	301	813	3182	10234	217	PITG_00115,PITG_14696,PITG_18184,PITG_10819,PITG_09792,PITG_07730,PITG_15740,PITG_03675,PITG_01944,PITG_01035,PITG_03999,PITG_07311,Novel01297,PITG_00720,PITG_03771,PITG_20213,PITG_13017,PITG_17723,PITG_13196,PITG_10289,PITG_14912,PITG_04887,PITG_03308,PITG_03712,PITG_04936,PITG_01682,PITG_08026,PITG_09042,PITG_17516,PITG_23113,PITG_02478,PITG_16916,PITG_16526,Novel00450,PITG_10768,PITG_16076,PIT…	84	PITG_08968,PITG_07055,PITG_02526,PITG_13558,PITG_06016,PITG_03658,PITG_10010,PITG_07699,PITG_18706,PITG_05553,PITG_07366,PITG_07985,PITG_06223,PITG_10011,PITG_21313,PITG_14532,PITG_10430,PITG_08042,PITG_15616,PITG_15505,PITG_04709,PITG_11139,PITG_08900,PITG_02642,PITG_03724,PITG_12841,PITG_07978,PITG_11728,PITG_04441,PITG_15942,PITG_14388,PITG_00721,PITG_03657,PITG_01408,PITG_11373,PITG_04690,PIT…
GO:0044272	sulfur compound biosynthetic process	biological_process	0.0010391	0.080123	10	813	38	10234	8	PITG_13402,PITG_07991,PITG_18188,PITG_00720,PITG_04601,PITG_17516,PITG_01072,PITG_00453	2	PITG_18720,PITG_00721
GO:0030529	ribonucleoprotein complex	cellular_component	0.0011191	0.083634	27	813	219	10234	26	PITG_14730,PITG_04334,PITG_06263,PITG_19280,PITG_12305,PITG_02592,PITG_12931,PITG_03768,PITG_18054,PITG_05512,Novel00373,PITG_03956,PITG_07327,Novel01157,Novel01297,PITG_12292,PITG_19608,PITG_01019,PITG_04487,PITG_02593,PITG_06262,PITG_17365,PITG_06636,PITG_03818,PITG_22323,PITG_20688	1	PITG_07055
GO:0019318	hexose metabolic process	biological_process	0.0011248	0.083634	8	813	28	10234	0		8	PITG_20970,PITG_10010,PITG_01939,PITG_01938,PITG_11189,PITG_01940,PITG_03658,PITG_10210
GO:0003676	nucleic acid binding	molecular_function	0.0014975	0.1094	151	813	1523	10234	136	PITG_14596,PITG_06827,PITG_03999,Novel01545,PITG_00663,PITG_08708,PITG_15740,PITG_03675,PITG_01944,PITG_01035,PITG_07730,PITG_02557,Novel00945,PITG_20818,PITG_18184,PITG_00499,PITG_09792,PITG_19563,Novel00353,PITG_07327,PITG_14912,PITG_05512,PITG_04887,PITG_03308,PITG_03712,PITG_10769,PITG_12535,PITG_10289,PITG_15736,PITG_13017,PITG_17723,PITG_13196,PITG_00227,PITG_18407,PITG_07311,PITG_17750,Nov…	15	Novel00727,PITG_12486,PITG_11805,Novel00218,Novel00987,PITG_11803,PITG_07366,PITG_02805,PITG_11536,PITG_12841,PITG_04709,PITG_15505,PITG_15942,PITG_11728,PITG_13826
GO:0000178	exosome (RNase complex)	cellular_component	0.001605	0.11523	3	813	4	10234	3	PITG_20903,PITG_02564,PITG_17723	0
GO:0009309	amine biosynthetic process	biological_process	0.0017105	0.11871	5	813	12	10234	5	PITG_01062,PITG_02303,PITG_00221,PITG_10866,PITG_05805	0
GO:0042401	cellular biogenic amine biosynthetic process	biological_process	0.0017105	0.11871	5	813	12	10234	5	PITG_10866,PITG_05805,PITG_02303,PITG_01062,PITG_00221	0
GO:0006084	acetyl-CoA metabolic process	biological_process	0.0019474	0.13205	4	813	7	10234	2	PITG_15778,PITG_00720	2	PITG_00721,PITG_18720
GO:0035384	thioester biosynthetic process	biological_process	0.0019979	0.13205	4	813	7	10234	2	PITG_00453,PITG_00720	2	PITG_00721,PITG_18720
GO:0071616	acyl-CoA biosynthetic process	biological_process	0.0019979	0.13205	4	813	7	10234	2	PITG_00720,PITG_00453	2	PITG_18720,PITG_00721
GO:0006006	glucose metabolic process	biological_process	0.0022128	0.14397	6	813	19	10234	0		6	PITG_20970,PITG_01939,PITG_01940,PITG_11189,PITG_10210,PITG_01938
GO:0009119	ribonucleoside metabolic process	biological_process	0.0023335	0.14949	22	813	137	10234	7	PITG_17516,Novel01524,PITG_07024,PITG_01913,PITG_19993,Novel01105,PITG_19656	15	PITG_03598,PITG_11139,PITG_02356,PITG_13116,PITG_21313,PITG_03700,PITG_05537,PITG_21697,PITG_20970,PITG_06016,PITG_02786,PITG_22124,PITG_00132,PITG_09393,PITG_07400
GO:0044710	single-organism metabolic process	biological_process	0.0025265	0.15682	181	813	1874	10234	86	PITG_21524,PITG_12161,Novel01105,PITG_01253,PITG_06723,PITG_14136,PITG_04969,Novel01463,PITG_10264,PITG_03493,PITG_08491,PITG_14123,PITG_22758,PITG_21743,Novel01524,PITG_17153,PITG_01072,PITG_05309,Novel01514,PITG_15492,PITG_08681,PITG_01065,Novel01087,Novel01624,PITG_07024,PITG_12946,Novel00359,PITG_05374,PITG_09536,PITG_03633,Novel00853,PITG_04601,PITG_10095,PITG_01761,PITG_10452,PITG_18545,Nov…	95	PITG_23158,PITG_14388,PITG_13391,PITG_22685,PITG_18951,PITG_01860,PITG_02786,PITG_00721,PITG_04441,PITG_18340,PITG_21697,PITG_02679,PITG_00625,PITG_03410,PITG_03347,PITG_15873,PITG_12462,PITG_18377,PITG_13826,PITG_03327,PITG_09964,PITG_10292,PITG_01408,PITG_13116,PITG_04690,PITG_11138,PITG_17016,PITG_18538,PITG_15877,PITG_00636,PITG_05507,PITG_22124,PITG_02805,PITG_10210,PITG_14532,PITG_21313,PIT…
GO:0019362	pyridine nucleotide metabolic process	biological_process	0.0025609	0.15682	12	813	59	10234	0		12	PITG_13116,PITG_03700,PITG_21313,PITG_07400,PITG_21697,PITG_20970,PITG_03598,PITG_06783,PITG_06016,PITG_02786,PITG_00132,PITG_09393
GO:0046496	nicotinamide nucleotide metabolic process	biological_process	0.0025609	0.15682	12	813	59	10234	0		12	PITG_20970,PITG_06016,PITG_03598,PITG_06783,PITG_00132,PITG_02786,PITG_09393,PITG_13116,PITG_21313,PITG_03700,PITG_07400,PITG_21697
GO:0042255	ribosome assembly	biological_process	0.0026607	0.16057	3	813	4	10234	3	PITG_14912,PITG_03802,PITG_10819	0
GO:0044281	small molecule metabolic process	biological_process	0.0028171	0.16406	75	813	676	10234	37	PITG_00720,PITG_11116,PITG_13402,PITG_18361,PITG_02210,PITG_10452,PITG_01761,PITG_18188,PITG_18545,PITG_05805,PITG_02049,PITG_04601,PITG_14696,PITG_05374,PITG_09536,PITG_13924,PITG_00221,PITG_12946,PITG_01065,PITG_01913,PITG_02621,PITG_07024,PITG_19993,PITG_13429,PITG_03599,Novel01524,PITG_01072,PITG_17153,PITG_17516,PITG_10264,PITG_03493,PITG_14123,PITG_10454,PITG_12161,PITG_19656,PITG_13176,Nov…	38	PITG_05380,PITG_02356,PITG_11139,PITG_03598,PITG_02925,PITG_05537,PITG_06016,PITG_18720,PITG_03724,PITG_03440,PITG_10430,PITG_02740,PITG_21313,PITG_03700,PITG_22124,PITG_20759,PITG_18538,PITG_00636,PITG_06783,PITG_13116,PITG_13013,PITG_09723,PITG_00132,PITG_18377,PITG_09393,PITG_20970,PITG_07400,PITG_18025,PITG_03347,PITG_12462,PITG_04441,PITG_21697,PITG_03410,PITG_02786,PITG_00721,PITG_18706,PIT…
GO:0006551	leucine metabolic process	biological_process	0.0028625	0.16406	3	813	4	10234	0		3	PITG_04441,PITG_18538,PITG_12462
GO:0009098	leucine biosynthetic process	biological_process	0.0028625	0.16406	3	813	4	10234	0		3	PITG_12462,PITG_04441,PITG_18538
GO:0030686	90S preribosome	cellular_component	0.0029156	0.16406	2	813	2	10234	2	PITG_02593,PITG_02592	0
GO:0034457	Mpp10 complex	cellular_component	0.0029156	0.16406	2	813	2	10234	2	PITG_02592,PITG_02593	0
GO:0006732	coenzyme metabolic process	biological_process	0.0030325	0.16618	20	813	135	10234	6	PITG_15778,PITG_18545,PITG_17516,PITG_00453,PITG_00720,PITG_01065	14	PITG_00721,PITG_06016,PITG_20970,PITG_09393,PITG_02786,PITG_00132,PITG_18720,PITG_07400,PITG_03598,PITG_06783,PITG_03700,PITG_21313,PITG_13116,PITG_21697
GO:0009116	nucleoside metabolic process	biological_process	0.0031119	0.16618	23	813	150	10234	8	PITG_03493,PITG_01913,PITG_07024,Novel01524,PITG_17516,PITG_19656,Novel01105,PITG_19993	15	PITG_05537,PITG_21697,PITG_13116,PITG_03700,PITG_21313,PITG_02356,PITG_03598,PITG_11139,PITG_07400,PITG_02786,PITG_22124,PITG_00132,PITG_09393,PITG_20970,PITG_06016
GO:1901657	glycosyl compound metabolic process	biological_process	0.0031119	0.16618	23	813	150	10234	8	PITG_19993,PITG_19656,Novel01105,Novel01524,PITG_17516,PITG_03493,PITG_01913,PITG_07024	15	PITG_00132,PITG_22124,PITG_02786,PITG_09393,PITG_20970,PITG_06016,PITG_07400,PITG_02356,PITG_11139,PITG_03598,PITG_05537,PITG_21697,PITG_13116,PITG_21313,PITG_03700
GO:1901605	alpha-amino acid metabolic process	biological_process	0.0031128	0.16618	24	813	164	10234	20	PITG_05374,PITG_10454,PITG_03599,PITG_02210,PITG_19993,PITG_18545,PITG_18188,PITG_00221,PITG_19656,PITG_13176,PITG_01761,PITG_10452,PITG_12161,PITG_01072,PITG_05805,PITG_13402,PITG_14696,PITG_01065,PITG_04601,PITG_10264	4	PITG_22685,PITG_18538,PITG_12462,PITG_04441
GO:0008509	anion transmembrane transporter activity	molecular_function	0.003192	0.16825	15	813	81	10234	6	PITG_01050,PITG_16464,PITG_08233,PITG_11122,PITG_09295,PITG_01053	9	PITG_00991,PITG_04976,PITG_00694,PITG_03725,PITG_08734,PITG_08780,PITG_11471,PITG_20251,PITG_20088
GO:1901607	alpha-amino acid biosynthetic process	biological_process	0.0033887	0.17638	19	813	120	10234	15	PITG_05374,PITG_02210,PITG_03599,PITG_01761,PITG_13176,PITG_12161,PITG_18545,PITG_00221,PITG_18188,PITG_05805,PITG_01072,PITG_01065,PITG_10264,PITG_04601,PITG_13402	4	PITG_18538,PITG_22685,PITG_12462,PITG_04441
GO:0055085	transmembrane transport	biological_process	0.0035479	0.18239	59	813	505	10234	27	PITG_07162,PITG_07661,PITG_11122,Novel00173,PITG_01053,PITG_08233,PITG_13022,Novel01524,Novel00674,PITG_09342,PITG_13020,PITG_13037,PITG_05511,PITG_01608,PITG_07663,PITG_01050,PITG_00265,PITG_17053,PITG_00329,PITG_08296,PITG_14911,PITG_16464,PITG_05385,PITG_12215,PITG_08297,PITG_13023,PITG_01993	32	PITG_13006,PITG_10237,PITG_07086,Novel01214,PITG_11471,PITG_08780,PITG_08734,PITG_00694,PITG_22124,PITG_12999,PITG_01370,PITG_14067,PITG_17080,PITG_07084,PITG_08811,PITG_13005,PITG_13544,PITG_22364,PITG_00991,PITG_09193,PITG_20088,PITG_13011,PITG_06852,PITG_20251,PITG_05537,PITG_03725,PITG_10890,PITG_20109,PITG_11139,PITG_21110,PITG_07562,PITG_07973
GO:0005732	small nucleolar ribonucleoprotein complex	cellular_component	0.0037902	0.19071	3	813	7	10234	3	PITG_02592,PITG_02593,Novel01297	0
GO:0072524	pyridine-containing compound metabolic process	biological_process	0.0038014	0.19071	12	813	62	10234	0		12	PITG_13116,PITG_21313,PITG_03700,PITG_07400,PITG_21697,PITG_20970,PITG_06016,PITG_06783,PITG_03598,PITG_00132,PITG_02786,PITG_09393
GO:0044283	small molecule biosynthetic process	biological_process	0.0041423	0.20534	28	813	206	10234	17	PITG_04601,PITG_10264,PITG_01065,PITG_13402,PITG_05805,PITG_01072,PITG_13924,PITG_12161,PITG_13176,PITG_01761,PITG_18188,PITG_00221,PITG_18545,PITG_13429,PITG_03599,PITG_02210,PITG_05374	11	PITG_02740,PITG_02925,PITG_04441,PITG_03410,PITG_12462,PITG_06783,PITG_18538,PITG_18706,PITG_18025,PITG_22685,PITG_20759
GO:0008175	tRNA methyltransferase activity	molecular_function	0.0043245	0.21013	5	813	14	10234	5	PITG_01813,PITG_00448,PITG_17298,PITG_12867,PITG_10166	0
GO:0005996	monosaccharide metabolic process	biological_process	0.0043399	0.21013	8	813	34	10234	0		8	PITG_01940,PITG_11189,PITG_10210,PITG_03658,PITG_01939,PITG_10010,PITG_20970,PITG_01938
GO:0016866	intramolecular transferase activity	molecular_function	0.0044297	0.21201	8	813	34	10234	6	PITG_06263,PITG_01215,PITG_00558,PITG_09987,PITG_01035,Novel01356	2	PITG_21697,PITG_07400
GO:1901566	organonitrogen compound biosynthetic process	biological_process	0.0046155	0.2184	69	813	662	10234	52	PITG_06636,PITG_07024,PITG_07991,PITG_02303,PITG_02621,PITG_01913,Novel01157,PITG_01065,PITG_08681,PITG_03599,PITG_09866,PITG_01062,PITG_03802,PITG_19993,PITG_13429,PITG_01072,PITG_22323,PITG_17516,PITG_17153,Novel01524,PITG_03493,PITG_10264,PITG_10454,PITG_18054,PITG_12161,PITG_13176,PITG_19656,PITG_05733,PITG_04487,PITG_13402,Novel01297,PITG_02210,PITG_03712,PITG_18188,PITG_12535,PITG_18545,PIT…	17	PITG_06783,PITG_00688,PITG_18298,PITG_12462,PITG_03410,PITG_11728,PITG_04441,PITG_22685,PITG_11139,PITG_02356,PITG_05537,PITG_02925,PITG_13832,PITG_02740,PITG_20759,PITG_22124,PITG_18538
GO:0019200	carbohydrate kinase activity	molecular_function	0.0049983	0.23385	5	813	15	10234	0		5	PITG_03658,PITG_10010,PITG_03598,PITG_21313,PITG_06016
GO:1901564	organonitrogen compound metabolic process	biological_process	0.0050969	0.23582	86	813	854	10234	56	PITG_00221,PITG_19280,PITG_13924,PITG_03956,PITG_14596,PITG_05374,PITG_09536,PITG_03999,PITG_03768,PITG_14696,PITG_04601,PITG_12524,PITG_05805,PITG_10866,PITG_12535,PITG_18188,PITG_04334,PITG_18545,PITG_10452,PITG_01761,PITG_02210,PITG_03712,PITG_11116,PITG_13402,Novel01297,PITG_05733,PITG_17508,PITG_04487,Novel01105,PITG_12161,PITG_19656,PITG_13176,PITG_10454,PITG_18054,PITG_10264,PITG_03493,PIT…	30	PITG_00636,PITG_18538,PITG_20759,PITG_22124,PITG_03700,PITG_21313,PITG_02740,PITG_13832,PITG_06016,PITG_02925,PITG_05537,PITG_11139,PITG_03598,PITG_05380,PITG_02356,PITG_22685,PITG_02786,PITG_03410,PITG_11728,PITG_04441,PITG_21697,PITG_12462,PITG_07400,PITG_18298,PITG_20970,PITG_00132,PITG_09393,PITG_13116,PITG_00688,PITG_06783
GO:0006733	oxidoreduction coenzyme metabolic process	biological_process	0.005466	0.2484	12	813	65	10234	0		12	PITG_07400,PITG_21697,PITG_13116,PITG_21313,PITG_03700,PITG_00132,PITG_02786,PITG_09393,PITG_20970,PITG_06016,PITG_06783,PITG_03598
GO:0009451	RNA modification	biological_process	0.0054881	0.2484	13	813	72	10234	13	PITG_09987,PITG_00558,PITG_01215,PITG_06263,PITG_03696,PITG_01035,PITG_01813,PITG_09866,PITG_12867,PITG_07327,PITG_08440,PITG_08045,PITG_00663	0
GO:0009161	ribonucleoside monophosphate metabolic process	biological_process	0.0056527	0.25309	20	813	129	10234	5	Novel01524,PITG_01913,PITG_07024,PITG_19993,PITG_19656	15	PITG_02356,PITG_03598,PITG_11139,PITG_05537,PITG_21697,PITG_13116,PITG_03700,PITG_21313,PITG_02786,PITG_22124,PITG_00132,PITG_09393,PITG_20970,PITG_06016,PITG_07400
GO:0016627	oxidoreductase activity, acting on the CH-CH group of donors	molecular_function	0.005747	0.25332	11	813	56	10234	5	PITG_18188,PITG_01913,PITG_06732,PITG_02557,PITG_14136	6	PITG_18025,PITG_18298,PITG_11138,PITG_00688,PITG_10430,PITG_20385
GO:0004834	tryptophan synthase activity	molecular_function	0.0057793	0.25332	2	813	2	10234	2	PITG_00221,PITG_05805	0
GO:0044711	single-organism biosynthetic process	biological_process	0.0059167	0.25451	57	813	493	10234	34	Novel01524,PITG_05805,PITG_17516,PITG_01072,PITG_10264,PITG_04601,PITG_03493,PITG_05374,PITG_09536,PITG_10454,PITG_13176,PITG_19656,PITG_13924,PITG_12161,PITG_00221,PITG_05733,PITG_01065,PITG_08681,PITG_00720,PITG_01913,Novel01297,PITG_02621,PITG_13402,PITG_07024,PITG_13429,PITG_00661,PITG_19993,PITG_15778,PITG_02210,PITG_03599,PITG_01761,PITG_10452,PITG_18545,PITG_18188	23	Novel00426,PITG_12462,PITG_10210,PITG_04441,PITG_02740,Novel00987,PITG_03410,PITG_22124,PITG_00721,PITG_20759,PITG_18538,PITG_18706,PITG_11189,PITG_22685,PITG_02356,PITG_11139,PITG_06783,PITG_00688,PITG_02925,PITG_05537,PITG_18377,PITG_09964,PITG_18025
GO:0016620	oxidoreductase activity, acting on the aldehyde or oxo group of donors, NAD or NADP as acceptor	molecular_function	0.0059289	0.25451	8	813	35	10234	3	PITG_12161,PITG_10940,PITG_01253	5	PITG_04661,PITG_01940,PITG_01938,PITG_01939,PITG_20970
GO:0004806	triglyceride lipase activity	molecular_function	0.0060687	0.25786	5	813	14	10234	1	PITG_01991	4	PITG_02679,PITG_05669,PITG_05507,PITG_01860
GO:0000103	sulfate assimilation	biological_process	0.0063322	0.2618	3	813	5	10234	3	PITG_04010,PITG_04601,PITG_18188	0
GO:0042278	purine nucleoside metabolic process	biological_process	0.0064291	0.2618	20	813	131	10234	5	PITG_07024,Novel01524,PITG_17516,PITG_19656,PITG_19993	15	PITG_21697,PITG_05537,PITG_21313,PITG_03700,PITG_13116,PITG_02356,PITG_03598,PITG_11139,PITG_07400,PITG_09393,PITG_22124,PITG_02786,PITG_00132,PITG_06016,PITG_20970
GO:0046128	purine ribonucleoside metabolic process	biological_process	0.0064291	0.2618	20	813	131	10234	5	PITG_19993,PITG_19656,Novel01524,PITG_17516,PITG_07024	15	PITG_09393,PITG_00132,PITG_02786,PITG_22124,PITG_06016,PITG_20970,PITG_07400,PITG_02356,PITG_11139,PITG_03598,PITG_21697,PITG_05537,PITG_03700,PITG_21313,PITG_13116
GO:0003984	acetolactate synthase activity	molecular_function	0.0064442	0.2618	2	813	2	10234	0		2	PITG_03410,PITG_02740
GO:0004619	phosphoglycerate mutase activity	molecular_function	0.0064758	0.2618	3	813	6	10234	1	Novel01356	2	PITG_07400,PITG_21697
GO:0005829	cytosol	cellular_component	0.0066582	0.26594	6	813	20	10234	1	PITG_15778	5	PITG_12462,PITG_18025,PITG_03700,PITG_03598,PITG_18538
GO:0009123	nucleoside monophosphate metabolic process	biological_process	0.006706	0.26594	20	813	131	10234	5	PITG_19993,PITG_19656,Novel01524,PITG_01913,PITG_07024	15	PITG_09393,PITG_00132,PITG_22124,PITG_02786,PITG_06016,PITG_20970,PITG_07400,PITG_02356,PITG_11139,PITG_03598,PITG_21697,PITG_05537,PITG_21313,PITG_03700,PITG_13116
GO:0048037	cofactor binding	molecular_function	0.0069819	0.27427	42	813	342	10234	20	PITG_02771,PITG_07303,PITG_03599,PITG_02245,PITG_13402,PITG_00453,PITG_16832,PITG_08869,PITG_13924,PITG_16076,PITG_14136,PITG_06732,PITG_10264,PITG_03633,PITG_14696,PITG_08491,Novel00261,PITG_05805,PITG_21743,PITG_02557	22	PITG_18720,PITG_09005,PITG_20970,PITG_01939,PITG_10011,PITG_02925,PITG_01408,PITG_13013,PITG_11474,PITG_04690,PITG_01938,PITG_23158,PITG_01940,PITG_10320,PITG_18951,PITG_05553,PITG_02740,PITG_14532,PITG_04441,PITG_04661,PITG_10430,PITG_00333
GO:0003333	amino acid transmembrane transport	biological_process	0.007559	0.27986	7	813	29	10234	4	PITG_11122,PITG_08233,PITG_01050,PITG_01053	3	PITG_03725,PITG_00991,PITG_11471
GO:0015171	amino acid transmembrane transporter activity	molecular_function	0.007559	0.27986	7	813	29	10234	4	PITG_11122,PITG_08233,PITG_01050,PITG_01053	3	PITG_03725,PITG_00991,PITG_11471
GO:1903825	organic acid transmembrane transport	biological_process	0.007559	0.27986	7	813	29	10234	4	PITG_01053,PITG_01050,PITG_08233,PITG_11122	3	PITG_11471,PITG_00991,PITG_03725
GO:0001522	pseudouridine synthesis	biological_process	0.0075689	0.27986	6	813	23	10234	6	PITG_07327,PITG_01215,PITG_09987,PITG_00558,PITG_06263,PITG_01035	0
GO:0005342	organic acid transmembrane transporter activity	molecular_function	0.0075947	0.27986	9	813	42	10234	5	PITG_11122,PITG_08233,PITG_01053,PITG_09295,PITG_01050	4	PITG_03725,PITG_11471,PITG_00991,PITG_04976
GO:0008514	organic anion transmembrane transporter activity	molecular_function	0.0075947	0.27986	9	813	42	10234	5	PITG_01053,PITG_09295,PITG_08233,PITG_11122,PITG_01050	4	PITG_11471,PITG_03725,PITG_04976,PITG_00991
GO:0046943	carboxylic acid transmembrane transporter activity	molecular_function	0.0075947	0.27986	9	813	42	10234	5	PITG_09295,PITG_01053,PITG_11122,PITG_08233,PITG_01050	4	PITG_11471,PITG_03725,PITG_04976,PITG_00991
GO:0016903	oxidoreductase activity, acting on the aldehyde or oxo group of donors	molecular_function	0.0078397	0.28161	9	813	43	10234	4	PITG_11161,PITG_10940,PITG_01253,PITG_12161	5	PITG_01939,PITG_20970,PITG_01938,PITG_01940,PITG_04661
GO:0005575	cellular_component	cellular_component	0.0078481	0.28161	329	813	3724	10234	200	PITG_11198,PITG_06733,PITG_17750,PITG_14286,PITG_18361,PITG_05512,PITG_12931,PITG_07327,PITG_07057,PITG_01050,PITG_02592,PITG_12535,PITG_07716,PITG_10769,PITG_02771,PITG_09439,PITG_15731,PITG_03696,PITG_00442,PITG_06827,PITG_00663,PITG_03768,PITG_17135,PITG_07661,PITG_07296,PITG_19280,PITG_16464,PITG_06636,PITG_01993,Novel00356,PITG_01913,PITG_12808,PITG_00265,PITG_12504,PITG_04010,PITG_06863,PIT…	129	PITG_05380,PITG_20385,PITG_02356,PITG_00064,PITG_03598,PITG_12468,PITG_02292,PITG_13544,PITG_18720,PITG_07565,PITG_03626,Novel00727,PITG_07900,PITG_03318,PITG_11189,PITG_08780,PITG_02036,PITG_05615,PITG_01332,PITG_01411,PITG_22364,Novel00793,PITG_08811,PITG_09003,PITG_12153,Novel00987,Novel00218,PITG_05631,Novel01214,PITG_12427,PITG_13006,PITG_02343,PITG_04976,PITG_15621,PITG_05537,PITG_03725,PIT…
GO:0006576	cellular biogenic amine metabolic process	biological_process	0.0078614	0.28161	5	813	16	10234	5	PITG_01062,PITG_02303,PITG_00221,PITG_10866,PITG_05805	0
GO:0003922	GMP synthase (glutamine-hydrolyzing) activity	molecular_function	0.0079127	0.28161	2	813	2	10234	2	PITG_19656,PITG_19993	0
GO:0006520	cellular amino acid metabolic process	biological_process	0.0080306	0.28211	33	813	262	10234	24	PITG_14696,PITG_04601,PITG_10264,PITG_01072,PITG_17153,PITG_05805,PITG_00221,PITG_13924,PITG_12161,PITG_13176,PITG_19656,PITG_10454,PITG_05374,PITG_13402,PITG_11116,PITG_01065,PITG_18188,PITG_18545,PITG_10452,PITG_01761,PITG_03599,PITG_02210,PITG_19993,PITG_13429	9	PITG_03410,PITG_02740,PITG_04441,PITG_12462,PITG_22685,PITG_18538,PITG_20759,PITG_02925,PITG_05380
GO:0042623	ATPase activity, coupled	molecular_function	0.0080622	0.28211	33	813	243	10234	27	PITG_17053,PITG_03301,PITG_19163,PITG_12165,PITG_07716,PITG_13017,PITG_09943,PITG_00227,PITG_02839,PITG_00791,PITG_07311,PITG_07717,PITG_20815,PITG_06860,PITG_06827,PITG_03157,PITG_03675,PITG_07134,PITG_08026,PITG_15731,PITG_01427,PITG_09042,PITG_03304,PITG_02478,PITG_06981,PITG_00499,PITG_09792	6	PITG_11139,PITG_02356,PITG_05537,PITG_06852,PITG_01370,PITG_22124
GO:0047800	cysteamine dioxygenase activity	molecular_function	0.0081302	0.28212	2	813	2	10234	0		2	PITG_02792,PITG_00880
GO:0004035	alkaline phosphatase activity	molecular_function	0.0083458	0.2872	2	813	2	10234	2	PITG_18083,PITG_18078	0
GO:0004160	dihydroxy-acid dehydratase activity	molecular_function	0.008644	0.28945	2	813	2	10234	0		2	PITG_22685,PITG_20759
GO:0031406	carboxylic acid binding	molecular_function	0.0087188	0.28945	6	813	22	10234	3	PITG_10264,PITG_04910,PITG_04064	3	PITG_00070,PITG_03327,PITG_03410
GO:0043177	organic acid binding	molecular_function	0.0087188	0.28945	6	813	22	10234	3	PITG_10264,PITG_04064,PITG_04910	3	PITG_03327,PITG_00070,PITG_03410
GO:0004427	inorganic diphosphatase activity	molecular_function	0.0087474	0.28945	3	813	6	10234	1	PITG_04010	2	PITG_06731,PITG_05615
GO:0016427	tRNA (cytosine) methyltransferase activity	molecular_function	0.0089498	0.28945	2	813	2	10234	2	PITG_17298,PITG_00448	0
GO:0016428	tRNA (cytosine-5-)-methyltransferase activity	molecular_function	0.0089498	0.28945	2	813	2	10234	2	PITG_17298,PITG_00448	0
GO:0050662	coenzyme binding	molecular_function	0.0089945	0.28945	31	813	239	10234	12	PITG_02771,PITG_16076,PITG_13924,PITG_06732,PITG_07303,PITG_14136,PITG_08491,PITG_02245,PITG_03633,PITG_10264,PITG_02557,PITG_16832	19	PITG_01940,PITG_23158,PITG_10011,PITG_20970,PITG_01939,PITG_05553,PITG_10320,PITG_18951,PITG_09005,PITG_13013,PITG_04441,PITG_01408,PITG_02740,PITG_02925,PITG_14532,PITG_00333,PITG_04690,PITG_01938,PITG_10430
GO:0003861	3-isopropylmalate dehydratase activity	molecular_function	0.0090366	0.28945	2	813	2	10234	0		2	PITG_12462,PITG_18538
GO:0009316	3-isopropylmalate dehydratase complex	cellular_component	0.0090366	0.28945	2	813	2	10234	0		2	PITG_12462,PITG_18538
GO:0006163	purine nucleotide metabolic process	biological_process	0.0092269	0.29329	21	813	145	10234	6	Novel01524,PITG_03493,PITG_07024,PITG_19993,PITG_09536,PITG_19656	15	PITG_02356,PITG_11139,PITG_03598,PITG_05537,PITG_21697,PITG_13116,PITG_21313,PITG_03700,PITG_00132,PITG_22124,PITG_02786,PITG_09393,PITG_20970,PITG_06016,PITG_07400
GO:0072521	purine-containing compound metabolic process	biological_process	0.0093916	0.29626	22	813	156	10234	7	PITG_03493,PITG_07024,Novel01524,PITG_17516,PITG_19656,PITG_19993,PITG_09536	15	PITG_05537,PITG_21697,PITG_13116,PITG_03700,PITG_21313,PITG_02356,PITG_03598,PITG_11139,PITG_07400,PITG_22124,PITG_02786,PITG_00132,PITG_09393,PITG_20970,PITG_06016
GO:0044452	nucleolar part	cellular_component	0.0097484	0.2978	2	813	3	10234	2	PITG_02593,PITG_02592	0
GO:0032259	methylation	biological_process	0.0098331	0.2978	21	813	165	10234	19	PITG_18188,PITG_00448,PITG_15736,PITG_10166,PITG_17135,PITG_00530,PITG_12867,PITG_09866,PITG_03576,PITG_00663,PITG_14696,PITG_17298,PITG_01813,PITG_02560,PITG_00142,PITG_15904,PITG_01072,PITG_08440,PITG_08045	2	PITG_15903,PITG_00952
GO:0008271	secondary active sulfate transmembrane transporter activity	molecular_function	0.01001	0.2978	5	813	17	10234	1	PITG_16464	4	PITG_20251,PITG_20088,PITG_00694,PITG_08780
GO:0008272	sulfate transport	biological_process	0.01001	0.2978	5	813	17	10234	1	PITG_16464	4	PITG_00694,PITG_08780,PITG_20251,PITG_20088
GO:0015116	sulfate transmembrane transporter activity	molecular_function	0.01001	0.2978	5	813	17	10234	1	PITG_16464	4	PITG_20088,PITG_20251,PITG_08780,PITG_00694
GO:0072348	sulfur compound transport	biological_process	0.01001	0.2978	5	813	17	10234	1	PITG_16464	4	PITG_20251,PITG_20088,PITG_00694,PITG_08780
GO:1901682	sulfur compound transmembrane transporter activity	molecular_function	0.01001	0.2978	5	813	17	10234	1	PITG_16464	4	PITG_20251,PITG_20088,PITG_00694,PITG_08780
GO:0009126	purine nucleoside monophosphate metabolic process	biological_process	0.010135	0.2978	19	813	127	10234	4	PITG_19656,PITG_19993,PITG_07024,Novel01524	15	PITG_07400,PITG_00132,PITG_22124,PITG_02786,PITG_09393,PITG_20970,PITG_06016,PITG_05537,PITG_21697,PITG_13116,PITG_21313,PITG_03700,PITG_02356,PITG_11139,PITG_03598
GO:0009167	purine ribonucleoside monophosphate metabolic process	biological_process	0.010135	0.2978	19	813	127	10234	4	PITG_07024,Novel01524,PITG_19656,PITG_19993	15	PITG_05537,PITG_21697,PITG_13116,PITG_03700,PITG_21313,PITG_02356,PITG_03598,PITG_11139,PITG_07400,PITG_22124,PITG_02786,PITG_00132,PITG_09393,PITG_20970,PITG_06016
GO:0044106	cellular amine metabolic process	biological_process	0.010156	0.2978	5	813	17	10234	5	PITG_10866,PITG_05805,PITG_02303,PITG_01062,PITG_00221	0
GO:0016836	hydro-lyase activity	molecular_function	0.0104	0.30131	11	813	62	10234	3	PITG_00221,PITG_02210,PITG_05805	8	PITG_00682,PITG_22685,PITG_03700,PITG_13832,PITG_18538,PITG_12462,Novel00727,PITG_20759
GO:0016774	phosphotransferase activity, carboxyl group as acceptor	molecular_function	0.01042	0.30131	4	813	11	10234	3	PITG_13924,PITG_12161,PITG_13429	1	PITG_00132
GO:0006865	amino acid transport	biological_process	0.010656	0.306	7	813	31	10234	4	PITG_08233,PITG_11122,PITG_01050,PITG_01053	3	PITG_03725,PITG_00991,PITG_11471
GO:0004497	monooxygenase activity	molecular_function	0.010904	0.31099	7	813	32	10234	3	PITG_05196,PITG_21524,PITG_02210	4	PITG_07699,PITG_14388,PITG_00625,PITG_14013
GO:0043022	ribosome binding	molecular_function	0.01099	0.31132	2	813	3	10234	2	PITG_03802,PITG_03956	0
GO:0015849	organic acid transport	biological_process	0.012036	0.33635	9	813	46	10234	5	PITG_01053,PITG_09295,PITG_11122,PITG_08233,PITG_01050	4	PITG_11471,PITG_03725,PITG_04976,PITG_00991
GO:0046942	carboxylic acid transport	biological_process	0.012036	0.33635	9	813	46	10234	5	PITG_01050,PITG_09295,PITG_01053,PITG_11122,PITG_08233	4	PITG_04976,PITG_00991,PITG_11471,PITG_03725
GO:0044445	cytosolic part	cellular_component	0.012205	0.33837	5	813	16	10234	0		5	PITG_03700,PITG_03598,PITG_12462,PITG_18025,PITG_18538
GO:0016405	CoA-ligase activity	molecular_function	0.01227	0.33837	3	813	6	10234	1	PITG_00720	2	PITG_00721,PITG_18720
GO:0009259	ribonucleotide metabolic process	biological_process	0.012465	0.34147	20	813	139	10234	5	PITG_19656,PITG_19993,PITG_01913,PITG_07024,Novel01524	15	PITG_07400,PITG_09393,PITG_02786,PITG_22124,PITG_00132,PITG_06016,PITG_20970,PITG_21697,PITG_05537,PITG_21313,PITG_03700,PITG_13116,PITG_02356,PITG_03598,PITG_11139
GO:0008033	tRNA processing	biological_process	0.012628	0.34368	9	813	48	10234	9	PITG_00558,Novel01297,PITG_03696,PITG_01813,PITG_02557,PITG_12867,PITG_09866,PITG_10166,PITG_14136	0
GO:0006085	acetyl-CoA biosynthetic process	biological_process	0.012785	0.34491	3	813	6	10234	1	PITG_00720	2	PITG_00721,PITG_18720
GO:0016887	ATPase activity	molecular_function	0.012839	0.34491	45	813	359	10234	37	PITG_10819,PITG_09792,PITG_00499,PITG_06981,PITG_01498,PITG_02478,PITG_03304,PITG_01427,PITG_09042,PITG_15731,PITG_12524,PITG_08026,PITG_07134,PITG_03157,PITG_03675,PITG_03423,PITG_06862,PITG_13282,PITG_06827,PITG_06860,PITG_20815,PITG_07717,PITG_07311,PITG_02839,PITG_00791,PITG_00227,PITG_09943,PITG_13017,PITG_06863,PITG_13575,PITG_07716,PITG_12165,PITG_03712,PITG_19163,PITG_03301,PITG_17053,PIT…	8	PITG_22124,PITG_01370,PITG_06852,PITG_05537,PITG_02526,PITG_02356,PITG_13558,PITG_11139
GO:0098656	anion transmembrane transport	biological_process	0.013825	0.3673	7	813	32	10234	4	PITG_01053,PITG_01050,PITG_11122,PITG_08233	3	PITG_11471,PITG_03725,PITG_00991
GO:0006595	polyamine metabolic process	biological_process	0.013937	0.3673	3	813	7	10234	3	PITG_01062,PITG_02303,PITG_10866	0
GO:0006596	polyamine biosynthetic process	biological_process	0.013937	0.3673	3	813	7	10234	3	PITG_10866,PITG_02303,PITG_01062	0
GO:0019028	viral capsid	cellular_component	0.014632	0.3832	7	813	34	10234	5	Novel01541,PITG_20134,Novel00377,Novel01157,PITG_02593	2	Novel01245,Novel00884
GO:0016021	integral component of membrane	cellular_component	0.014813	0.38551	114	813	1170	10234	55	PITG_12504,PITG_00265,PITG_17053,PITG_05511,PITG_03225,PITG_01993,PITG_16464,PITG_12215,PITG_08297,PITG_20231,PITG_08296,PITG_12808,PITG_20815,PITG_00329,PITG_07717,PITG_06860,PITG_07134,PITG_19026,PITG_09342,PITG_13020,PITG_12872,PITG_06357,PITG_08233,PITG_19426,PITG_18741,PITG_01053,PITG_07663,PITG_01050,PITG_00023,PITG_02771,PITG_07716,PITG_04398,PITG_01608,PITG_13037,PITG_09295,PITG_16832,PIT…	59	PITG_09193,PITG_06579,PITG_09964,PITG_09409,PITG_22364,PITG_06912,PITG_05615,PITG_07973,PITG_07562,PITG_02036,PITG_00952,PITG_20109,PITG_01411,PITG_11283,PITG_13011,PITG_06852,PITG_00688,PITG_01332,PITG_03053,PITG_12999,PITG_01370,PITG_01860,PITG_13006,PITG_07086,PITG_11471,PITG_01731,PITG_07084,PITG_00896,PITG_10888,Novel00218,PITG_17080,PITG_08608,PITG_00991,PITG_16682,PITG_13544,PITG_01662,PIT…
GO:0046112	nucleobase biosynthetic process	biological_process	0.015191	0.39288	4	813	12	10234	4	PITG_10454,PITG_01913,PITG_10452,PITG_03493	0
GO:0055086	nucleobase-containing small molecule metabolic process	biological_process	0.015429	0.39658	31	813	254	10234	13	Novel01105,PITG_10452,PITG_19656,PITG_10454,PITG_09536,PITG_19993,PITG_14123,PITG_02621,PITG_07024,PITG_03493,PITG_01913,PITG_17516,Novel01524	18	PITG_07400,PITG_20970,PITG_06016,PITG_00132,PITG_22124,PITG_02786,PITG_18377,PITG_09393,PITG_13116,PITG_03700,PITG_21313,PITG_05537,PITG_21697,PITG_11139,PITG_06783,PITG_03598,PITG_03347,PITG_02356
GO:0050661	NADP binding	molecular_function	0.015727	0.40177	6	813	26	10234	1	PITG_13924	5	PITG_01940,PITG_13013,PITG_20970,PITG_01939,PITG_01938
GO:0004869	cysteine-type endopeptidase inhibitor activity	molecular_function	0.016034	0.40711	2	813	6	10234	2	PITG_00058,PITG_14891	0
GO:0009678	hydrogen-translocating pyrophosphatase activity	molecular_function	0.016617	0.41936	2	813	3	10234	0		2	PITG_05615,PITG_06731
GO:0008216	spermidine metabolic process	biological_process	0.017799	0.44381	2	813	3	10234	2	PITG_01062,PITG_10866	0
GO:0008295	spermidine biosynthetic process	biological_process	0.017799	0.44381	2	813	3	10234	2	PITG_01062,PITG_10866	0
GO:0031224	intrinsic component of membrane	cellular_component	0.018912	0.46876	115	813	1189	10234	55	PITG_02289,PITG_15731,PITG_05002,PITG_15406,Novel00674,PITG_13022,PITG_15707,PITG_17804,PITG_11122,PITG_06577,PITG_22343,PITG_07661,PITG_05620,PITG_22512,PITG_16832,PITG_06733,PITG_02409,PITG_03823,PITG_13023,PITG_14911,PITG_01050,PITG_07663,PITG_00023,PITG_02771,PITG_01608,PITG_07716,PITG_04398,PITG_13037,PITG_09295,PITG_09342,PITG_19026,PITG_13020,PITG_12872,PITG_06357,PITG_08233,PITG_19426,PIT…	60	PITG_03626,PITG_07565,PITG_09194,PITG_06731,PITG_07900,PITG_22124,PITG_08734,PITG_08780,PITG_00694,PITG_17016,PITG_00064,PITG_11139,PITG_21110,PITG_02356,PITG_04976,PITG_03966,PITG_20385,PITG_10890,PITG_03725,PITG_20088,PITG_12468,PITG_05537,PITG_20251,PITG_00991,PITG_16682,PITG_01662,PITG_13544,PITG_13005,PITG_07084,PITG_01731,PITG_00896,PITG_10888,Novel00218,PITG_08608,PITG_17080,PITG_01370,PIT…
GO:0016878	acid-thiol ligase activity	molecular_function	0.020326	0.5008	3	813	7	10234	1	PITG_00720	2	PITG_18720,PITG_00721
GO:0009150	purine ribonucleotide metabolic process	biological_process	0.021106	0.51426	19	813	137	10234	4	PITG_19993,PITG_19656,Novel01524,PITG_07024	15	PITG_20970,PITG_06016,PITG_02786,PITG_22124,PITG_00132,PITG_09393,PITG_07400,PITG_03598,PITG_11139,PITG_02356,PITG_13116,PITG_21313,PITG_03700,PITG_05537,PITG_21697
GO:0006541	glutamine metabolic process	biological_process	0.021125	0.51426	4	813	13	10234	4	PITG_19993,PITG_10452,PITG_19656,PITG_10454	0
GO:0016070	RNA metabolic process	biological_process	0.021242	0.51426	78	813	782	10234	71	PITG_18777,Novel01394,PITG_00663,Novel00359,Novel01545,PITG_02564,PITG_14596,PITG_09849,PITG_01035,PITG_11365,PITG_02420,PITG_05445,PITG_02593,PITG_06748,PITG_02557,PITG_03696,PITG_18184,PITG_01813,PITG_03955,PITG_03855,PITG_05512,PITG_12931,PITG_07327,PITG_00036,PITG_10166,PITG_06706,PITG_07057,PITG_10289,PITG_09450,PITG_02592,PITG_16659,PITG_09987,PITG_16939,Novel00402,PITG_03818,PITG_13196,Nov…	7	PITG_11536,PITG_16680,PITG_12841,PITG_02526,PITG_11803,PITG_13826,PITG_07366
GO:0009086	methionine biosynthetic process	biological_process	0.021869	0.52637	4	813	13	10234	4	PITG_01072,PITG_18188,PITG_13402,PITG_04601	0
GO:0004386	helicase activity	molecular_function	0.022488	0.53816	20	813	134	10234	20	PITG_03304,PITG_00791,PITG_02839,PITG_02478,PITG_08026,PITG_09943,PITG_13017,PITG_00227,PITG_01427,PITG_09042,PITG_00499,PITG_09792,PITG_07311,PITG_06981,PITG_19163,PITG_03301,PITG_06827,PITG_12165,PITG_03675,PITG_03157	0
GO:0009982	pseudouridine synthase activity	molecular_function	0.023316	0.55479	5	813	21	10234	5	PITG_01035,PITG_00558,PITG_09987,PITG_01215,PITG_06263	0
GO:0019202	amino acid kinase activity	molecular_function	0.024136	0.56671	3	813	8	10234	3	PITG_12161,PITG_13924,PITG_13429	0
GO:0046148	pigment biosynthetic process	biological_process	0.024272	0.56671	3	813	8	10234	2	PITG_03493,PITG_18188	1	PITG_00688
GO:0051287	NAD binding	molecular_function	0.024624	0.56671	9	813	53	10234	2	PITG_16076,PITG_10264	7	PITG_01408,PITG_23158,PITG_04441,PITG_01940,PITG_01938,PITG_01939,PITG_20970
GO:0016879	ligase activity, forming carbon-nitrogen bonds	molecular_function	0.024813	0.56671	17	813	122	10234	11	PITG_10452,PITG_19656,PITG_19993,PITG_10454,PITG_05374,PITG_09536,PITG_03696,PITG_01065,PITG_02621,PITG_07991,PITG_18870	6	PITG_18706,PITG_02581,PITG_02497,PITG_06429,PITG_23159,PITG_03860
GO:0050660	flavin adenine dinucleotide binding	molecular_function	0.024881	0.56671	15	813	100	10234	7	PITG_02245,PITG_02771,PITG_14136,PITG_07303,PITG_16832,PITG_02557,PITG_06732	8	PITG_14532,PITG_02740,PITG_13013,PITG_10430,PITG_18951,PITG_04690,PITG_05553,PITG_10011
GO:0003987	acetate-CoA ligase activity	molecular_function	0.025076	0.56671	2	813	3	10234	1	PITG_00720	1	PITG_00721
GO:0006083	acetate metabolic process	biological_process	0.025076	0.56671	2	813	3	10234	1	PITG_00720	1	PITG_00721
GO:0016208	AMP binding	molecular_function	0.025076	0.56671	2	813	3	10234	1	PITG_00720	1	PITG_00721
GO:0019427	acetyl-CoA biosynthetic process from acetate	biological_process	0.025076	0.56671	2	813	3	10234	1	PITG_00720	1	PITG_00721
GO:0004072	aspartate kinase activity	molecular_function	0.02527	0.56671	2	813	3	10234	2	PITG_13429,PITG_13924	0
GO:0044765	single-organism transport	biological_process	0.025369	0.56671	80	813	786	10234	37	PITG_14911,PITG_05385,PITG_13023,PITG_10834,PITG_01608,PITG_09295,PITG_13037,PITG_07838,PITG_07663,PITG_01050,PITG_13022,Novel01178,PITG_05002,Novel00674,PITG_11122,PITG_07162,PITG_07661,PITG_15707,PITG_08296,PITG_00329,PITG_01993,PITG_16464,PITG_08297,PITG_12215,PITG_18755,PITG_05511,PITG_00265,PITG_17053,PITG_08233,PITG_01053,PITG_19026,Novel01103,PITG_09342,PITG_13020,PITG_12872,Novel01524,Nov…	43	PITG_03725,PITG_10890,PITG_20088,PITG_20251,PITG_05537,PITG_11139,PITG_00064,PITG_21110,PITG_04976,PITG_02356,PITG_15621,PITG_03966,PITG_13005,PITG_00991,PITG_16682,PITG_13544,PITG_06731,Novel00727,PITG_08780,PITG_08734,PITG_00694,PITG_10237,PITG_22124,PITG_13011,PITG_00185,PITG_06852,PITG_05615,PITG_07973,PITG_07562,PITG_20109,PITG_02036,PITG_08811,PITG_09193,PITG_22364,PITG_17080,PITG_07084,PIT…
GO:0016741	transferase activity, transferring one-carbon groups	molecular_function	0.02545	0.56671	24	813	208	10234	21	PITG_18188,PITG_15740,PITG_15736,PITG_00448,PITG_00530,PITG_10166,PITG_17135,PITG_09866,PITG_03576,PITG_12867,PITG_08205,PITG_00663,PITG_14696,PITG_17298,PITG_01813,PITG_02560,PITG_00142,PITG_01072,PITG_15904,PITG_08045,PITG_08440	3	Novel00987,PITG_15903,PITG_00952
GO:0004088	carbamoyl-phosphate synthase (glutamine-hydrolyzing) activity	molecular_function	0.025811	0.57169	2	813	3	10234	2	PITG_10454,PITG_10452	0
GO:0006207	'de novo' pyrimidine nucleobase biosynthetic process	biological_process	0.026079	0.57457	3	813	8	10234	3	PITG_01913,PITG_10452,PITG_10454	0
GO:0019693	ribose phosphate metabolic process	biological_process	0.026389	0.57748	20	813	151	10234	5	PITG_07024,PITG_01913,Novel01524,PITG_19656,PITG_19993	15	PITG_03700,PITG_21313,PITG_13116,PITG_21697,PITG_05537,PITG_03598,PITG_11139,PITG_02356,PITG_07400,PITG_06016,PITG_20970,PITG_09393,PITG_02786,PITG_22124,PITG_00132
GO:0006820	anion transport	biological_process	0.026489	0.57748	15	813	101	10234	6	PITG_08233,PITG_11122,PITG_09295,PITG_01053,PITG_01050,PITG_16464	9	PITG_03725,PITG_00694,PITG_08780,PITG_08734,PITG_20251,PITG_11471,PITG_20088,PITG_00991,PITG_04976
GO:0046034	ATP metabolic process	biological_process	0.027447	0.59525	16	813	113	10234	1	Novel01524	15	PITG_20970,PITG_06016,PITG_22124,PITG_02786,PITG_00132,PITG_09393,PITG_07400,PITG_03598,PITG_11139,PITG_02356,PITG_13116,PITG_21313,PITG_03700,PITG_05537,PITG_21697
GO:0016779	nucleotidyltransferase activity	molecular_function	0.028321	0.61103	18	813	131	10234	17	PITG_18777,PITG_16658,PITG_09425,PITG_06706,PITG_03764,PITG_10445,PITG_10289,PITG_04010,PITG_11365,PITG_09450,PITG_16659,PITG_02420,PITG_16526,PITG_00051,PITG_18103,PITG_03855,PITG_08173	1	PITG_15505
GO:0008173	RNA methyltransferase activity	molecular_function	0.028596	0.61378	8	813	45	10234	8	PITG_01813,PITG_00448,PITG_17298,PITG_00663,PITG_08440,PITG_08045,PITG_12867,PITG_10166	0
GO:0016701	oxidoreductase activity, acting on single donors with incorporation of molecular oxygen	molecular_function	0.029749	0.62621	6	813	32	10234	3	PITG_04969,PITG_18361,PITG_05196	3	PITG_02792,PITG_00880,PITG_12757
GO:0016868	intramolecular transferase activity, phosphotransferases	molecular_function	0.029761	0.62621	3	813	9	10234	1	Novel01356	2	PITG_21697,PITG_07400
GO:0000154	rRNA modification	biological_process	0.029777	0.62621	2	813	4	10234	2	PITG_00663,PITG_08045	0
GO:0031167	rRNA methylation	biological_process	0.029777	0.62621	2	813	4	10234	2	PITG_00663,PITG_08045	0
GO:0003824	catalytic activity	molecular_function	0.030255	0.63307	431	813	5030	10234	247	PITG_15529,PITG_08957,PITG_00782,PITG_12465,PITG_21846,PITG_00227,PITG_08869,PITG_15736,PITG_05196,PITG_02771,PITG_07716,PITG_18361,PITG_14626,PITG_02210,PITG_19281,PITG_03696,PITG_00499,PITG_00442,Novel00945,PITG_05805,PITG_12678,PITG_02049,PITG_15731,PITG_15904,PITG_02557,PITG_13924,PITG_00663,PITG_06827,PITG_06732,PITG_17135,PITG_22718,PITG_01913,PITG_01896,PITG_02621,PITG_07991,PITG_07017,PIT…	184	PITG_06480,PITG_02925,PITG_02292,PITG_02356,PITG_05380,PITG_20385,PITG_11474,PITG_03598,PITG_12486,Novel00995,PITG_18720,PITG_14215,PITG_03530,PITG_13832,PITG_02740,PITG_02344,PITG_03721,PITG_04478,PITG_03440,Novel00727,Novel00426,PITG_15242,PITG_11581,PITG_15256,PITG_03020,PITG_11189,PITG_20715,PITG_01332,PITG_13013,PITG_17023,PITG_05615,PITG_06783,PITG_13713,PITG_18298,PITG_02546,PITG_12757,PIT…
GO:0042440	pigment metabolic process	biological_process	0.030903	0.64341	3	813	9	10234	2	PITG_03493,PITG_18188	1	PITG_00688
GO:0016702	oxidoreductase activity, acting on single donors with incorporation of molecular oxygen, incorporation of two atoms of oxygen	molecular_function	0.031216	0.64668	5	813	24	10234	2	PITG_04969,PITG_05196	3	PITG_02792,PITG_00880,PITG_12757
GO:1902578	single-organism localization	biological_process	0.03202	0.66006	80	813	795	10234	37	Novel00173,Novel01103,PITG_19026,PITG_09342,PITG_13020,PITG_12872,Novel01524,PITG_08233,PITG_01053,PITG_00265,PITG_17053,PITG_18755,PITG_05511,PITG_01993,PITG_16464,PITG_08297,PITG_12215,PITG_08296,PITG_00329,PITG_15707,PITG_11122,PITG_07162,PITG_07661,Novel01178,PITG_05002,Novel00674,PITG_13022,PITG_07663,PITG_01050,PITG_01608,PITG_13037,PITG_09295,PITG_07838,PITG_05385,PITG_13023,PITG_10834,PIT…	43	PITG_12999,PITG_01370,PITG_14067,PITG_07086,PITG_13006,Novel01214,PITG_11471,PITG_07084,PITG_17080,PITG_09193,PITG_22364,PITG_08811,PITG_05615,PITG_07562,PITG_07973,PITG_20109,PITG_02036,PITG_13011,PITG_00185,PITG_06852,PITG_22124,PITG_08780,PITG_08734,PITG_00694,PITG_10237,Novel00727,PITG_06731,PITG_16682,PITG_00991,PITG_13544,PITG_13005,PITG_11139,PITG_00064,PITG_21110,PITG_04976,PITG_02356,PIT…
GO:1901068	guanosine-containing compound metabolic process	biological_process	0.032415	0.66164	3	813	9	10234	3	PITG_19656,PITG_19993,PITG_07024	0
GO:1901070	guanosine-containing compound biosynthetic process	biological_process	0.032415	0.66164	3	813	9	10234	3	PITG_07024,PITG_19993,PITG_19656	0
GO:0044423	virion part	cellular_component	0.033364	0.67518	8	813	47	10234	6	PITG_20134,Novel01157,Novel01541,PITG_02593,Novel00377,Novel01890	2	Novel00884,Novel01245
GO:0016884	carbon-nitrogen ligase activity, with glutamine as amido-N-donor	molecular_function	0.033795	0.67518	4	813	14	10234	4	PITG_19656,PITG_19993,PITG_10452,PITG_10454	0
GO:0042273	ribosomal large subunit biogenesis	biological_process	0.033802	0.67518	2	813	3	10234	2	PITG_18755,PITG_10819	0
GO:0030488	tRNA methylation	biological_process	0.033841	0.67518	2	813	4	10234	2	PITG_12867,PITG_09866	0
GO:0016298	lipase activity	molecular_function	0.033889	0.67518	5	813	21	10234	1	PITG_01991	4	PITG_05669,PITG_05507,PITG_02679,PITG_01860
GO:0006555	methionine metabolic process	biological_process	0.034474	0.68031	4	813	15	10234	4	PITG_13402,PITG_01072,PITG_18188,PITG_04601	0
GO:0008168	methyltransferase activity	molecular_function	0.034586	0.68031	23	813	204	10234	20	PITG_14696,PITG_17298,PITG_01813,PITG_02560,PITG_00142,PITG_15904,PITG_01072,PITG_08440,PITG_08045,PITG_15740,PITG_18188,PITG_15736,PITG_00448,PITG_10166,PITG_17135,PITG_00530,PITG_09866,PITG_03576,PITG_12867,PITG_00663	3	PITG_15903,Novel00987,PITG_00952
GO:0006779	porphyrin-containing compound biosynthetic process	biological_process	0.034774	0.68031	4	813	15	10234	1	PITG_18188	3	PITG_18298,PITG_00688,PITG_13832
GO:0044425	membrane part	cellular_component	0.0348	0.68031	121	813	1285	10234	59	PITG_07134,PITG_06860,Novel00173,PITG_08233,PITG_19426,PITG_18741,PITG_01053,PITG_09342,PITG_19026,Novel01103,PITG_13020,Novel01524,PITG_12872,PITG_06357,PITG_05511,PITG_17053,PITG_00265,PITG_12504,PITG_08296,PITG_12808,PITG_20815,PITG_00329,PITG_07717,PITG_01993,PITG_03225,PITG_12215,PITG_08297,PITG_16464,PITG_20231,PITG_11122,PITG_06577,PITG_22343,PITG_07661,PITG_05620,PITG_22512,PITG_15707,PIT…	62	PITG_07286,PITG_13006,PITG_07086,Novel01214,PITG_11471,PITG_01370,PITG_12999,PITG_03053,PITG_01860,Novel00218,PITG_17080,PITG_08608,PITG_07084,PITG_01731,PITG_00896,PITG_10888,PITG_06912,PITG_06579,PITG_09193,PITG_09964,PITG_09409,PITG_22364,PITG_01411,PITG_06852,PITG_11283,PITG_13011,PITG_01332,PITG_00688,PITG_05615,PITG_07973,PITG_07562,PITG_02036,PITG_00952,PITG_20109,PITG_08734,PITG_08780,PIT…
GO:0006400	tRNA modification	biological_process	0.03552	0.68882	5	813	23	10234	5	PITG_00558,PITG_09866,PITG_12867,PITG_03696,PITG_01813	0
GO:0016423	tRNA (guanine) methyltransferase activity	molecular_function	0.035566	0.68882	3	813	9	10234	3	PITG_01813,PITG_10166,PITG_12867	0
GO:0016614	oxidoreductase activity, acting on CH-OH group of donors	molecular_function	0.035958	0.6923	14	813	101	10234	7	PITG_07303,PITG_08869,PITG_21743,PITG_02245,PITG_07024,PITG_10264,PITG_16076	7	PITG_05553,PITG_09005,PITG_18951,PITG_02925,PITG_23158,PITG_04441,PITG_01408
GO:0006206	pyrimidine nucleobase metabolic process	biological_process	0.036244	0.6923	3	813	9	10234	3	PITG_01913,PITG_10452,PITG_10454	0
GO:0019856	pyrimidine nucleobase biosynthetic process	biological_process	0.036244	0.6923	3	813	9	10234	3	PITG_01913,PITG_10452,PITG_10454	0
GO:0006753	nucleoside phosphate metabolic process	biological_process	0.036452	0.69309	27	813	229	10234	9	PITG_19993,PITG_09536,PITG_19656,Novel01524,PITG_01913,PITG_03493,PITG_07024,PITG_02621,PITG_14123	18	PITG_09393,PITG_18377,PITG_22124,PITG_02786,PITG_00132,PITG_06016,PITG_20970,PITG_07400,PITG_02356,PITG_03347,PITG_03598,PITG_06783,PITG_11139,PITG_21697,PITG_05537,PITG_21313,PITG_03700,PITG_13116
GO:0044723	single-organism carbohydrate metabolic process	biological_process	0.036907	0.69854	24	813	196	10234	3	PITG_22758,Novel01297,PITG_18361	21	PITG_10010,Novel00426,PITG_03598,PITG_03440,PITG_01938,PITG_13116,PITG_03700,PITG_21313,PITG_03658,PITG_10210,PITG_21697,PITG_20970,PITG_01939,PITG_06016,PITG_00132,PITG_02786,PITG_09964,PITG_09393,PITG_11189,PITG_01940,PITG_07400
GO:0016744	transferase activity, transferring aldehyde or ketonic groups	molecular_function	0.038302	0.71861	2	813	4	10234	0		2	PITG_03410,PITG_02740
GO:0030599	pectinesterase activity	molecular_function	0.038858	0.71861	3	813	11	10234	2	PITG_02545,PITG_01029	1	PITG_06560
GO:0042545	cell wall modification	biological_process	0.038858	0.71861	3	813	11	10234	2	PITG_01029,PITG_02545	1	PITG_06560
GO:0045330	aspartyl esterase activity	molecular_function	0.038858	0.71861	3	813	11	10234	2	PITG_02545,PITG_01029	1	PITG_06560
GO:0006807	nitrogen compound metabolic process	biological_process	0.038972	0.71861	184	813	2047	10234	135	Novel01105,PITG_10445,PITG_12161,PITG_18054,PITG_14136,PITG_14123,Novel00906,Novel01463,PITG_10264,PITG_13300,PITG_03493,PITG_15175,PITG_01072,PITG_17153,PITG_17365,PITG_22323,PITG_03223,Novel01524,PITG_01215,PITG_06263,PITG_05309,PITG_12749,PITG_13016,PITG_01062,PITG_16658,PITG_02303,PITG_08173,Novel01624,PITG_07024,PITG_01065,PITG_08681,Novel01157,PITG_20646,PITG_00051,PITG_08440,PITG_08045,PIT…	49	PITG_22685,PITG_02786,PITG_03410,PITG_11728,PITG_04441,PITG_21697,PITG_12462,PITG_03347,Novel01647,PITG_18377,PITG_13826,PITG_13116,Novel00941,PITG_00636,PITG_18538,PITG_11536,PITG_16680,PITG_02805,PITG_22124,PITG_21313,PITG_12841,PITG_15505,PITG_05537,PITG_04709,PITG_11139,PITG_11803,Novel00987,Novel01259,PITG_07400,PITG_18298,PITG_20970,PITG_00132,PITG_09393,PITG_13013,PITG_00688,PITG_07366,PIT…
GO:0044699	single-organism process	biological_process	0.039152	0.71861	287	813	3259	10234	138	PITG_09536,PITG_05374,PITG_03423,PITG_12946,PITG_07162,PITG_10095,Novel00674,PITG_03633,PITG_07303,PITG_06757,Novel00402,PITG_18545,PITG_07838,PITG_01991,PITG_05385,Novel01881,PITG_11116,PITG_04969,PITG_12161,PITG_17153,PITG_01072,PITG_21743,PITG_08233,PITG_03493,Novel01463,PITG_10264,PITG_15492,Novel01087,Novel01624,PITG_08681,PITG_11122,PITG_00221,PITG_05002,PITG_00115,PITG_14696,PITG_13022,PIT…	149	PITG_08734,PITG_16680,PITG_17016,PITG_11138,PITG_10430,PITG_21313,PITG_06731,PITG_14532,PITG_01136,PITG_13005,PITG_03724,PITG_11139,PITG_04709,PITG_21110,PITG_18339,PITG_02792,PITG_20251,PITG_00721,PITG_03657,PITG_13391,PITG_14388,PITG_12462,PITG_10888,PITG_03347,PITG_02679,PITG_21697,PITG_17080,PITG_04441,PITG_10292,PITG_09964,PITG_07973,PITG_04690,PITG_01408,PITG_00185,PITG_06402,PITG_20759,PIT…
GO:0052689	carboxylic ester hydrolase activity	molecular_function	0.039175	0.71861	8	813	47	10234	3	PITG_02545,PITG_01991,PITG_01029	5	PITG_02679,PITG_05507,PITG_06560,PITG_05669,PITG_01860
GO:0016597	amino acid binding	molecular_function	0.039801	0.72689	3	813	9	10234	2	PITG_04910,PITG_10264	1	PITG_03410
GO:0009144	purine nucleoside triphosphate metabolic process	biological_process	0.040717	0.73396	16	813	119	10234	1	Novel01524	15	PITG_02356,PITG_03598,PITG_11139,PITG_05537,PITG_21697,PITG_13116,PITG_03700,PITG_21313,PITG_22124,PITG_02786,PITG_00132,PITG_09393,PITG_20970,PITG_06016,PITG_07400
GO:0009199	ribonucleoside triphosphate metabolic process	biological_process	0.040717	0.73396	16	813	119	10234	1	Novel01524	15	PITG_20970,PITG_06016,PITG_00132,PITG_02786,PITG_22124,PITG_09393,PITG_07400,PITG_11139,PITG_03598,PITG_02356,PITG_13116,PITG_03700,PITG_21313,PITG_05537,PITG_21697
GO:0009205	purine ribonucleoside triphosphate metabolic process	biological_process	0.040717	0.73396	16	813	119	10234	1	Novel01524	15	PITG_03598,PITG_11139,PITG_02356,PITG_03700,PITG_21313,PITG_13116,PITG_21697,PITG_05537,PITG_06016,PITG_20970,PITG_09393,PITG_22124,PITG_02786,PITG_00132,PITG_07400
GO:0009308	amine metabolic process	biological_process	0.041021	0.73625	5	813	24	10234	5	PITG_05805,PITG_10866,PITG_00221,PITG_02303,PITG_01062	0
GO:0016846	carbon-sulfur lyase activity	molecular_function	0.041243	0.73707	3	813	10	10234	3	PITG_03599,PITG_00442,PITG_13402	0
GO:0009117	nucleotide metabolic process	biological_process	0.041881	0.74526	26	813	222	10234	9	PITG_19656,PITG_19993,PITG_09536,PITG_01913,PITG_03493,PITG_02621,PITG_07024,PITG_14123,Novel01524	17	PITG_07400,PITG_18377,PITG_09393,PITG_00132,PITG_02786,PITG_22124,PITG_06016,PITG_20970,PITG_21697,PITG_05537,PITG_21313,PITG_03700,PITG_13116,PITG_02356,PITG_11139,PITG_06783,PITG_03598
GO:0022857	transmembrane transporter activity	molecular_function	0.042604	0.7549	59	813	566	10234	25	Novel00674,Novel01524,PITG_15731,PITG_13020,PITG_01053,PITG_13022,PITG_08233,PITG_06860,PITG_07134,PITG_07162,PITG_11122,PITG_13023,PITG_10834,PITG_12215,PITG_05385,PITG_16464,PITG_01993,PITG_07717,PITG_00329,PITG_20815,PITG_17053,PITG_01050,PITG_13037,PITG_09295,PITG_07716	34	PITG_06731,PITG_22124,PITG_14067,PITG_01370,PITG_12999,PITG_11471,PITG_10237,PITG_13006,PITG_12427,PITG_00694,PITG_08734,PITG_08780,PITG_03966,PITG_02356,PITG_02036,PITG_04976,PITG_20109,PITG_07973,PITG_05615,PITG_00064,PITG_11139,PITG_05537,PITG_20251,PITG_06852,PITG_00185,PITG_20088,PITG_10890,PITG_03725,PITG_22364,PITG_13544,PITG_00991,PITG_16682,PITG_08811,PITG_13005
GO:0022618	ribonucleoprotein complex assembly	biological_process	0.043918	0.77489	4	813	18	10234	4	PITG_03802,PITG_14912,PITG_10819,PITG_03956	0
GO:0009067	aspartate family amino acid biosynthetic process	biological_process	0.044367	0.77951	5	813	23	10234	5	PITG_18188,PITG_01072,PITG_13402,PITG_04601,PITG_13176	0
GO:0008443	phosphofructokinase activity	molecular_function	0.045701	0.79958	2	813	4	10234	0		2	PITG_03598,PITG_03658
GO:0004086	obsolete carbamoyl-phosphate synthase activity	molecular_function	0.046152	0.80409	2	813	4	10234	2	PITG_10454,PITG_10452	0
GO:0009141	nucleoside triphosphate metabolic process	biological_process	0.046347	0.80411	16	813	122	10234	1	Novel01524	15	PITG_13116,PITG_21313,PITG_03700,PITG_05537,PITG_21697,PITG_03598,PITG_11139,PITG_02356,PITG_07400,PITG_20970,PITG_06016,PITG_22124,PITG_02786,PITG_00132,PITG_09393
GO:0046873	metal ion transmembrane transporter activity	molecular_function	0.04718	0.81518	18	813	138	10234	5	PITG_09295,PITG_05385,PITG_12215,Novel00674,PITG_10834	13	PITG_16682,PITG_14067,PITG_22124,PITG_10237,PITG_08811,PITG_11139,PITG_00064,PITG_07973,PITG_20109,PITG_04976,PITG_03966,PITG_00185,PITG_05537
GO:0043021	ribonucleoprotein complex binding	molecular_function	0.047464	0.8167	2	813	5	10234	2	PITG_03802,PITG_03956	0
GO:0005742	mitochondrial outer membrane translocase complex	cellular_component	0.048015	0.8194	2	813	4	10234	1	Novel00173	1	Novel01214
GO:0098799	outer mitochondrial membrane protein complex	cellular_component	0.048015	0.8194	2	813	4	10234	1	Novel00173	1	Novel01214
GO:0006778	porphyrin-containing compound metabolic process	biological_process	0.049801	0.8464	4	813	17	10234	1	PITG_18188	3	PITG_00688,PITG_13832,PITG_18298
GO:0010467	gene expression	biological_process	0.050193	0.8464	89	813	981	10234	81	Novel01297,PITG_15529,PITG_17070,PITG_00558,PITG_04487,PITG_03818,PITG_13196,PITG_10289,PITG_09450,PITG_12535,PITG_02592,PITG_16659,PITG_16939,PITG_04334,Novel00402,PITG_05512,PITG_03712,PITG_12931,PITG_00036,PITG_10166,PITG_06706,PITG_07057,PITG_03696,PITG_01813,PITG_03955,PITG_03855,PITG_02593,PITG_06748,PITG_09439,PITG_12524,PITG_02557,PITG_09849,PITG_11365,PITG_02420,PITG_05445,PITG_19280,PIT…	8	PITG_02526,PITG_12841,PITG_11536,PITG_16680,PITG_07366,PITG_13826,PITG_11728,PITG_11803
GO:0045229	external encapsulating structure organization	biological_process	0.05041	0.8464	3	813	12	10234	2	PITG_02545,PITG_01029	1	PITG_06560
GO:0071555	cell wall organization	biological_process	0.05041	0.8464	3	813	12	10234	2	PITG_01029,PITG_02545	1	PITG_06560
GO:0005634	nucleus	cellular_component	0.051594	0.86281	55	813	557	10234	54	PITG_03855,PITG_03955,PITG_06981,PITG_03156,PITG_10819,PITG_09439,PITG_06748,PITG_03223,PITG_02593,PITG_02887,PITG_04384,PITG_05445,PITG_16526,PITG_07296,Novel01105,PITG_02420,PITG_11365,PITG_01944,PITG_04722,PITG_10445,PITG_11088,PITG_03956,PITG_00530,PITG_02564,PITG_00663,Novel01394,Novel01890,PITG_06827,PITG_17070,PITG_18813,PITG_19608,Novel01157,Novel00356,PITG_17699,PITG_13196,PITG_20646,PIT…	1	PITG_15505
GO:0016616	oxidoreductase activity, acting on the CH-OH group of donors, NAD or NADP as acceptor	molecular_function	0.052213	0.86412	12	813	87	10234	6	PITG_21743,PITG_08869,PITG_16076,PITG_10264,PITG_07024,PITG_02245	6	PITG_09005,PITG_05553,PITG_01408,PITG_04441,PITG_23158,PITG_02925
GO:0005618	cell wall	cellular_component	0.052213	0.86412	3	813	12	10234	2	PITG_01029,PITG_02545	1	PITG_06560
GO:0019012	virion	cellular_component	0.052295	0.86412	8	813	51	10234	6	Novel01541,Novel01890,Novel00377,PITG_02593,PITG_20134,Novel01157	2	Novel01245,Novel00884
GO:0017150	tRNA dihydrouridine synthase activity	molecular_function	0.054953	0.90444	2	813	5	10234	2	PITG_02557,PITG_14136	0
GO:0072527	pyrimidine-containing compound metabolic process	biological_process	0.056533	0.92679	5	813	28	10234	5	PITG_10452,PITG_01913,PITG_10454,Novel01105,PITG_02621	0
GO:0015711	organic anion transport	biological_process	0.057036	0.93084	9	813	58	10234	5	PITG_01050,PITG_09295,PITG_01053,PITG_11122,PITG_08233	4	PITG_04976,PITG_00991,PITG_11471,PITG_03725
GO:0009064	glutamine family amino acid metabolic process	biological_process	0.057292	0.93084	7	813	41	10234	7	PITG_10454,PITG_05374,PITG_10452,PITG_12161,PITG_19993,PITG_19656,PITG_01761	0
GO:0009112	nucleobase metabolic process	biological_process	0.057451	0.93084	4	813	19	10234	4	PITG_03493,PITG_10452,PITG_01913,PITG_10454	0
GO:0016831	carboxy-lyase activity	molecular_function	0.05796	0.93093	5	813	25	10234	3	PITG_01062,PITG_13176,PITG_15778	2	PITG_11189,PITG_10210
GO:0000162	tryptophan biosynthetic process	biological_process	0.058351	0.93093	2	813	5	10234	2	PITG_00221,PITG_05805	0
GO:0042435	indole-containing compound biosynthetic process	biological_process	0.058351	0.93093	2	813	5	10234	2	PITG_05805,PITG_00221	0
GO:0046219	indolalkylamine biosynthetic process	biological_process	0.058351	0.93093	2	813	5	10234	2	PITG_05805,PITG_00221	0
GO:0034220	ion transmembrane transport	biological_process	0.05923	0.93958	13	813	99	10234	7	PITG_01050,PITG_12215,Novel01524,Novel00674,PITG_11122,PITG_08233,PITG_01053	6	PITG_00991,PITG_11139,PITG_22124,PITG_03725,PITG_11471,PITG_05537
GO:0006783	heme biosynthetic process	biological_process	0.060092	0.93958	2	813	5	10234	1	PITG_18188	1	PITG_00688
GO:0000155	phosphorelay sensor kinase activity	molecular_function	0.060469	0.93958	3	813	10	10234	2	Novel01394,Novel01759	1	PITG_13826
GO:0004673	protein histidine kinase activity	molecular_function	0.060469	0.93958	3	813	10	10234	2	Novel01394,Novel01759	1	PITG_13826
GO:0016775	phosphotransferase activity, nitrogenous group as acceptor	molecular_function	0.060469	0.93958	3	813	10	10234	2	Novel01759,Novel01394	1	PITG_13826
GO:0004866	endopeptidase inhibitor activity	molecular_function	0.060472	0.93958	2	813	9	10234	2	PITG_14891,PITG_00058	0
GO:0061135	endopeptidase regulator activity	molecular_function	0.060472	0.93958	2	813	9	10234	2	PITG_14891,PITG_00058	0
GO:0071826	ribonucleoprotein complex subunit organization	biological_process	0.064667	0.99774	4	813	20	10234	4	PITG_03956,PITG_10819,PITG_03802,PITG_14912	0
GO:0000097	sulfur amino acid biosynthetic process	biological_process	0.064695	0.99774	4	813	18	10234	4	PITG_18188,PITG_01072,PITG_13402,PITG_04601	0
GO:0016874	ligase activity	molecular_function	0.065682	1	28	813	248	10234	15	PITG_09536,PITG_05374,PITG_10454,PITG_19993,PITG_19656,PITG_10452,PITG_17153,PITG_18870,PITG_12678,PITG_02621,PITG_07991,PITG_07017,PITG_00720,PITG_01065,PITG_03696	13	PITG_00721,PITG_02497,PITG_02581,PITG_12486,PITG_03724,PITG_18720,PITG_08023,PITG_18706,PITG_03860,PITG_04709,PITG_23159,PITG_03721,PITG_06429
GO:0009877	nodulation	biological_process	0.066764	1	1	813	1	10234	0		1	Novel00426
GO:0043167	ion binding	molecular_function	0.068473	1	296	813	3300	10234	171	PITG_03696,PITG_00499,PITG_05805,PITG_12678,PITG_15731,PITG_02557,PITG_21351,PITG_06827,PITG_06732,PITG_17135,PITG_14596,PITG_17750,PITG_08957,PITG_03546,PITG_18442,PITG_18407,PITG_12465,PITG_11198,PITG_08869,PITG_21846,PITG_16105,PITG_00227,PITG_10769,PITG_07716,PITG_01741,PITG_02771,PITG_18361,PITG_19563,PITG_19281,PITG_02210,PITG_14626,PITG_06981,PITG_00843,PITG_04141,PITG_10508,PITG_18252,PIT…	125	PITG_13832,PITG_02740,PITG_04478,PITG_21872,PITG_03721,PITG_19841,PITG_03626,Novel00727,PITG_11581,PITG_15256,PITG_11189,PITG_06480,PITG_02292,PITG_11474,PITG_02356,PITG_03598,PITG_18720,PITG_11249,PITG_12153,PITG_00391,PITG_11803,Novel00987,PITG_09003,PITG_10218,PITG_02343,PITG_10320,PITG_05631,PITG_11247,PITG_13013,PITG_05615,PITG_02546,PITG_01267,PITG_00682,PITG_09393,PITG_10210,PITG_01937,PIT…
GO:0090501	RNA phosphodiester bond hydrolysis	biological_process	0.069808	1	2	813	6	10234	2	Novel01297,PITG_13300	0
GO:0000287	magnesium ion binding	molecular_function	0.070476	1	10	813	67	10234	2	PITG_17516,PITG_04010	8	PITG_05615,PITG_09393,PITG_18025,PITG_03700,PITG_06731,PITG_02740,PITG_04441,PITG_23158
GO:0042256	mature ribosome assembly	biological_process	0.071959	1	1	813	1	10234	1	PITG_03802	0
GO:0004340	glucokinase activity	molecular_function	0.073524	1	2	813	6	10234	0		2	PITG_21313,PITG_06016
GO:0004396	hexokinase activity	molecular_function	0.073524	1	2	813	6	10234	0		2	PITG_06016,PITG_21313
GO:0004365	glyceraldehyde-3-phosphate dehydrogenase (NAD+) (phosphorylating) activity	molecular_function	0.074313	1	1	813	1	10234	0		1	PITG_20970
GO:0043891	glyceraldehyde-3-phosphate dehydrogenase (NAD(P)+) (phosphorylating) activity	molecular_function	0.074313	1	1	813	1	10234	0		1	PITG_20970
GO:0016830	carbon-carbon lyase activity	molecular_function	0.076616	1	7	813	45	10234	3	PITG_13176,PITG_15778,PITG_01062	4	PITG_10210,PITG_02786,PITG_11189,PITG_20715
GO:0042168	heme metabolic process	biological_process	0.076796	1	2	813	6	10234	1	PITG_18188	1	PITG_00688
GO:0005975	carbohydrate metabolic process	biological_process	0.076902	1	45	813	446	10234	13	PITG_17508,PITG_01398,Novel01297,Novel01624,PITG_18361,PITG_10880,PITG_22758,PITG_02049,PITG_01397,PITG_04141,PITG_13582,PITG_13868,PITG_13867	32	PITG_01164,PITG_01938,PITG_03598,PITG_18336,PITG_13116,PITG_00132,PITG_08611,PITG_09964,PITG_09393,PITG_01939,PITG_20970,PITG_06016,PITG_07400,PITG_18720,PITG_01267,PITG_03135,PITG_03440,PITG_10010,Novel00426,PITG_21697,PITG_03658,PITG_10210,PITG_21313,PITG_03700,PITG_02786,PITG_01963,PITG_03411,PITG_15791,PITG_10284,PITG_10218,PITG_01940,PITG_11189
GO:0006833	water transport	biological_process	0.077299	1	3	813	15	10234	2	PITG_08296,PITG_08297	1	PITG_09193
GO:0042044	fluid transport	biological_process	0.077299	1	3	813	15	10234	2	PITG_08296,PITG_08297	1	PITG_09193
GO:0009066	aspartate family amino acid metabolic process	biological_process	0.078129	1	5	813	27	10234	5	PITG_04601,PITG_13176,PITG_18188,PITG_01072,PITG_13402	0
GO:0071941	nitrogen cycle metabolic process	biological_process	0.078143	1	2	813	6	10234	0		2	PITG_13013,PITG_00636
GO:0006568	tryptophan metabolic process	biological_process	0.078731	1	2	813	6	10234	2	PITG_00221,PITG_05805	0
GO:0006586	indolalkylamine metabolic process	biological_process	0.078731	1	2	813	6	10234	2	PITG_05805,PITG_00221	0
GO:0042430	indole-containing compound metabolic process	biological_process	0.078731	1	2	813	6	10234	2	PITG_00221,PITG_05805	0
GO:0004655	porphobilinogen synthase activity	molecular_function	0.078864	1	1	813	1	10234	0		1	PITG_13832
GO:0016853	isomerase activity	molecular_function	0.078934	1	15	813	136	10234	8	PITG_01035,Novel01356,PITG_03696,PITG_07099,PITG_06263,PITG_01215,PITG_09987,PITG_00558	7	PITG_21697,PITG_07400,PITG_02925,PITG_01940,PITG_13116,PITG_05380,PITG_20970
GO:0046915	transition metal ion transmembrane transporter activity	molecular_function	0.079617	1	4	813	19	10234	2	PITG_12215,Novel00674	2	PITG_05537,PITG_22124
GO:0051188	cofactor biosynthetic process	biological_process	0.079988	1	12	813	102	10234	6	PITG_00453,PITG_17516,PITG_01065,PITG_00720,PITG_18545,PITG_18188	6	PITG_00721,PITG_06783,PITG_18720,PITG_18298,PITG_00688,PITG_13832
GO:0044275	cellular carbohydrate catabolic process	biological_process	0.080371	1	3	813	13	10234	1	PITG_18361	2	PITG_15791,PITG_18336
GO:0000172	ribonuclease MRP complex	cellular_component	0.080886	1	1	813	1	10234	1	Novel01297	0
GO:0030677	ribonuclease P complex	cellular_component	0.080886	1	1	813	1	10234	1	Novel01297	0
GO:1902555	endoribonuclease complex	cellular_component	0.080886	1	1	813	1	10234	1	Novel01297	0
GO:0004851	uroporphyrin-III C-methyltransferase activity	molecular_function	0.081351	1	1	813	1	10234	1	PITG_18188	0
GO:0019354	siroheme biosynthetic process	biological_process	0.081351	1	1	813	1	10234	1	PITG_18188	0
GO:0046156	siroheme metabolic process	biological_process	0.081351	1	1	813	1	10234	1	PITG_18188	0
GO:0003862	3-isopropylmalate dehydrogenase activity	molecular_function	0.081735	1	1	813	1	10234	0		1	PITG_04441
GO:0004014	adenosylmethionine decarboxylase activity	molecular_function	0.081838	1	1	813	1	10234	1	PITG_01062	0
GO:0006597	spermine biosynthetic process	biological_process	0.081838	1	1	813	1	10234	1	PITG_01062	0
GO:0008215	spermine metabolic process	biological_process	0.081838	1	1	813	1	10234	1	PITG_01062	0
GO:0004604	phosphoadenylyl-sulfate reductase (thioredoxin) activity	molecular_function	0.082379	1	1	813	1	10234	1	PITG_04601	0
GO:0019379	sulfate assimilation, phosphoadenylyl sulfate reduction by phosphoadenylyl-sulfate reductase (thioredoxin)	biological_process	0.082379	1	1	813	1	10234	1	PITG_04601	0
GO:0019419	sulfate reduction	biological_process	0.082379	1	1	813	1	10234	1	PITG_04601	0
GO:0004126	cytidine deaminase activity	molecular_function	0.083594	1	1	813	1	10234	1	Novel01105	0
GO:0006216	cytidine catabolic process	biological_process	0.083594	1	1	813	1	10234	1	Novel01105	0
GO:0009164	nucleoside catabolic process	biological_process	0.083594	1	1	813	1	10234	1	Novel01105	0
GO:0009972	cytidine deamination	biological_process	0.083594	1	1	813	1	10234	1	Novel01105	0
GO:0042454	ribonucleoside catabolic process	biological_process	0.083594	1	1	813	1	10234	1	Novel01105	0
GO:0046087	cytidine metabolic process	biological_process	0.083594	1	1	813	1	10234	1	Novel01105	0
GO:0046133	pyrimidine ribonucleoside catabolic process	biological_process	0.083594	1	1	813	1	10234	1	Novel01105	0
GO:0046135	pyrimidine nucleoside catabolic process	biological_process	0.083594	1	1	813	1	10234	1	Novel01105	0
GO:0072529	pyrimidine-containing compound catabolic process	biological_process	0.083594	1	1	813	1	10234	1	Novel01105	0
GO:1901658	glycosyl compound catabolic process	biological_process	0.083594	1	1	813	1	10234	1	Novel01105	0
GO:0009019	tRNA (guanine-N1-)-methyltransferase activity	molecular_function	0.084137	1	1	813	1	10234	1	PITG_12867	0
GO:0030414	peptidase inhibitor activity	molecular_function	0.084496	1	2	813	10	10234	2	PITG_00058,PITG_14891	0
GO:0061134	peptidase regulator activity	molecular_function	0.084496	1	2	813	10	10234	2	PITG_14891,PITG_00058	0
GO:0008836	diaminopimelate decarboxylase activity	molecular_function	0.084516	1	1	813	1	10234	1	PITG_13176	0
GO:0008134	transcription factor binding	molecular_function	0.08474	1	2	813	6	10234	1	PITG_14596	1	PITG_02526
GO:0004163	diphosphomevalonate decarboxylase activity	molecular_function	0.08508	1	1	813	1	10234	1	PITG_15778	0
GO:0009240	isopentenyl diphosphate biosynthetic process	biological_process	0.08508	1	1	813	1	10234	1	PITG_15778	0
GO:0019287	isopentenyl diphosphate biosynthetic process, mevalonate pathway	biological_process	0.08508	1	1	813	1	10234	1	PITG_15778	0
GO:0046490	isopentenyl diphosphate metabolic process	biological_process	0.08508	1	1	813	1	10234	1	PITG_15778	0
GO:0006948	induction by virus of host cell-cell fusion	biological_process	0.085217	1	1	813	1	10234	0		1	Novel01647
GO:0004152	dihydroorotate dehydrogenase activity	molecular_function	0.085244	1	1	813	1	10234	1	PITG_01913	0
GO:0004158	dihydroorotate oxidase activity	molecular_function	0.085244	1	1	813	1	10234	1	PITG_01913	0
GO:0016020	membrane	cellular_component	0.085454	1	151	813	1695	10234	75	PITG_20815,PITG_07717,PITG_22562,Novel01581,PITG_08297,PITG_20231,PITG_03225,PITG_13575,PITG_08233,Novel01524,PITG_12872,PITG_06357,PITG_09342,PITG_07134,PITG_06862,Novel01759,PITG_14911,PITG_05385,PITG_02409,PITG_03823,PITG_18718,PITG_16832,Novel00810,Novel01356,PITG_01608,PITG_04398,PITG_00023,Novel00853,PITG_15406,Novel00674,PITG_02289,PITG_07162,PITG_05620,PITG_06577,PITG_22343,Novel01394,PIT…	76	PITG_06852,PITG_13011,PITG_02658,PITG_11283,PITG_00185,PITG_00952,PITG_07973,PITG_06912,Novel01647,PITG_09964,PITG_13826,PITG_09409,PITG_06579,PITG_17080,PITG_01626,PITG_15807,PITG_07084,PITG_10888,PITG_01860,PITG_01370,PITG_03053,PITG_05537,PITG_20251,PITG_03725,PITG_04976,PITG_11139,PITG_21110,PITG_13005,PITG_01662,PITG_00991,PITG_16682,PITG_06731,PITG_09194,PITG_17016,PITG_08734,PITG_22124,PIT…
GO:0031418	L-ascorbic acid binding	molecular_function	0.086655	1	3	813	13	10234	1	PITG_04064	2	PITG_00070,PITG_03327
GO:0048029	monosaccharide binding	molecular_function	0.086655	1	3	813	13	10234	1	PITG_04064	2	PITG_03327,PITG_00070
GO:0016714	oxidoreductase activity, acting on paired donors, with incorporation or reduction of molecular oxygen, reduced pteridine as one donor, and incorporation of one atom of oxygen	molecular_function	0.087263	1	1	813	1	10234	1	PITG_02210	0
GO:0015103	inorganic anion transmembrane transporter activity	molecular_function	0.087877	1	6	813	36	10234	1	PITG_16464	5	PITG_00694,PITG_08734,PITG_08780,PITG_20251,PITG_20088
GO:0035337	fatty-acyl-CoA metabolic process	biological_process	0.089467	1	1	813	1	10234	1	PITG_00453	0
GO:0043754	dihydrolipoyllysine-residue (2-methylpropanoyl)transferase activity	molecular_function	0.089467	1	1	813	1	10234	1	PITG_00453	0
GO:0046949	fatty-acyl-CoA biosynthetic process	biological_process	0.089467	1	1	813	1	10234	1	PITG_00453	0
GO:0004108	citrate (Si)-synthase activity	molecular_function	0.089554	1	1	813	1	10234	1	PITG_02049	0
GO:0036440	citrate synthase activity	molecular_function	0.089554	1	1	813	1	10234	1	PITG_02049	0
GO:0000469	cleavage involved in rRNA processing	biological_process	0.090086	1	1	813	1	10234	1	PITG_13300	0
GO:0004055	argininosuccinate synthase activity	molecular_function	0.090275	1	1	813	1	10234	1	PITG_05374	0
GO:0004478	methionine adenosyltransferase activity	molecular_function	0.090752	1	1	813	1	10234	1	PITG_17516	0
GO:0006556	S-adenosylmethionine biosynthetic process	biological_process	0.090752	1	1	813	1	10234	1	PITG_17516	0
GO:0032559	adenyl ribonucleotide binding	molecular_function	0.091701	1	129	813	1337	10234	76	PITG_12465,PITG_00227,PITG_13017,PITG_00720,PITG_03546,PITG_08957,PITG_07311,PITG_03712,PITG_14626,PITG_19281,PITG_07716,PITG_12678,PITG_15731,PITG_03696,PITG_09792,PITG_10819,PITG_00499,PITG_00115,PITG_06827,PITG_03675,PITG_16813,PITG_09943,PITG_07017,PITG_19993,PITG_03301,PITG_21185,PITG_10488,PITG_17053,PITG_03672,PITG_06863,PITG_04010,PITG_02478,PITG_23113,PITG_07968,PITG_09042,PITG_17516,PIT…	53	PITG_02356,PITG_13558,PITG_03598,PITG_06480,PITG_02526,PITG_06016,PITG_18720,PITG_11249,PITG_03721,PITG_04478,PITG_08968,PITG_15256,PITG_07055,PITG_11189,PITG_07985,PITG_06223,PITG_10010,PITG_03658,PITG_12153,PITG_11803,PITG_05631,PITG_11247,PITG_18706,PITG_02343,PITG_11139,PITG_04709,PITG_05537,PITG_12841,PITG_03724,PITG_02642,PITG_08900,PITG_10210,PITG_21313,PITG_22124,PITG_02805,PITG_15616,PIT…
GO:0003872	6-phosphofructokinase activity	molecular_function	0.091894	1	1	813	1	10234	0		1	PITG_03598
GO:0005945	6-phosphofructokinase complex	cellular_component	0.091894	1	1	813	1	10234	0		1	PITG_03598
GO:0006002	fructose 6-phosphate metabolic process	biological_process	0.091894	1	1	813	1	10234	0		1	PITG_03598
GO:0004800	thyroxine 5'-deiodinase activity	molecular_function	0.092381	1	1	813	1	10234	1	Novel01514	0
GO:0004455	ketol-acid reductoisomerase activity	molecular_function	0.0926	1	1	813	1	10234	0		1	PITG_02925
GO:0004809	tRNA (guanine-N2-)-methyltransferase activity	molecular_function	0.092629	1	1	813	1	10234	1	PITG_10166	0
GO:0004657	proline dehydrogenase activity	molecular_function	0.092725	1	1	813	1	10234	1	PITG_01761	0
GO:0006562	proline catabolic process	biological_process	0.092725	1	1	813	1	10234	1	PITG_01761	0
GO:0047355	CDP-glycerol glycerophosphotransferase activity	molecular_function	0.09279	1	1	813	1	10234	1	Novel00810	0
GO:1901575	organic substance catabolic process	biological_process	0.093064	1	25	813	236	10234	9	PITG_12764,PITG_14123,PITG_09042,PITG_01761,PITG_12946,Novel01105,PITG_18361,Novel01352,PITG_03764	16	PITG_18336,PITG_21697,PITG_13116,PITG_21313,PITG_03700,PITG_10430,PITG_03598,PITG_07400,PITG_02546,PITG_00636,PITG_00132,PITG_02786,PITG_09393,PITG_20970,PITG_06016,PITG_15791
GO:0009099	valine biosynthetic process	biological_process	0.093371	1	1	813	1	10234	0		1	PITG_22685
GO:0004044	amidophosphoribosyltransferase activity	molecular_function	0.093464	1	1	813	1	10234	1	PITG_03493	0
GO:0003883	CTP synthase activity	molecular_function	0.093509	1	1	813	1	10234	1	PITG_02621	0
GO:0090305	nucleic acid phosphodiester bond hydrolysis	biological_process	0.093517	1	2	813	7	10234	2	PITG_13300,Novel01297	0
GO:0000054	ribosomal subunit export from nucleus	biological_process	0.093719	1	1	813	1	10234	1	PITG_18755	0
GO:0000055	ribosomal large subunit export from nucleus	biological_process	0.093719	1	1	813	1	10234	1	PITG_18755	0
GO:0033750	ribosome localization	biological_process	0.093719	1	1	813	1	10234	1	PITG_18755	0
GO:0033753	establishment of ribosome localization	biological_process	0.093719	1	1	813	1	10234	1	PITG_18755	0
GO:0071428	rRNA-containing ribonucleoprotein complex export from nucleus	biological_process	0.093719	1	1	813	1	10234	1	PITG_18755	0
GO:0046912	transferase activity, transferring acyl groups, acyl groups converted into alkyl on transfer	molecular_function	0.093723	1	3	813	13	10234	1	PITG_02049	2	PITG_18720,PITG_03440
GO:0016742	hydroxymethyl-, formyl- and related transferase activity	molecular_function	0.094367	1	2	813	6	10234	2	PITG_08205,PITG_14696	0
GO:0004121	cystathionine beta-lyase activity	molecular_function	0.094652	1	1	813	1	10234	1	PITG_13402	0
GO:0071266	'de novo' L-methionine biosynthetic process	biological_process	0.094652	1	1	813	1	10234	1	PITG_13402	0
GO:0006810	transport	biological_process	0.094703	1	103	813	1128	10234	54	PITG_15707,PITG_07162,PITG_07661,PITG_22512,PITG_05620,PITG_11122,PITG_05002,Novel00674,Novel01178,PITG_15731,PITG_13022,PITG_00023,PITG_07663,PITG_01050,PITG_09450,PITG_09295,PITG_13037,PITG_07838,PITG_07716,PITG_01608,PITG_05385,PITG_13023,PITG_10834,PITG_02409,PITG_18718,PITG_14911,Novel00173,PITG_06860,PITG_07134,PITG_01082,PITG_12872,Novel01524,PITG_06357,PITG_19026,Novel01103,PITG_09342,PIT…	49	PITG_22124,PITG_17016,PITG_10237,PITG_08780,PITG_08734,PITG_00694,PITG_07565,Novel00727,PITG_03626,PITG_06731,PITG_09194,PITG_13544,PITG_00991,PITG_16682,PITG_13005,PITG_04976,PITG_15621,PITG_02356,PITG_03966,PITG_11139,PITG_00064,PITG_21110,PITG_20088,PITG_20251,PITG_05537,PITG_03725,PITG_10890,PITG_12999,PITG_01370,PITG_14067,PITG_07086,PITG_13006,PITG_11471,Novel01214,PITG_01731,PITG_07084,PIT…
GO:0022890	inorganic cation transmembrane transporter activity	molecular_function	0.094956	1	21	813	189	10234	6	PITG_09295,Novel00674,PITG_10834,PITG_12215,Novel01524,PITG_05385	15	PITG_08811,PITG_10237,PITG_12427,PITG_22124,PITG_13544,PITG_14067,PITG_16682,PITG_05537,PITG_00185,PITG_03966,PITG_20109,PITG_04976,PITG_07973,PITG_00064,PITG_11139
GO:0033925	mannosyl-glycoprotein endo-beta-N-acetylglucosaminidase activity	molecular_function	0.095331	1	1	813	1	10234	0		1	PITG_06864
GO:0004350	glutamate-5-semialdehyde dehydrogenase activity	molecular_function	0.095361	1	1	813	1	10234	1	PITG_12161	0
GO:0004357	glutamate-cysteine ligase activity	molecular_function	0.095405	1	1	813	1	10234	1	PITG_07991	0
GO:0070125	mitochondrial translational elongation	biological_process	0.09541	1	1	813	1	10234	1	PITG_08681	0
GO:0009039	urease activity	molecular_function	0.09543	1	1	813	1	10234	0		1	PITG_00636
GO:0019627	urea metabolic process	biological_process	0.09543	1	1	813	1	10234	0		1	PITG_00636
GO:0043419	urea catabolic process	biological_process	0.09543	1	1	813	1	10234	0		1	PITG_00636
GO:0019033	viral tegument	cellular_component	0.09543	1	1	813	1	10234	1	Novel01890	0
GO:0003871	5-methyltetrahydropteroyltriglutamate-homocysteine S-methyltransferase activity	molecular_function	0.09543	1	1	813	1	10234	1	PITG_01072	0
GO:0042085	5-methyltetrahydropteroyltri-L-glutamate-dependent methyltransferase activity	molecular_function	0.09543	1	1	813	1	10234	1	PITG_01072	0
GO:0004654	polyribonucleotide nucleotidyltransferase activity	molecular_function	0.09543	1	1	813	1	10234	1	PITG_03764	0
GO:0090231	regulation of spindle checkpoint	biological_process	0.095436	1	1	813	1	10234	1	Novel01352	0
GO:0090266	regulation of mitotic cell cycle spindle assembly checkpoint	biological_process	0.095436	1	1	813	1	10234	1	Novel01352	0
GO:1901976	regulation of cell cycle checkpoint	biological_process	0.095436	1	1	813	1	10234	1	Novel01352	0
GO:1903504	regulation of mitotic spindle checkpoint	biological_process	0.095436	1	1	813	1	10234	1	Novel01352	0
GO:0015099	nickel cation transmembrane transporter activity	molecular_function	0.095438	1	1	813	1	10234	1	Novel00674	0
GO:0015675	nickel cation transport	biological_process	0.095438	1	1	813	1	10234	1	Novel00674	0
GO:0035444	nickel cation transmembrane transport	biological_process	0.095438	1	1	813	1	10234	1	Novel00674	0
GO:0004779	sulfate adenylyltransferase activity	molecular_function	0.095441	1	1	813	1	10234	1	PITG_04010	0
GO:0004781	sulfate adenylyltransferase (ATP) activity	molecular_function	0.095441	1	1	813	1	10234	1	PITG_04010	0
GO:0019062	virion attachment to host cell	biological_process	0.095444	1	1	813	1	10234	1	Novel01541	0
GO:0044406	adhesion of symbiont to host	biological_process	0.095444	1	1	813	1	10234	1	Novel01541	0
GO:0044650	adhesion of symbiont to host cell	biological_process	0.095444	1	1	813	1	10234	1	Novel01541	0
GO:0008942	nitrite reductase [NAD(P)H] activity	molecular_function	0.095461	1	1	813	1	10234	0		1	PITG_13013
GO:0000176	nuclear exosome (RNase complex)	cellular_component	0.095797	1	1	813	1	10234	1	PITG_02564	0
GO:0005215	transporter activity	molecular_function	0.096567	1	67	813	690	10234	30	PITG_13020,Novel01524,PITG_08233,PITG_21176,PITG_03555,PITG_01053,PITG_06860,PITG_07134,PITG_01993,PITG_12215,PITG_08297,PITG_16464,PITG_08296,PITG_00329,PITG_20815,PITG_07717,PITG_17053,PITG_02289,PITG_15731,Novel00674,PITG_13022,PITG_11122,PITG_07162,PITG_05385,PITG_13023,PITG_10834,PITG_01050,PITG_07716,PITG_09295,PITG_13037	37	PITG_01370,PITG_12999,PITG_14067,PITG_13006,PITG_12427,PITG_11471,PITG_05615,PITG_07973,PITG_02036,PITG_20109,PITG_06852,PITG_00185,PITG_09193,PITG_22364,Novel01647,PITG_08811,PITG_09194,PITG_06731,PITG_22124,PITG_08734,PITG_08780,PITG_00694,PITG_10237,PITG_00064,PITG_11139,PITG_02356,PITG_04976,PITG_03966,PITG_10890,PITG_03725,PITG_20088,PITG_05537,PITG_20251,PITG_00991,PITG_16682,PITG_13544,PIT…
GO:0030554	adenyl nucleotide binding	molecular_function	0.097551	1	129	813	1341	10234	76	PITG_08026,PITG_07968,PITG_09042,PITG_17516,PITG_23113,PITG_02478,PITG_06981,PITG_10454,PITG_06860,PITG_13282,PITG_08471,PITG_16916,PITG_11635,PITG_19656,PITG_09943,PITG_16813,PITG_07017,PITG_17053,PITG_10488,PITG_21185,PITG_19993,PITG_03301,PITG_03672,PITG_06863,PITG_04010,PITG_15731,PITG_12678,PITG_00115,PITG_10819,PITG_00499,PITG_09792,PITG_03696,PITG_06827,PITG_03675,PITG_13017,PITG_00227,PIT…	53	PITG_10010,PITG_11803,PITG_12153,PITG_03658,PITG_05631,PITG_11247,PITG_02343,PITG_18706,PITG_07985,PITG_06223,PITG_04478,PITG_03721,PITG_08968,PITG_11189,PITG_07055,PITG_15256,PITG_03598,PITG_13558,PITG_02356,PITG_02526,PITG_06480,PITG_06016,PITG_11249,PITG_18720,PITG_07978,PITG_00527,PITG_11728,PITG_00721,PITG_01370,PITG_05498,PITG_03657,PITG_19875,PITG_02796,PITG_11373,PITG_06852,PITG_19589,PIT…
GO:0051234	establishment of localization	biological_process	0.098823	1	103	813	1131	10234	54	PITG_11122,PITG_05620,PITG_22512,PITG_07162,PITG_07661,PITG_15707,PITG_13022,PITG_15731,Novel01178,Novel00674,PITG_05002,PITG_01608,PITG_07716,PITG_07838,PITG_09295,PITG_13037,PITG_09450,PITG_01050,PITG_07663,PITG_00023,PITG_14911,PITG_18718,PITG_02409,PITG_13023,PITG_10834,PITG_05385,PITG_01082,PITG_07134,PITG_06860,Novel00173,PITG_21176,PITG_08233,PITG_03555,PITG_01053,PITG_13020,PITG_09342,PIT…	49	PITG_00694,PITG_08734,PITG_08780,PITG_17016,PITG_10237,PITG_22124,PITG_09194,PITG_06731,PITG_03626,Novel00727,PITG_07565,PITG_13005,PITG_00991,PITG_16682,PITG_13544,PITG_10890,PITG_03725,PITG_05537,PITG_20251,PITG_20088,PITG_21110,PITG_00064,PITG_11139,PITG_03966,PITG_15621,PITG_02356,PITG_04976,Novel01214,PITG_11471,PITG_07086,PITG_13006,PITG_14067,PITG_01370,PITG_12999,PITG_17080,PITG_07084,PIT…
GO:0000041	transition metal ion transport	biological_process	0.099787	1	4	813	21	10234	2	Novel00674,PITG_12215	2	PITG_22124,PITG_05537
GO:0043168	anion binding	molecular_function	0.10159	1	174	813	1879	10234	105	PITG_10454,PITG_06860,PITG_13282,PITG_16916,PITG_08471,PITG_19656,PITG_11635,PITG_18252,PITG_08026,PITG_07968,PITG_09042,PITG_17516,PITG_23113,PITG_02478,PITG_06981,PITG_03599,PITG_17053,PITG_21185,PITG_10488,PITG_19993,PITG_03301,PITG_06863,PITG_03672,PITG_04010,PITG_09943,PITG_16813,PITG_07017,PITG_02245,PITG_06732,PITG_06827,PITG_03675,PITG_15731,PITG_02557,PITG_21351,PITG_05805,PITG_12678,PIT…	69	PITG_05631,PITG_05553,PITG_11247,PITG_10320,PITG_02343,PITG_18706,PITG_10010,PITG_04661,PITG_11803,PITG_12153,PITG_03658,PITG_10011,PITG_06223,PITG_00070,PITG_07985,PITG_13013,PITG_11189,PITG_15256,PITG_07055,PITG_04478,PITG_03721,PITG_02740,PITG_08968,PITG_06016,PITG_11249,PITG_18720,PITG_13558,PITG_03598,PITG_11474,PITG_02356,PITG_02526,PITG_06480,PITG_01370,PITG_00721,PITG_05498,PITG_18951,PIT…
GO:0009055	electron carrier activity	molecular_function	0.10188	1	11	813	95	10234	5	PITG_02771,PITG_04601,PITG_21524,PITG_16832,PITG_19281	6	PITG_09723,PITG_11138,PITG_14388,PITG_12427,PITG_14013,PITG_07699
GO:0032549	ribonucleoside binding	molecular_function	0.10324	1	141	813	1492	10234	87	PITG_12465,PITG_11198,PITG_00227,PITG_13017,PITG_20213,PITG_00720,PITG_03546,PITG_08957,PITG_07311,PITG_03712,PITG_14626,PITG_19281,PITG_07716,PITG_12678,PITG_15731,PITG_03696,PITG_09792,PITG_10819,PITG_00499,PITG_00115,PITG_06827,PITG_03675,PITG_16813,PITG_09943,PITG_07017,PITG_19993,PITG_03301,PITG_21185,PITG_10488,PITG_17053,PITG_04010,PITG_03672,PITG_06863,PITG_02478,PITG_23113,PITG_09042,PIT…	54	PITG_02356,PITG_13558,PITG_03598,PITG_06480,PITG_02526,PITG_06016,PITG_18720,PITG_11249,PITG_03721,PITG_04478,PITG_08968,PITG_07055,PITG_15256,PITG_11189,PITG_07985,PITG_06223,PITG_10010,PITG_12153,PITG_03658,PITG_11803,PITG_05631,PITG_11247,PITG_18706,PITG_02343,PITG_11139,PITG_04709,PITG_05537,PITG_19247,PITG_12841,PITG_03724,PITG_02642,PITG_08900,PITG_10210,PITG_21313,PITG_22124,PITG_02805,PIT…
GO:0009061	anaerobic respiration	biological_process	0.10332	1	1	813	1	10234	0		1	Novel00987
GO:0015947	methane metabolic process	biological_process	0.10332	1	1	813	1	10234	0		1	Novel00987
GO:0015948	methanogenesis	biological_process	0.10332	1	1	813	1	10234	0		1	Novel00987
GO:0015975	energy derivation by oxidation of reduced inorganic compounds	biological_process	0.10332	1	1	813	1	10234	0		1	Novel00987
GO:0043446	cellular alkane metabolic process	biological_process	0.10332	1	1	813	1	10234	0		1	Novel00987
GO:0043447	alkane biosynthetic process	biological_process	0.10332	1	1	813	1	10234	0		1	Novel00987
GO:0031981	nuclear lumen	cellular_component	0.10352	1	11	813	92	10234	11	PITG_03955,PITG_19608,PITG_02592,Novel01105,PITG_05445,PITG_16792,PITG_02593,Novel01394,PITG_11198,PITG_13016,PITG_02564	0
GO:0005524	ATP binding	molecular_function	0.10478	1	128	813	1334	10234	75	PITG_14968,PITG_01065,PITG_20815,PITG_07717,PITG_02565,PITG_22529,PITG_13575,PITG_01498,PITG_17153,PITG_01427,PITG_04348,PITG_17383,PITG_03157,PITG_07134,PITG_06862,PITG_04910,PITG_02839,PITG_00791,PITG_12165,PITG_19163,PITG_15778,PITG_10452,PITG_03304,PITG_12524,Novel00359,PITG_17778,PITG_15611,PITG_05374,PITG_09536,PITG_05987,PITG_03423,PITG_16813,PITG_09943,PITG_07017,PITG_03301,PITG_19993,PIT…	53	PITG_11373,PITG_02796,PITG_06852,PITG_18377,PITG_13826,PITG_19589,PITG_06288,PITG_11728,PITG_00527,PITG_07978,PITG_03657,PITG_05498,PITG_00721,PITG_01370,PITG_19875,PITG_11139,PITG_04709,PITG_05537,PITG_12841,PITG_03724,PITG_02642,PITG_08900,PITG_10210,PITG_21313,PITG_22124,PITG_02805,PITG_15616,PITG_08042,PITG_01477,PITG_07985,PITG_06223,PITG_10010,PITG_03658,PITG_12153,PITG_11803,PITG_05631,PIT…
GO:0001882	nucleoside binding	molecular_function	0.10501	1	141	813	1493	10234	87	PITG_18718,PITG_02839,PITG_00791,PITG_17404,PITG_16792,PITG_10452,PITG_13380,PITG_12165,PITG_15778,PITG_19163,PITG_18421,PITG_12524,PITG_03304,PITG_03423,PITG_05987,PITG_02420,PITG_09536,PITG_05374,PITG_15611,Novel00359,PITG_17778,PITG_02565,PITG_08173,PITG_03336,PITG_20815,PITG_14968,PITG_01065,PITG_08681,PITG_07717,PITG_13575,PITG_22529,PITG_04348,PITG_01427,PITG_17153,PITG_01498,PITG_06862,PIT…	54	PITG_05537,PITG_11139,PITG_04709,PITG_02642,PITG_08900,PITG_03724,PITG_19247,PITG_12841,PITG_21313,PITG_10210,PITG_15616,PITG_01477,PITG_08042,PITG_02805,PITG_22124,PITG_06852,PITG_02796,PITG_11373,PITG_06288,PITG_19589,PITG_13826,PITG_18377,PITG_11728,PITG_07978,PITG_00527,PITG_19875,PITG_01370,PITG_00721,PITG_03657,PITG_05498,PITG_02526,PITG_06480,PITG_03598,PITG_13558,PITG_02356,PITG_11249,PIT…
GO:0005227	calcium activated cation channel activity	molecular_function	0.10514	1	3	813	13	10234	1	PITG_10834	2	PITG_16682,PITG_00185
GO:0015269	calcium-activated potassium channel activity	molecular_function	0.10514	1	3	813	13	10234	1	PITG_10834	2	PITG_16682,PITG_00185
GO:0022839	ion gated channel activity	molecular_function	0.10514	1	3	813	13	10234	1	PITG_10834	2	PITG_00185,PITG_16682
GO:0030312	external encapsulating structure	cellular_component	0.10543	1	3	813	15	10234	2	PITG_01029,PITG_02545	1	PITG_06560
GO:0004008	copper-exporting ATPase activity	molecular_function	0.10546	1	2	813	6	10234	0		2	PITG_22124,PITG_05537
GO:0043682	copper-transporting ATPase activity	molecular_function	0.10546	1	2	813	6	10234	0		2	PITG_05537,PITG_22124
GO:0060003	copper ion export	biological_process	0.10546	1	2	813	6	10234	0		2	PITG_05537,PITG_22124
GO:0019842	vitamin binding	molecular_function	0.10547	1	5	813	30	10234	1	PITG_04064	4	PITG_04661,PITG_00070,PITG_02740,PITG_03327
GO:0008649	rRNA methyltransferase activity	molecular_function	0.10566	1	2	813	8	10234	2	PITG_00663,PITG_08045	0
GO:0000096	sulfur amino acid metabolic process	biological_process	0.1103	1	4	813	22	10234	4	PITG_04601,PITG_18188,PITG_01072,PITG_13402	0
GO:0030243	cellulose metabolic process	biological_process	0.11068	1	3	813	14	10234	0		3	PITG_15791,PITG_09964,PITG_18336
GO:0004611	phosphoenolpyruvate carboxykinase activity	molecular_function	0.11135	1	2	813	7	10234	0		2	PITG_11189,PITG_10210
GO:0004612	phosphoenolpyruvate carboxykinase (ATP) activity	molecular_function	0.11135	1	2	813	7	10234	0		2	PITG_11189,PITG_10210
GO:0030150	protein import into mitochondrial matrix	biological_process	0.11252	1	2	813	7	10234	1	Novel00173	1	Novel01214
GO:0004527	exonuclease activity	molecular_function	0.11553	1	6	813	39	10234	5	PITG_02564,PITG_03764,PITG_20903,PITG_04887,PITG_15529	1	PITG_15505
GO:0097164	ammonium ion metabolic process	biological_process	0.11958	1	2	813	7	10234	2	PITG_01062,PITG_10866	0
GO:0008408	3'-5' exonuclease activity	molecular_function	0.12049	1	3	813	14	10234	2	PITG_02564,PITG_03764	1	PITG_15505
GO:0046700	heterocycle catabolic process	biological_process	0.12175	1	5	813	35	10234	5	PITG_01761,PITG_14123,PITG_03764,Novel01105,PITG_09042	0
GO:0044270	cellular nitrogen compound catabolic process	biological_process	0.12214	1	5	813	35	10234	4	PITG_14123,Novel01105,PITG_09042,PITG_03764	1	PITG_00636
GO:0001510	RNA methylation	biological_process	0.12375	1	5	813	32	10234	5	PITG_08045,PITG_08440,PITG_00663,PITG_12867,PITG_09866	0
GO:0043233	organelle lumen	cellular_component	0.12393	1	11	813	96	10234	11	PITG_02564,PITG_13016,PITG_16792,Novel01394,PITG_11198,PITG_02593,PITG_02592,PITG_19608,PITG_03955,PITG_05445,Novel01105	0
GO:0070013	intracellular organelle lumen	cellular_component	0.12393	1	11	813	96	10234	11	PITG_02564,PITG_13016,PITG_16792,PITG_11198,Novel01394,PITG_02593,PITG_02592,PITG_03955,PITG_19608,PITG_05445,Novel01105	0
GO:0006560	proline metabolic process	biological_process	0.12456	1	2	813	8	10234	2	PITG_12161,PITG_01761	0
GO:0072528	pyrimidine-containing compound biosynthetic process	biological_process	0.12485	1	4	813	25	10234	4	PITG_01913,PITG_10452,PITG_02621,PITG_10454	0
GO:0001871	pattern binding	molecular_function	0.1267	1	3	813	16	10234	2	PITG_13868,Novel01624	1	PITG_10284
GO:0030247	polysaccharide binding	molecular_function	0.1267	1	3	813	16	10234	2	PITG_13868,Novel01624	1	PITG_10284
GO:0015459	potassium channel regulator activity	molecular_function	0.12681	1	1	813	2	10234	0		1	Novel01562
GO:0019870	potassium channel inhibitor activity	molecular_function	0.12681	1	1	813	2	10234	0		1	Novel01562
GO:0051179	localization	biological_process	0.12733	1	104	813	1153	10234	54	PITG_08296,PITG_07717,PITG_20815,PITG_00329,PITG_01993,PITG_08297,PITG_12215,PITG_16464,PITG_05511,PITG_18755,PITG_17053,PITG_12504,PITG_00265,PITG_21176,PITG_08233,PITG_03555,PITG_01053,PITG_13020,PITG_09342,PITG_19026,Novel01103,PITG_06357,Novel01524,PITG_12872,PITG_01082,PITG_07134,PITG_06860,Novel00173,PITG_14911,PITG_18718,PITG_02409,PITG_13023,PITG_10834,PITG_05385,PITG_01608,PITG_07716,PIT…	50	PITG_06852,PITG_00185,PITG_13011,PITG_07973,PITG_07562,PITG_05615,PITG_02036,PITG_20109,Novel01647,PITG_08811,PITG_09193,PITG_22364,PITG_17080,PITG_07084,PITG_01731,Novel01214,PITG_11471,PITG_13006,PITG_07086,PITG_14175,PITG_14067,PITG_01370,PITG_12999,PITG_10890,PITG_03725,PITG_05537,PITG_20251,PITG_20088,PITG_21110,PITG_00064,PITG_11139,PITG_03966,PITG_02356,PITG_15621,PITG_04976,PITG_13005,PIT…
GO:0015698	inorganic anion transport	biological_process	0.12787	1	6	813	39	10234	1	PITG_16464	5	PITG_20251,PITG_20088,PITG_00694,PITG_08780,PITG_08734
GO:0097367	carbohydrate derivative binding	molecular_function	0.12828	1	145	813	1553	10234	90	PITG_12165,PITG_15778,PITG_19163,PITG_13380,PITG_10452,PITG_18718,PITG_16792,PITG_17404,PITG_00791,PITG_02839,PITG_05374,PITG_09536,Novel00359,PITG_15611,PITG_17778,PITG_05987,PITG_03423,PITG_02420,PITG_12524,PITG_03304,PITG_18421,PITG_03633,PITG_22529,PITG_13575,PITG_08173,PITG_02565,PITG_03336,PITG_01065,PITG_14968,PITG_08681,PITG_20815,PITG_07717,PITG_17383,PITG_06862,PITG_04910,PITG_03157,PIT…	55	PITG_19247,PITG_12841,PITG_02642,PITG_08900,PITG_03724,PITG_11139,PITG_04709,PITG_05537,PITG_02805,PITG_22124,PITG_15616,PITG_08042,PITG_01477,PITG_21313,PITG_10210,PITG_19589,PITG_18377,PITG_13826,PITG_06288,PITG_02796,PITG_11373,PITG_06852,PITG_00721,PITG_01370,PITG_03657,PITG_05498,PITG_19875,PITG_11728,PITG_07978,PITG_00527,PITG_06016,PITG_11249,PITG_18720,PITG_13558,PITG_03598,PITG_02356,PIT…
GO:0022610	biological adhesion	biological_process	0.13019	1	4	813	25	10234	3	PITG_22562,Novel01541,PITG_22343	1	Novel01562
GO:0004416	hydroxyacylglutathione hydrolase activity	molecular_function	0.13021	1	1	813	2	10234	1	PITG_12946	0
GO:0006089	lactate metabolic process	biological_process	0.13021	1	1	813	2	10234	1	PITG_12946	0
GO:0009438	methylglyoxal metabolic process	biological_process	0.13021	1	1	813	2	10234	1	PITG_12946	0
GO:0019243	methylglyoxal catabolic process to D-lactate via S-lactoyl-glutathione	biological_process	0.13021	1	1	813	2	10234	1	PITG_12946	0
GO:0042182	ketone catabolic process	biological_process	0.13021	1	1	813	2	10234	1	PITG_12946	0
GO:0051596	methylglyoxal catabolic process	biological_process	0.13021	1	1	813	2	10234	1	PITG_12946	0
GO:0061727	methylglyoxal catabolic process to lactate	biological_process	0.13021	1	1	813	2	10234	1	PITG_12946	0
GO:0005911	cell-cell junction	cellular_component	0.13038	1	1	813	2	10234	0		1	Novel00941
GO:0046538	2,3-bisphosphoglycerate-dependent phosphoglycerate mutase activity	molecular_function	0.13173	1	1	813	2	10234	0		1	PITG_07400
GO:0015291	secondary active transmembrane transporter activity	molecular_function	0.13434	1	9	813	70	10234	2	PITG_09295,PITG_16464	7	PITG_20251,PITG_20088,PITG_00694,PITG_08780,PITG_13544,PITG_03966,PITG_04976
GO:0034655	nucleobase-containing compound catabolic process	biological_process	0.13447	1	4	813	27	10234	4	PITG_03764,PITG_09042,Novel01105,PITG_14123	0
GO:0001883	purine nucleoside binding	molecular_function	0.13451	1	139	813	1488	10234	85	PITG_03675,PITG_06827,PITG_00115,PITG_09792,PITG_10819,PITG_00499,PITG_03696,PITG_15731,PITG_12678,PITG_07716,PITG_14626,PITG_19281,PITG_03712,PITG_03546,PITG_08957,PITG_07311,PITG_00720,PITG_00227,PITG_20213,PITG_13017,PITG_11198,PITG_12465,PITG_08471,PITG_16916,PITG_11635,PITG_19656,PITG_10454,PITG_06860,PITG_13282,PITG_06981,PITG_07968,PITG_09042,PITG_17516,PITG_08026,PITG_02478,PITG_23113,PIT…	54	PITG_11189,PITG_07055,PITG_15256,PITG_08968,PITG_03721,PITG_04478,PITG_11249,PITG_18720,PITG_06016,PITG_02526,PITG_06480,PITG_03598,PITG_13558,PITG_02356,PITG_02343,PITG_18706,PITG_05631,PITG_11247,PITG_11803,PITG_12153,PITG_03658,PITG_10010,PITG_06223,PITG_07985,PITG_15616,PITG_08042,PITG_01477,PITG_02805,PITG_22124,PITG_21313,PITG_10210,PITG_02642,PITG_08900,PITG_03724,PITG_19247,PITG_12841,PIT…
GO:0032550	purine ribonucleoside binding	molecular_function	0.13451	1	139	813	1488	10234	85	PITG_05987,PITG_03423,PITG_17778,PITG_15611,Novel00359,PITG_09536,PITG_05374,PITG_18421,PITG_03304,PITG_12524,PITG_10452,PITG_13380,PITG_12165,PITG_19163,PITG_15778,PITG_00791,PITG_02839,PITG_16792,PITG_17404,PITG_18718,PITG_07134,PITG_03157,PITG_06862,PITG_04910,PITG_17383,PITG_04348,PITG_01498,PITG_01427,PITG_17153,PITG_13575,PITG_22529,PITG_20815,PITG_01065,PITG_08681,PITG_14968,PITG_07717,PIT…	54	PITG_15616,PITG_01477,PITG_08042,PITG_22124,PITG_02805,PITG_10210,PITG_21313,PITG_03724,PITG_02642,PITG_08900,PITG_19247,PITG_12841,PITG_05537,PITG_11139,PITG_04709,PITG_19875,PITG_03657,PITG_05498,PITG_01370,PITG_00721,PITG_11728,PITG_00527,PITG_07978,PITG_06288,PITG_13826,PITG_18377,PITG_19589,PITG_06852,PITG_11373,PITG_02796,PITG_15256,PITG_07055,PITG_11189,PITG_08968,PITG_03721,PITG_04478,PIT…
GO:0032555	purine ribonucleotide binding	molecular_function	0.13588	1	139	813	1489	10234	85	PITG_18421,PITG_12524,PITG_03304,PITG_05987,PITG_03423,PITG_09536,PITG_05374,PITG_17778,PITG_15611,Novel00359,PITG_18718,PITG_00791,PITG_02839,PITG_16792,PITG_17404,PITG_10452,PITG_13380,PITG_12165,PITG_15778,PITG_19163,PITG_04348,PITG_01427,PITG_17153,PITG_01498,PITG_06862,PITG_04910,PITG_07134,PITG_03157,PITG_17383,PITG_02565,PITG_03336,PITG_20815,PITG_01065,PITG_14968,PITG_08681,PITG_07717,PIT…	54	PITG_21313,PITG_10210,PITG_15616,PITG_01477,PITG_08042,PITG_02805,PITG_22124,PITG_05537,PITG_11139,PITG_04709,PITG_02642,PITG_08900,PITG_03724,PITG_19247,PITG_12841,PITG_11728,PITG_00527,PITG_07978,PITG_19875,PITG_01370,PITG_00721,PITG_03657,PITG_05498,PITG_06852,PITG_02796,PITG_11373,PITG_06288,PITG_19589,PITG_13826,PITG_18377,PITG_08968,PITG_03721,PITG_04478,PITG_11189,PITG_15256,PITG_07055,PIT…
GO:0016634	oxidoreductase activity, acting on the CH-CH group of donors, oxygen as acceptor	molecular_function	0.13762	1	3	813	15	10234	1	PITG_01913	2	PITG_10430,PITG_18298
GO:0004639	phosphoribosylaminoimidazolesuccinocarboxamide synthase activity	molecular_function	0.13853	1	1	813	3	10234	1	PITG_09536	0
GO:0050242	pyruvate, phosphate dikinase activity	molecular_function	0.13864	1	1	813	2	10234	0		1	PITG_03724
GO:0004408	holocytochrome-c synthase activity	molecular_function	0.14042	1	1	813	2	10234	1	PITG_00442	0
GO:0046914	transition metal ion binding	molecular_function	0.14106	1	84	813	914	10234	53	PITG_04936,PITG_13300,PITG_14126,PITG_10508,PITG_21743,PITG_01072,Novel00450,PITG_10768,PITG_11413,PITG_21524,Novel01105,PITG_16526,PITG_08602,PITG_22958,PITG_19735,PITG_01896,PITG_07017,PITG_17298,PITG_10643,PITG_14610,PITG_07532,PITG_03633,PITG_03855,PITG_10095,PITG_02557,PITG_21351,PITG_01944,PITG_09829,PITG_12946,PITG_14596,PITG_17135,PITG_17750,PITG_00972,PITG_03771,PITG_19249,PITG_04064,PIT…	31	PITG_11674,PITG_06429,PITG_18340,PITG_00391,Novel00987,PITG_07699,PITG_09003,PITG_03347,PITG_15942,PITG_11120,PITG_14388,PITG_02786,PITG_00070,PITG_02546,PITG_00682,PITG_03327,PITG_10292,PITG_01136,Novel00727,PITG_11581,PITG_05175,PITG_00636,PITG_22124,PITG_02581,PITG_05537,PITG_15505,PITG_18339,PITG_03753,PITG_10293,PITG_02497,PITG_14013
GO:0000160	phosphorelay signal transduction system	biological_process	0.14109	1	3	813	14	10234	2	Novel01394,Novel01759	1	PITG_13826
GO:0008169	C-methyltransferase activity	molecular_function	0.14132	1	1	813	2	10234	1	PITG_18188	0
GO:0008150	biological_process	biological_process	0.1415	1	542	813	6607	10234	318	PITG_09849,PITG_15611,PITG_17778,Novel01394,PITG_15707,PITG_04601,Novel00853,Novel01208,PITG_02528,PITG_03955,PITG_13868,PITG_02593,PITG_12524,PITG_01761,PITG_10880,PITG_01608,PITG_15778,PITG_08958,Novel01352,PITG_06706,PITG_14911,PITG_11161,PITG_16832,PITG_18718,PITG_00142,Novel00739,PITG_10445,PITG_07134,PITG_21524,PITG_06723,PITG_04910,Novel01105,PITG_14136,PITG_01029,PITG_22758,Novel01524,PIT…	224	PITG_18538,Novel00941,PITG_22124,PITG_02581,PITG_03411,PITG_02805,PITG_15791,PITG_10210,PITG_04753,PITG_03725,PITG_01938,PITG_15621,PITG_19875,PITG_22685,PITG_05498,PITG_01370,PITG_18340,PITG_15873,Novel01647,PITG_18377,PITG_13826,PITG_19589,PITG_11581,PITG_11189,PITG_08780,PITG_20715,PITG_02740,PITG_04478,PITG_07565,PITG_03721,PITG_02344,Novel00727,PITG_14215,PITG_03530,PITG_13544,PITG_02292,PIT…
GO:0071705	nitrogen compound transport	biological_process	0.14259	1	8	813	62	10234	4	PITG_01050,PITG_01053,PITG_11122,PITG_08233	4	PITG_02036,PITG_00991,PITG_11471,PITG_03725
GO:0017076	purine nucleotide binding	molecular_function	0.14325	1	139	813	1493	10234	85	PITG_18718,PITG_17404,PITG_16792,PITG_00791,PITG_02839,PITG_13380,PITG_10452,PITG_12165,PITG_15778,PITG_19163,PITG_18421,PITG_12524,PITG_03304,PITG_05987,PITG_03423,PITG_05374,PITG_09536,PITG_15611,PITG_17778,Novel00359,PITG_02565,PITG_03336,PITG_14968,PITG_01065,PITG_08681,PITG_20815,PITG_07717,PITG_13575,PITG_22529,PITG_04348,PITG_17153,PITG_01427,PITG_01498,PITG_06862,PITG_04910,PITG_03157,PIT…	54	PITG_05537,PITG_11139,PITG_04709,PITG_02642,PITG_08900,PITG_03724,PITG_19247,PITG_12841,PITG_21313,PITG_10210,PITG_15616,PITG_08042,PITG_01477,PITG_02805,PITG_22124,PITG_06852,PITG_02796,PITG_11373,PITG_06288,PITG_19589,PITG_18377,PITG_13826,PITG_11728,PITG_07978,PITG_00527,PITG_19875,PITG_00721,PITG_01370,PITG_03657,PITG_05498,PITG_02526,PITG_06480,PITG_03598,PITG_13558,PITG_02356,PITG_11249,PIT…
GO:0005385	zinc ion transmembrane transporter activity	molecular_function	0.14508	1	1	813	2	10234	1	PITG_12215	0
GO:0006829	zinc II ion transport	biological_process	0.14508	1	1	813	2	10234	1	PITG_12215	0
GO:0071577	zinc II ion transmembrane transport	biological_process	0.14508	1	1	813	2	10234	1	PITG_12215	0
GO:0043115	precorrin-2 dehydrogenase activity	molecular_function	0.14674	1	1	813	2	10234	1	PITG_18188	0
GO:0032553	ribonucleotide binding	molecular_function	0.14692	1	142	813	1532	10234	87	PITG_03696,PITG_10819,PITG_09792,PITG_00499,PITG_00115,PITG_12678,PITG_15731,PITG_03675,PITG_06827,PITG_00720,PITG_07311,PITG_03546,PITG_08957,PITG_12465,PITG_11198,PITG_20213,PITG_13017,PITG_00227,PITG_07716,PITG_03712,PITG_19281,PITG_14626,PITG_06981,PITG_23113,PITG_02478,PITG_08026,PITG_09042,PITG_07968,PITG_17516,PITG_19656,PITG_11635,PITG_16916,PITG_08471,PITG_13282,PITG_06860,PITG_10454,PIT…	55	PITG_08968,PITG_04478,PITG_03721,PITG_15256,PITG_07055,PITG_11189,PITG_06480,PITG_02526,PITG_02356,PITG_13558,PITG_03598,PITG_18720,PITG_11249,PITG_06016,PITG_03658,PITG_12153,PITG_11803,PITG_10010,PITG_18706,PITG_02343,PITG_10320,PITG_05631,PITG_11247,PITG_07985,PITG_06223,PITG_10210,PITG_21313,PITG_01477,PITG_08042,PITG_15616,PITG_22124,PITG_02805,PITG_05537,PITG_04709,PITG_11139,PITG_03724,PIT…
GO:0016829	lyase activity	molecular_function	0.14857	1	22	813	226	10234	10	PITG_02210,PITG_03599,PITG_01062,PITG_15778,PITG_00221,PITG_04010,PITG_13176,PITG_05805,PITG_00442,PITG_13402	12	PITG_20715,PITG_20759,PITG_02786,PITG_00682,PITG_11189,PITG_22685,PITG_18538,PITG_12462,Novel00727,PITG_03700,PITG_13832,PITG_10210
GO:0031974	membrane-enclosed lumen	cellular_component	0.14905	1	11	813	103	10234	11	PITG_02593,Novel01394,PITG_11198,PITG_16792,PITG_13016,PITG_02564,Novel01105,PITG_05445,PITG_19608,PITG_03955,PITG_02592	0
GO:0004766	spermidine synthase activity	molecular_function	0.14965	1	1	813	2	10234	1	PITG_10866	0
GO:0031120	snRNA pseudouridine synthesis	biological_process	0.15001	1	1	813	2	10234	1	PITG_07327	0
GO:0040031	snRNA modification	biological_process	0.15001	1	1	813	2	10234	1	PITG_07327	0
GO:0006101	citrate metabolic process	biological_process	0.15021	1	4	813	24	10234	1	PITG_02049	3	PITG_03440,PITG_18720,PITG_23158
GO:0072350	tricarboxylic acid metabolic process	biological_process	0.15021	1	4	813	24	10234	1	PITG_02049	3	PITG_18720,PITG_23158,PITG_03440
GO:0016635	oxidoreductase activity, acting on the CH-CH group of donors, quinone or related compound as acceptor	molecular_function	0.15031	1	1	813	2	10234	1	PITG_01913	0
GO:0005506	iron ion binding	molecular_function	0.15084	1	12	813	109	10234	7	PITG_02771,PITG_04064,PITG_21524,PITG_03633,PITG_16832,PITG_02210,PITG_18361	5	PITG_14388,PITG_00070,PITG_14013,PITG_03327,PITG_07699
GO:0008152	metabolic process	biological_process	0.15201	1	409	813	4935	10234	242	PITG_13268,PITG_03712,PITG_00661,PITG_00036,PITG_10289,PITG_00451,PITG_13196,PITG_00972,Novel01297,PITG_00720,PITG_17070,PITG_04064,PITG_03999,PITG_01035,PITG_00221,PITG_08234,PITG_09454,PITG_18184,PITG_01397,PITG_14696,PITG_00115,PITG_03802,PITG_09866,PITG_09425,PITG_03576,PITG_03599,Novel00084,PITG_21185,PITG_00448,PITG_03452,Novel01548,PITG_02245,PITG_18813,Novel01890,PITG_06994,PITG_01143,Nov…	167	PITG_06016,PITG_00245,PITG_10293,PITG_01164,PITG_03909,PITG_00887,PITG_20204,PITG_18336,PITG_02526,PITG_20759,PITG_07055,PITG_18707,PITG_08968,PITG_03700,PITG_00132,PITG_08611,PITG_13444,PITG_07522,PITG_10011,PITG_06223,PITG_05381,PITG_07400,PITG_00070,PITG_18025,PITG_07366,PITG_03860,PITG_00688,PITG_03898,PITG_06937,PITG_09723,PITG_01963,PITG_05553,PITG_18706,PITG_05419,PITG_07286,PITG_07699,PIT…
GO:0035639	purine ribonucleoside triphosphate binding	molecular_function	0.1525	1	138	813	1486	10234	84	PITG_04348,PITG_01427,PITG_17153,PITG_01498,PITG_06862,PITG_04910,PITG_07134,PITG_03157,PITG_17383,PITG_02565,PITG_03336,PITG_20815,PITG_08681,PITG_01065,PITG_14968,PITG_07717,PITG_13575,PITG_22529,PITG_18421,PITG_12524,PITG_03304,PITG_05987,PITG_03423,PITG_09536,PITG_05374,PITG_15611,Novel00359,PITG_17778,PITG_18718,PITG_02839,PITG_00791,PITG_17404,PITG_16792,PITG_10452,PITG_13380,PITG_12165,PIT…	54	PITG_11728,PITG_00527,PITG_07978,PITG_19875,PITG_01370,PITG_00721,PITG_03657,PITG_05498,PITG_06852,PITG_02796,PITG_11373,PITG_06288,PITG_19589,PITG_13826,PITG_18377,PITG_21313,PITG_10210,PITG_15616,PITG_01477,PITG_08042,PITG_02805,PITG_22124,PITG_05537,PITG_11139,PITG_04709,PITG_02642,PITG_08900,PITG_03724,PITG_19247,PITG_12841,PITG_11803,PITG_12153,PITG_03658,PITG_10010,PITG_02343,PITG_18706,PIT…
GO:0006222	UMP biosynthetic process	biological_process	0.15336	1	1	813	2	10234	1	PITG_01913	0
GO:0009173	pyrimidine ribonucleoside monophosphate metabolic process	biological_process	0.15336	1	1	813	2	10234	1	PITG_01913	0
GO:0009174	pyrimidine ribonucleoside monophosphate biosynthetic process	biological_process	0.15336	1	1	813	2	10234	1	PITG_01913	0
GO:0046049	UMP metabolic process	biological_process	0.15336	1	1	813	2	10234	1	PITG_01913	0
GO:0000104	succinate dehydrogenase activity	molecular_function	0.1539	1	1	813	2	10234	0		1	PITG_11138
GO:0004618	phosphoglycerate kinase activity	molecular_function	0.15433	1	1	813	2	10234	0		1	PITG_00132
GO:0031515	tRNA (m1A) methyltransferase complex	cellular_component	0.15583	1	1	813	2	10234	1	PITG_09866	0
GO:0034708	methyltransferase complex	cellular_component	0.15583	1	1	813	2	10234	1	PITG_09866	0
GO:0043527	tRNA methyltransferase complex	cellular_component	0.15583	1	1	813	2	10234	1	PITG_09866	0
GO:0071944	cell periphery	cellular_component	0.15664	1	12	813	110	10234	7	PITG_02545,PITG_01029,PITG_05002,PITG_12872,PITG_15707,Novel01178,PITG_19026	5	PITG_06731,PITG_00688,PITG_07973,PITG_05615,PITG_06560
GO:0006213	pyrimidine nucleoside metabolic process	biological_process	0.15744	1	2	813	9	10234	2	Novel01105,PITG_01913	0
GO:0046131	pyrimidine ribonucleoside metabolic process	biological_process	0.15744	1	2	813	9	10234	2	PITG_01913,Novel01105	0
GO:0017025	TBP-class protein binding	molecular_function	0.15813	1	1	813	2	10234	1	PITG_14596	0
GO:0046500	S-adenosylmethionine metabolic process	biological_process	0.16265	1	1	813	2	10234	1	PITG_17516	0
GO:0019805	quinolinate biosynthetic process	biological_process	0.16296	1	1	813	2	10234	0		1	PITG_06783
GO:0046874	quinolinate metabolic process	biological_process	0.16296	1	1	813	2	10234	0		1	PITG_06783
GO:0034641	cellular nitrogen compound metabolic process	biological_process	0.16335	1	159	813	1854	10234	120	PITG_03696,PITG_18184,PITG_02557,PITG_05805,Novel00945,PITG_00221,PITG_19280,PITG_01035,PITG_14596,PITG_03768,Novel01545,PITG_03999,PITG_00663,PITG_17070,Novel01297,PITG_15529,PITG_13196,PITG_12535,PITG_02592,PITG_10289,PITG_00036,PITG_07327,PITG_07057,PITG_05512,PITG_12931,PITG_03712,PITG_09042,PITG_17516,PITG_01019,PITG_16526,PITG_19656,PITG_10454,PITG_12867,PITG_03764,PITG_11088,Novel01890,PIT…	39	PITG_03700,PITG_13832,Novel00727,PITG_20715,PITG_02526,PITG_03598,PITG_02356,PITG_06016,Novel00987,PITG_11803,Novel01259,PITG_00688,PITG_07366,PITG_06783,PITG_07400,PITG_18298,PITG_20970,PITG_00132,PITG_09393,PITG_21313,PITG_00636,Novel00941,PITG_11536,PITG_16680,PITG_02805,PITG_22124,PITG_15505,PITG_05537,PITG_04709,PITG_11139,PITG_12841,PITG_11728,PITG_21697,PITG_03347,PITG_02786,PITG_13116,Nov…
GO:0004332	fructose-bisphosphate aldolase activity	molecular_function	0.16368	1	1	813	2	10234	0		1	PITG_02786
GO:0006784	heme a biosynthetic process	biological_process	0.1637	1	1	813	2	10234	0		1	PITG_00688
GO:0046160	heme a metabolic process	biological_process	0.1637	1	1	813	2	10234	0		1	PITG_00688
GO:0051213	dioxygenase activity	molecular_function	0.16426	1	7	813	58	10234	3	PITG_05196,PITG_04969,PITG_04064	4	PITG_03327,PITG_12757,PITG_00880,PITG_02792
GO:0003878	ATP citrate synthase activity	molecular_function	0.16434	1	1	813	2	10234	0		1	PITG_18720
GO:0016459	myosin complex	cellular_component	0.16469	1	5	813	35	10234	0		5	PITG_12153,PITG_07985,PITG_01477,PITG_05631,PITG_02796
GO:0006200	obsolete ATP catabolic process	biological_process	0.16488	1	20	813	169	10234	16	PITG_06863,PITG_07134,PITG_06862,PITG_03423,PITG_07716,PITG_13575,PITG_03712,PITG_13282,PITG_19281,PITG_17053,PITG_06860,PITG_10819,PITG_07717,PITG_01498,PITG_12524,PITG_15731	4	PITG_01370,PITG_06852,PITG_02526,PITG_13558
GO:0006626	protein targeting to mitochondrion	biological_process	0.16643	1	2	813	12	10234	1	Novel00173	1	Novel01214
GO:0070585	protein localization to mitochondrion	biological_process	0.16643	1	2	813	12	10234	1	Novel00173	1	Novel01214
GO:0072655	establishment of protein localization to mitochondrion	biological_process	0.16643	1	2	813	12	10234	1	Novel00173	1	Novel01214
GO:1990542	mitochondrial transmembrane transport	biological_process	0.16643	1	2	813	12	10234	1	Novel00173	1	Novel01214
GO:0004448	isocitrate dehydrogenase activity	molecular_function	0.16704	1	1	813	2	10234	0		1	PITG_23158
GO:0004450	isocitrate dehydrogenase (NADP+) activity	molecular_function	0.16704	1	1	813	2	10234	0		1	PITG_23158
GO:0006102	isocitrate metabolic process	biological_process	0.16704	1	1	813	2	10234	0		1	PITG_23158
GO:0006573	valine metabolic process	biological_process	0.16779	1	1	813	2	10234	0		1	PITG_22685
GO:0008422	beta-glucosidase activity	molecular_function	0.16967	1	1	813	2	10234	0		1	PITG_15791
GO:0006811	ion transport	biological_process	0.16978	1	38	813	385	10234	12	PITG_12215,PITG_05385,PITG_16464,PITG_10834,PITG_09295,PITG_01050,PITG_08233,PITG_01053,Novel01524,Novel00674,PITG_11122,PITG_07162	26	PITG_03725,PITG_00185,PITG_20088,PITG_05537,PITG_20251,PITG_05615,PITG_00064,PITG_11139,PITG_07973,PITG_02356,PITG_20109,PITG_04976,PITG_03966,PITG_08811,PITG_00991,PITG_16682,PITG_13544,PITG_06731,Novel00727,PITG_08734,PITG_08780,PITG_00694,PITG_10237,PITG_11471,PITG_14067,PITG_22124
GO:0008138	protein tyrosine/serine/threonine phosphatase activity	molecular_function	0.17017	1	3	813	20	10234	2	PITG_01849,PITG_01848	1	PITG_00887
GO:0043605	cellular amide catabolic process	biological_process	0.17037	1	1	813	2	10234	0		1	PITG_00636
GO:0071949	FAD binding	molecular_function	0.17061	1	2	813	10	10234	0		2	PITG_10011,PITG_14532
GO:0044424	intracellular part	cellular_component	0.17201	1	144	813	1697	10234	105	PITG_03999,PITG_00663,PITG_03768,PITG_06827,PITG_01944,PITG_07296,PITG_19280,PITG_09439,PITG_10819,PITG_03696,PITG_00442,PITG_03712,PITG_12931,PITG_18361,PITG_14912,PITG_05512,PITG_07057,PITG_07327,PITG_00036,PITG_02592,PITG_12535,PITG_11198,PITG_13196,PITG_17723,Novel01297,PITG_17070,PITG_14286,Novel01890,Novel00173,PITG_11088,PITG_00530,PITG_16526,PITG_01019,PITG_10508,PITG_04384,Novel01103,PIT…	39	PITG_07055,PITG_11189,PITG_03626,PITG_03700,PITG_18720,PITG_20385,PITG_05380,PITG_03598,PITG_02526,PITG_05631,PITG_12427,Novel01214,PITG_02343,PITG_10010,PITG_12153,Novel00987,PITG_00132,PITG_18025,PITG_07985,PITG_17016,PITG_18538,PITG_00636,PITG_01477,PITG_10430,PITG_10210,PITG_06864,PITG_12841,PITG_15621,PITG_21110,PITG_15505,PITG_03657,PITG_05498,PITG_12462,PITG_04441,PITG_00625,PITG_18377,PIT…
GO:0003938	IMP dehydrogenase activity	molecular_function	0.1738	1	1	813	2	10234	1	PITG_07024	0
GO:0044262	cellular carbohydrate metabolic process	biological_process	0.17413	1	8	813	63	10234	2	PITG_02049,PITG_18361	6	PITG_18336,PITG_18720,PITG_15791,PITG_10010,PITG_09964,PITG_03440
GO:0008612	peptidyl-lysine modification to peptidyl-hypusine	biological_process	0.17432	1	1	813	3	10234	1	PITG_00661	0
GO:0004043	L-aminoadipate-semialdehyde dehydrogenase activity	molecular_function	0.17439	1	1	813	2	10234	0		1	PITG_04661
GO:0031221	arabinan metabolic process	biological_process	0.17463	1	1	813	2	10234	1	PITG_22758	0
GO:0022804	active transmembrane transporter activity	molecular_function	0.17536	1	24	813	229	10234	9	PITG_07716,PITG_09295,PITG_07134,PITG_06860,PITG_17053,PITG_20815,PITG_07717,PITG_15731,PITG_16464	15	PITG_08780,PITG_00694,PITG_01370,PITG_13544,PITG_22124,PITG_20088,PITG_06852,PITG_20251,PITG_06731,PITG_05537,PITG_11139,PITG_05615,PITG_04976,PITG_02356,PITG_03966
GO:0046537	2,3-bisphosphoglycerate-independent phosphoglycerate mutase activity	molecular_function	0.1754	1	1	813	2	10234	1	Novel01356	0
GO:0004326	tetrahydrofolylpolyglutamate synthase activity	molecular_function	0.17588	1	1	813	2	10234	1	PITG_01065	0
GO:0046900	tetrahydrofolylpolyglutamate metabolic process	biological_process	0.17588	1	1	813	2	10234	1	PITG_01065	0
GO:0046901	tetrahydrofolylpolyglutamate biosynthetic process	biological_process	0.17588	1	1	813	2	10234	1	PITG_01065	0
GO:0042274	ribosomal small subunit biogenesis	biological_process	0.17693	1	1	813	2	10234	1	PITG_13300	0
GO:0004017	adenylate kinase activity	molecular_function	0.17734	1	2	813	10	10234	1	PITG_12465	1	PITG_18377
GO:0030515	snoRNA binding	molecular_function	0.17753	1	1	813	3	10234	1	PITG_07327	0
GO:0004372	glycine hydroxymethyltransferase activity	molecular_function	0.1781	1	1	813	2	10234	1	PITG_14696	0
GO:0032543	mitochondrial translation	biological_process	0.17841	1	1	813	2	10234	1	PITG_08681	0
GO:0016772	transferase activity, transferring phosphorus-containing groups	molecular_function	0.17894	1	78	813	831	10234	45	PITG_03764,PITG_12161,PITG_10445,PITG_04910,PITG_16916,PITG_08471,PITG_16526,PITG_18103,PITG_07968,PITG_04348,PITG_22529,PITG_16658,PITG_13429,PITG_09425,PITG_21185,PITG_10488,PITG_04010,PITG_03672,PITG_00051,PITG_16813,PITG_14968,PITG_02565,PITG_08173,PITG_18777,Novel01394,PITG_15611,PITG_17778,PITG_13924,PITG_11365,PITG_02420,PITG_00115,PITG_03855,PITG_13268,PITG_15778,PITG_08958,PITG_14626,PIT…	33	PITG_19875,PITG_07286,PITG_00896,PITG_10010,PITG_03658,PITG_07978,PITG_11803,PITG_11728,PITG_00132,PITG_13826,PITG_09393,PITG_18377,PITG_19589,PITG_06223,PITG_18025,PITG_06288,PITG_07055,PITG_15256,PITG_08042,PITG_15616,PITG_11189,PITG_04478,PITG_03721,PITG_08968,PITG_10210,PITG_21313,PITG_12841,PITG_06016,PITG_03724,PITG_08900,PITG_03598,PITG_06480,PITG_15505
GO:0003904	deoxyribodipyrimidine photo-lyase activity	molecular_function	0.17929	1	1	813	2	10234	0		1	PITG_20715
GO:0006094	gluconeogenesis	biological_process	0.17938	1	2	813	10	10234	0		2	PITG_10210,PITG_11189
GO:0019319	hexose biosynthetic process	biological_process	0.17938	1	2	813	10	10234	0		2	PITG_10210,PITG_11189
GO:0008521	acetyl-CoA transporter activity	molecular_function	0.17949	1	1	813	2	10234	1	PITG_02289	0
GO:0051184	cofactor transporter activity	molecular_function	0.17949	1	1	813	2	10234	1	PITG_02289	0
GO:0051185	coenzyme transporter activity	molecular_function	0.17949	1	1	813	2	10234	1	PITG_02289	0
GO:0071840	cellular component organization or biogenesis	biological_process	0.18044	1	43	813	477	10234	39	PITG_02887,PITG_04384,PITG_01029,PITG_01019,PITG_02593,Novel01541,PITG_17365,PITG_22323,PITG_10819,PITG_03156,PITG_13300,PITG_03955,Novel01890,Novel00173,Novel00359,PITG_00663,PITG_03956,PITG_11088,PITG_02545,PITG_05445,PITG_19280,PITG_17508,Novel01881,PITG_03452,PITG_08045,PITG_20688,PITG_03818,Novel01297,PITG_08681,PITG_03802,PITG_14912,PITG_12931,PITG_07327,PITG_13016,Novel01352,PITG_07838,PIT…	4	PITG_06560,Novel01214,PITG_06402,PITG_00688
GO:0004829	threonine-tRNA ligase activity	molecular_function	0.18136	1	1	813	2	10234	1	PITG_17153	0
GO:0006435	threonyl-tRNA aminoacylation	biological_process	0.18136	1	1	813	2	10234	1	PITG_17153	0
GO:0046857	oxidoreductase activity, acting on other nitrogenous compounds as donors, with NAD or NADP as acceptor	molecular_function	0.18179	1	1	813	2	10234	0		1	PITG_13013
GO:0030248	cellulose binding	molecular_function	0.18191	1	2	813	11	10234	1	Novel01624	1	PITG_10284
GO:0003724	RNA helicase activity	molecular_function	0.18198	1	1	813	2	10234	1	PITG_09042	0
GO:0005840	ribosome	cellular_component	0.1855	1	12	813	146	10234	11	PITG_18054,PITG_03768,PITG_04487,PITG_06636,PITG_22323,PITG_20688,Novel01157,Novel01297,PITG_04334,PITG_19280,PITG_19608	1	PITG_07055
GO:0004930	G-protein coupled receptor activity	molecular_function	0.18587	1	3	813	17	10234	1	PITG_06733	2	PITG_13826,PITG_00896
GO:0007129	synapsis	biological_process	0.18657	1	1	813	2	10234	1	Novel01881	0
GO:0007130	synaptonemal complex assembly	biological_process	0.18657	1	1	813	2	10234	1	Novel01881	0
GO:0045132	meiotic chromosome segregation	biological_process	0.18657	1	1	813	2	10234	1	Novel01881	0
GO:0045143	homologous chromosome segregation	biological_process	0.18657	1	1	813	2	10234	1	Novel01881	0
GO:0070192	chromosome organization involved in meiosis	biological_process	0.18657	1	1	813	2	10234	1	Novel01881	0
GO:0070193	synaptonemal complex organization	biological_process	0.18657	1	1	813	2	10234	1	Novel01881	0
GO:0043169	cation binding	molecular_function	0.18686	1	148	813	1663	10234	78	PITG_15409,PITG_04010,PITG_07017,PITG_01896,PITG_14610,PITG_16526,Novel00450,PITG_10768,PITG_19735,PITG_08602,PITG_22958,PITG_10454,PITG_03830,PITG_04141,PITG_00843,PITG_04936,PITG_17516,PITG_10508,PITG_01741,PITG_02771,PITG_10769,PITG_19563,PITG_02210,PITG_18361,PITG_04064,PITG_03771,PITG_00720,PITG_17750,PITG_00972,PITG_16105,PITG_21846,PITG_08869,PITG_18442,PITG_18407,PITG_01944,PITG_17135,PIT…	70	PITG_02546,PITG_18025,PITG_00682,PITG_01267,PITG_00070,PITG_05381,PITG_08611,PITG_09393,PITG_13013,PITG_13362,PITG_03898,PITG_03860,PITG_05615,PITG_10218,PITG_18706,PITG_11120,PITG_01963,Novel00987,PITG_00391,PITG_06429,PITG_04603,PITG_12153,PITG_09003,PITG_07699,PITG_10293,PITG_02292,PITG_20204,PITG_02356,PITG_01164,PITG_07055,PITG_11581,PITG_03700,PITG_13832,PITG_02740,Novel00727,PITG_03626,PIT…
GO:0000179	rRNA (adenine-N6,N6-)-dimethyltransferase activity	molecular_function	0.18764	1	1	813	3	10234	1	PITG_08045	0
GO:0030054	cell junction	cellular_component	0.1885	1	1	813	3	10234	0		1	Novel00941
GO:0046185	aldehyde catabolic process	biological_process	0.18875	1	1	813	3	10234	1	PITG_12946	0
GO:0016703	oxidoreductase activity, acting on single donors with incorporation of molecular oxygen, incorporation of one atom of oxygen (internal monooxygenases or internal mixed function oxidases)	molecular_function	0.18905	1	1	813	3	10234	1	PITG_05196	0
GO:0018580	nitronate monooxygenase activity	molecular_function	0.18905	1	1	813	3	10234	1	PITG_05196	0
GO:0016877	ligase activity, forming carbon-sulfur bonds	molecular_function	0.18976	1	3	813	17	10234	1	PITG_00720	2	PITG_18720,PITG_00721
GO:0004792	thiosulfate sulfurtransferase activity	molecular_function	0.19023	1	1	813	2	10234	0		1	PITG_03860
GO:0030246	carbohydrate binding	molecular_function	0.19049	1	7	813	59	10234	4	PITG_13582,PITG_13868,Novel01624,PITG_04064	3	PITG_03327,PITG_00070,PITG_10284
GO:0009251	glucan catabolic process	biological_process	0.19168	1	2	813	10	10234	0		2	PITG_15791,PITG_18336
GO:0030245	cellulose catabolic process	biological_process	0.19168	1	2	813	10	10234	0		2	PITG_15791,PITG_18336
GO:0044247	cellular polysaccharide catabolic process	biological_process	0.19168	1	2	813	10	10234	0		2	PITG_18336,PITG_15791
GO:0051275	beta-glucan catabolic process	biological_process	0.19168	1	2	813	10	10234	0		2	PITG_18336,PITG_15791
GO:0044743	intracellular protein transmembrane import	biological_process	0.19398	1	2	813	13	10234	1	Novel00173	1	Novel01214
GO:0008287	protein serine/threonine phosphatase complex	cellular_component	0.19489	1	3	813	17	10234	1	PITG_14286	2	PITG_05381,PITG_02292
GO:1903293	phosphatase complex	cellular_component	0.19489	1	3	813	17	10234	1	PITG_14286	2	PITG_05381,PITG_02292
GO:0004335	galactokinase activity	molecular_function	0.19671	1	1	813	3	10234	0		1	PITG_10010
GO:0006012	galactose metabolic process	biological_process	0.19671	1	1	813	3	10234	0		1	PITG_10010
GO:0046835	carbohydrate phosphorylation	biological_process	0.19671	1	1	813	3	10234	0		1	PITG_10010
GO:0005507	copper ion binding	molecular_function	0.19799	1	4	813	27	10234	2	PITG_21846,PITG_05385	2	PITG_05537,PITG_22124
GO:0016835	carbon-oxygen lyase activity	molecular_function	0.19885	1	11	813	111	10234	3	PITG_00221,PITG_05805,PITG_02210	8	PITG_18538,PITG_13832,PITG_00682,PITG_03700,PITG_22685,PITG_12462,Novel00727,PITG_20759
GO:0043650	dicarboxylic acid biosynthetic process	biological_process	0.20003	1	2	813	9	10234	1	PITG_01761	1	PITG_06783
GO:0006793	phosphorus metabolic process	biological_process	0.2002	1	92	813	1012	10234	41	PITG_03672,PITG_04010,PITG_22529,PITG_19993,PITG_13429,PITG_21185,PITG_10488,PITG_01913,PITG_14968,PITG_02565,PITG_07024,PITG_02621,PITG_16813,PITG_01849,PITG_19656,PITG_16916,PITG_04910,PITG_01848,PITG_08471,PITG_03493,PITG_04348,PITG_14123,Novel01524,PITG_07968,PITG_13268,PITG_15778,PITG_08958,PITG_14626,Novel01297,PITG_18078,PITG_00720,PITG_03590,PITG_18083,PITG_08957,PITG_12465,PITG_00453,PIT…	51	PITG_05381,PITG_07400,PITG_06288,PITG_00132,PITG_13826,PITG_09393,PITG_18377,PITG_13444,PITG_19589,PITG_20970,PITG_06223,PITG_13116,PITG_06783,PITG_19875,PITG_07286,PITG_02786,PITG_00721,PITG_21697,PITG_03658,PITG_07978,PITG_11728,PITG_06963,PITG_03347,PITG_10010,PITG_00896,PITG_03724,PITG_18720,PITG_08900,PITG_06016,PITG_00887,PITG_05537,PITG_06480,PITG_02292,PITG_02356,PITG_03598,PITG_11139,PIT…
GO:0004831	tyrosine-tRNA ligase activity	molecular_function	0.20023	1	1	813	3	10234	0		1	PITG_12486
GO:0008020	G-protein coupled photoreceptor activity	molecular_function	0.20102	1	1	813	2	10234	0		1	PITG_13826
GO:0009314	response to radiation	biological_process	0.20102	1	1	813	2	10234	0		1	PITG_13826
GO:0009416	response to light stimulus	biological_process	0.20102	1	1	813	2	10234	0		1	PITG_13826
GO:0009581	detection of external stimulus	biological_process	0.20102	1	1	813	2	10234	0		1	PITG_13826
GO:0009582	detection of abiotic stimulus	biological_process	0.20102	1	1	813	2	10234	0		1	PITG_13826
GO:0009583	detection of light stimulus	biological_process	0.20102	1	1	813	2	10234	0		1	PITG_13826
GO:0009584	detection of visible light	biological_process	0.20102	1	1	813	2	10234	0		1	PITG_13826
GO:0009881	photoreceptor activity	molecular_function	0.20102	1	1	813	2	10234	0		1	PITG_13826
GO:0051606	detection of stimulus	biological_process	0.20102	1	1	813	2	10234	0		1	PITG_13826
GO:0016999	antibiotic metabolic process	biological_process	0.20338	1	1	813	5	10234	0		1	PITG_00625
GO:0017000	antibiotic biosynthetic process	biological_process	0.20338	1	1	813	5	10234	0		1	PITG_00625
GO:0017144	drug metabolic process	biological_process	0.20338	1	1	813	5	10234	0		1	PITG_00625
GO:1901361	organic cyclic compound catabolic process	biological_process	0.20339	1	5	813	40	10234	5	PITG_01761,PITG_03764,Novel01105,PITG_09042,PITG_14123	0
GO:0046364	monosaccharide biosynthetic process	biological_process	0.2034	1	2	813	11	10234	0		2	PITG_10210,PITG_11189
GO:0034508	centromere complex assembly	biological_process	0.20525	1	1	813	3	10234	1	Novel01541	0
GO:0044282	small molecule catabolic process	biological_process	0.20682	1	5	813	37	10234	3	PITG_12946,PITG_18361,PITG_01761	2	PITG_00636,PITG_10430
GO:0033014	tetrapyrrole biosynthetic process	biological_process	0.20696	1	4	813	29	10234	1	PITG_18188	3	PITG_18298,PITG_13832,PITG_00688
GO:0005623	cell	cellular_component	0.20708	1	185	813	2209	10234	129	PITG_14286,PITG_17070,PITG_03771,PITG_17750,Novel01297,PITG_13196,PITG_20213,PITG_17723,PITG_11198,PITG_10769,PITG_12535,PITG_02592,PITG_07057,PITG_00036,PITG_07327,PITG_04887,PITG_12931,PITG_03712,PITG_05512,PITG_14912,PITG_18361,PITG_00442,PITG_03696,PITG_10819,PITG_09439,PITG_05002,PITG_07296,PITG_19280,PITG_02545,PITG_01944,PITG_17135,PITG_03768,PITG_03999,PITG_00663,PITG_06827,PITG_12292,PIT…	56	PITG_02526,PITG_02292,PITG_03598,PITG_05380,PITG_20385,PITG_18720,PITG_03700,PITG_03626,PITG_11189,PITG_07055,PITG_03318,PITG_00688,PITG_05615,PITG_03860,PITG_07985,PITG_18025,PITG_07567,PITG_05381,PITG_00132,Novel00987,PITG_06429,PITG_12153,PITG_23159,PITG_10010,PITG_09003,PITG_02343,PITG_12427,Novel01214,PITG_05631,PITG_15505,PITG_21110,PITG_15621,PITG_02497,PITG_12841,PITG_06864,PITG_10210,PIT…
GO:0044464	cell part	cellular_component	0.20708	1	185	813	2209	10234	129	PITG_11198,PITG_13196,PITG_17723,PITG_20213,PITG_03771,PITG_17750,Novel01297,PITG_17070,PITG_14286,PITG_03712,PITG_12931,PITG_04887,PITG_18361,PITG_14912,PITG_05512,PITG_07057,PITG_07327,PITG_00036,PITG_02592,PITG_12535,PITG_10769,PITG_05002,PITG_09439,PITG_10819,PITG_03696,PITG_00442,PITG_00663,PITG_03999,PITG_03768,PITG_06827,PITG_17135,PITG_01944,PITG_07296,PITG_19280,PITG_02545,PITG_03452,PIT…	56	PITG_05380,PITG_20385,PITG_03598,PITG_02526,PITG_02292,PITG_18720,PITG_03626,PITG_03700,PITG_03318,PITG_07055,PITG_11189,PITG_07985,PITG_03860,PITG_05615,PITG_00688,PITG_00132,PITG_05381,PITG_07567,PITG_18025,PITG_09003,PITG_10010,PITG_23159,PITG_12153,PITG_06429,Novel00987,PITG_05631,PITG_12427,Novel01214,PITG_02343,PITG_15621,PITG_21110,PITG_15505,PITG_12841,PITG_06864,PITG_02497,PITG_10430,PIT…
GO:0016781	phosphotransferase activity, paired acceptors	molecular_function	0.21065	1	1	813	3	10234	0		1	PITG_03724
GO:0006379	mRNA cleavage	biological_process	0.21088	1	1	813	3	10234	1	Novel01297	0
GO:0009073	aromatic amino acid family biosynthetic process	biological_process	0.21247	1	3	813	19	10234	3	PITG_05805,PITG_02210,PITG_00221	0
GO:0001503	ossification	biological_process	0.21279	1	1	813	3	10234	0		1	Novel01562
GO:0000175	3'-5'-exoribonuclease activity	molecular_function	0.21396	1	1	813	3	10234	1	PITG_03764	0
GO:0004857	enzyme inhibitor activity	molecular_function	0.21505	1	3	813	23	10234	2	PITG_14891,PITG_00058	1	Novel00727
GO:0005739	mitochondrion	cellular_component	0.21533	1	10	813	108	10234	7	PITG_08681,Novel01356,PITG_14911,PITG_05511,PITG_00442,Novel00173,PITG_00265	3	PITG_12427,Novel01214,PITG_21110
GO:0019310	inositol catabolic process	biological_process	0.21535	1	1	813	3	10234	1	PITG_18361	0
GO:0046164	alcohol catabolic process	biological_process	0.21535	1	1	813	3	10234	1	PITG_18361	0
GO:0046174	polyol catabolic process	biological_process	0.21535	1	1	813	3	10234	1	PITG_18361	0
GO:0050113	inositol oxygenase activity	molecular_function	0.21535	1	1	813	3	10234	1	PITG_18361	0
GO:1901616	organic hydroxy compound catabolic process	biological_process	0.21535	1	1	813	3	10234	1	PITG_18361	0
GO:0015075	ion transmembrane transporter activity	molecular_function	0.21554	1	36	813	379	10234	12	PITG_01050,PITG_09295,PITG_10834,PITG_16464,PITG_12215,PITG_05385,PITG_11122,PITG_07162,Novel00674,Novel01524,PITG_08233,PITG_01053	24	PITG_16682,PITG_00991,PITG_13544,PITG_08811,PITG_07973,PITG_11139,PITG_00064,PITG_03966,PITG_20109,PITG_04976,PITG_02356,PITG_03725,PITG_20251,PITG_05537,PITG_20088,PITG_00185,PITG_14067,PITG_22124,PITG_00694,PITG_08780,PITG_08734,PITG_11471,PITG_12427,PITG_10237
GO:0044271	cellular nitrogen compound biosynthetic process	biological_process	0.21912	1	89	813	1062	10234	71	PITG_06706,PITG_07057,PITG_03712,PITG_12535,PITG_16659,PITG_18188,PITG_16939,PITG_04334,PITG_18545,Novel00402,PITG_10289,PITG_10452,PITG_09450,PITG_05733,PITG_13196,PITG_04487,PITG_17070,Novel01297,PITG_03956,PITG_14596,PITG_09536,PITG_18777,Novel01545,Novel01394,PITG_03999,PITG_03768,PITG_00221,PITG_02420,PITG_19280,PITG_09849,PITG_11365,PITG_12524,PITG_06748,PITG_05805,PITG_10866,PITG_03855,PIT…	18	PITG_12841,PITG_04709,PITG_11139,PITG_02356,PITG_02526,PITG_05537,PITG_22124,PITG_11536,PITG_16680,PITG_13832,PITG_18377,PITG_13826,PITG_18298,PITG_07366,PITG_06783,PITG_00688,PITG_11803,PITG_11728
GO:0008324	cation transmembrane transporter activity	molecular_function	0.21987	1	22	813	224	10234	7	PITG_09295,PITG_07162,Novel00674,PITG_10834,Novel01524,PITG_12215,PITG_05385	15	PITG_08811,PITG_10237,PITG_12427,PITG_22124,PITG_13544,PITG_14067,PITG_16682,PITG_05537,PITG_00185,PITG_03966,PITG_04976,PITG_20109,PITG_07973,PITG_00064,PITG_11139
GO:0008757	S-adenosylmethionine-dependent methyltransferase activity	molecular_function	0.2208	1	8	813	82	10234	8	PITG_18188,PITG_17298,PITG_00448,PITG_01813,PITG_10166,PITG_12867,PITG_08045,PITG_00663	0
GO:1901576	organic substance biosynthetic process	biological_process	0.22202	1	122	813	1443	10234	86	PITG_11365,PITG_13924,PITG_09849,PITG_19280,PITG_02420,PITG_00221,PITG_03768,Novel01394,PITG_03999,Novel01545,PITG_18777,PITG_09536,PITG_14596,PITG_05374,PITG_03956,PITG_04601,PITG_03855,PITG_10866,PITG_05805,PITG_06748,PITG_12524,PITG_09450,PITG_01761,PITG_10452,PITG_10289,PITG_18545,Novel00402,PITG_16939,PITG_04334,PITG_18188,PITG_12535,PITG_16659,PITG_03712,PITG_15778,PITG_07057,PITG_06706,PIT…	36	PITG_16680,PITG_11536,PITG_18538,PITG_11189,PITG_22124,PITG_20759,PITG_10210,PITG_13832,PITG_02740,Novel00426,PITG_18720,PITG_12841,PITG_05537,PITG_02925,PITG_02526,PITG_15505,PITG_02356,PITG_11139,PITG_04709,PITG_18706,PITG_22685,PITG_00721,PITG_04441,PITG_11803,PITG_11728,Novel00987,PITG_03410,PITG_12462,PITG_18298,PITG_18025,PITG_13826,PITG_09964,PITG_18377,PITG_00688,PITG_07366,PITG_06783
GO:0030001	metal ion transport	biological_process	0.22212	1	17	813	167	10234	4	Novel00674,PITG_10834,PITG_12215,PITG_05385	13	PITG_22124,PITG_14067,PITG_16682,PITG_08811,PITG_10237,PITG_03966,PITG_20109,PITG_07973,PITG_11139,Novel00727,PITG_00064,PITG_05537,PITG_00185
GO:0005740	mitochondrial envelope	cellular_component	0.22224	1	8	813	83	10234	5	PITG_05511,PITG_14911,Novel01356,PITG_00265,Novel00173	3	Novel01214,PITG_12427,PITG_21110
GO:0019843	rRNA binding	molecular_function	0.223	1	2	813	14	10234	2	PITG_04487,PITG_06262	0
GO:0000027	ribosomal large subunit assembly	biological_process	0.22301	1	1	813	2	10234	1	PITG_10819	0
GO:0009620	response to fungus	biological_process	0.22381	1	1	813	3	10234	1	Novel01624	0
GO:0050832	defense response to fungus	biological_process	0.22381	1	1	813	3	10234	1	Novel01624	0
GO:0065002	intracellular protein transmembrane transport	biological_process	0.22502	1	2	813	14	10234	1	Novel00173	1	Novel01214
GO:0009065	glutamine family amino acid catabolic process	biological_process	0.22547	1	1	813	3	10234	1	PITG_01761	0
GO:0003747	translation release factor activity	molecular_function	0.22711	1	1	813	3	10234	1	PITG_12535	0
GO:0008079	translation termination factor activity	molecular_function	0.22711	1	1	813	3	10234	1	PITG_12535	0
GO:0016149	translation release factor activity, codon specific	molecular_function	0.22711	1	1	813	3	10234	1	PITG_12535	0
GO:0009129	pyrimidine nucleoside monophosphate metabolic process	biological_process	0.23	1	1	813	3	10234	1	PITG_01913	0
GO:0009130	pyrimidine nucleoside monophosphate biosynthetic process	biological_process	0.23	1	1	813	3	10234	1	PITG_01913	0
GO:0009636	response to toxic substance	biological_process	0.23054	1	1	813	3	10234	1	Novel00284	0
GO:0046677	response to antibiotic	biological_process	0.23054	1	1	813	3	10234	1	Novel00284	0
GO:0006730	one-carbon metabolic process	biological_process	0.23106	1	2	813	12	10234	2	PITG_17516,PITG_14696	0
GO:0009113	purine nucleobase biosynthetic process	biological_process	0.23164	1	1	813	3	10234	1	PITG_03493	0
GO:0043248	proteasome assembly	biological_process	0.23173	1	1	813	3	10234	1	Novel01352	0
GO:0022891	substrate-specific transmembrane transporter activity	molecular_function	0.23233	1	41	813	438	10234	12	PITG_09295,PITG_01050,PITG_12215,PITG_05385,PITG_16464,PITG_10834,PITG_07162,PITG_11122,PITG_01053,PITG_08233,Novel01524,Novel00674	29	PITG_08811,PITG_13005,PITG_13544,PITG_16682,PITG_00991,PITG_00185,PITG_20088,PITG_05537,PITG_20251,PITG_10890,PITG_03725,PITG_02356,PITG_04976,PITG_02036,PITG_20109,PITG_03966,PITG_00064,PITG_11139,PITG_07973,PITG_10237,PITG_13006,PITG_12427,PITG_11471,PITG_08734,PITG_08780,PITG_00694,PITG_22124,PITG_12999,PITG_14067
GO:0004109	coproporphyrinogen oxidase activity	molecular_function	0.23332	1	1	813	3	10234	0		1	PITG_18298
GO:0006725	cellular aromatic compound metabolic process	biological_process	0.23418	1	140	813	1614	10234	102	PITG_01019,PITG_17516,PITG_09042,PITG_19656,PITG_16526,Novel01890,PITG_11088,PITG_03764,PITG_10454,PITG_12867,PITG_01913,Novel00356,PITG_02621,PITG_18813,PITG_03452,Novel01548,Novel00284,PITG_16107,PITG_19993,Novel00084,PITG_09425,PITG_09866,PITG_03696,PITG_18184,Novel00945,PITG_05805,PITG_02557,PITG_01035,PITG_00221,PITG_00663,Novel01545,PITG_14596,PITG_15529,Novel01297,PITG_17070,PITG_13196,PIT…	38	Novel00987,PITG_11803,Novel01259,PITG_00688,PITG_07366,PITG_06783,PITG_18298,PITG_07400,PITG_09393,PITG_00132,PITG_20970,PITG_13832,PITG_03700,Novel00727,PITG_20715,PITG_02526,PITG_02356,PITG_05380,PITG_03598,PITG_06016,PITG_21697,PITG_03347,PITG_02786,PITG_13116,Novel01647,PITG_13826,PITG_18377,PITG_21313,PITG_16680,PITG_11536,Novel00941,PITG_22124,PITG_02805,PITG_05537,PITG_15505,PITG_11139,PIT…
GO:0000775	chromosome, centromeric region	cellular_component	0.23427	1	3	813	22	10234	2	PITG_15175,Novel01541	1	PITG_12841
GO:0009072	aromatic amino acid family metabolic process	biological_process	0.23623	1	4	813	31	10234	3	PITG_02210,PITG_00221,PITG_05805	1	PITG_05380
GO:0006750	glutathione biosynthetic process	biological_process	0.23774	1	1	813	3	10234	1	PITG_07991	0
GO:0046483	heterocycle metabolic process	biological_process	0.23915	1	140	813	1618	10234	103	PITG_09042,PITG_17516,PITG_01019,PITG_16526,PITG_19656,PITG_12867,PITG_10454,PITG_03764,PITG_11088,Novel01890,PITG_18813,PITG_02621,Novel00356,PITG_01913,Novel01548,PITG_03452,PITG_16107,Novel00284,PITG_09866,PITG_09425,Novel00084,PITG_19993,PITG_18184,PITG_03696,PITG_02557,PITG_05805,Novel00945,PITG_00221,PITG_01035,PITG_14596,Novel01545,PITG_00663,PITG_17070,Novel01297,PITG_15529,PITG_13196,PIT…	37	PITG_11803,Novel00987,Novel01259,PITG_00688,PITG_07366,PITG_06783,PITG_07400,PITG_18298,PITG_20970,PITG_00132,PITG_09393,PITG_03700,PITG_13832,Novel00727,PITG_20715,PITG_02526,PITG_03598,PITG_02356,PITG_06016,PITG_21697,PITG_03347,PITG_02786,PITG_13116,Novel01647,PITG_13826,PITG_18377,PITG_21313,Novel00941,PITG_11536,PITG_16680,PITG_02805,PITG_22124,PITG_15505,PITG_05537,PITG_04709,PITG_11139,PIT…
GO:0004803	transposase activity	molecular_function	0.24035	1	6	813	48	10234	6	Novel00945,Novel00359,PITG_05309,Novel01463,Novel00084,Novel01624	0
GO:0044249	cellular biosynthetic process	biological_process	0.2409	1	120	813	1426	10234	86	PITG_03493,PITG_10264,Novel01524,PITG_03223,PITG_22323,PITG_17516,PITG_17153,PITG_15175,PITG_01072,PITG_19656,PITG_13176,PITG_12161,PITG_10445,Novel01105,PITG_16526,PITG_18054,PITG_10454,PITG_01913,Novel01157,PITG_01065,PITG_08681,Novel00356,PITG_07024,PITG_02303,PITG_02621,PITG_07991,PITG_08173,PITG_18813,PITG_06636,PITG_00051,PITG_20646,PITG_12749,Novel00284,PITG_16658,PITG_13429,PITG_03802,PIT…	34	PITG_04441,PITG_11728,Novel00987,PITG_11803,PITG_00625,PITG_03410,PITG_12462,PITG_18706,PITG_22685,PITG_00721,PITG_00688,PITG_07366,PITG_06783,PITG_18298,PITG_18025,PITG_13826,PITG_09964,PITG_18377,PITG_13832,PITG_02740,PITG_16680,PITG_11536,PITG_18538,PITG_22124,PITG_20759,PITG_05537,PITG_02925,PITG_02526,PITG_15505,PITG_02356,PITG_11139,PITG_04709,PITG_18720,PITG_12841
GO:0004774	succinate-CoA ligase activity	molecular_function	0.24152	1	1	813	3	10234	0		1	PITG_18720
GO:0004775	succinate-CoA ligase (ADP-forming) activity	molecular_function	0.24152	1	1	813	3	10234	0		1	PITG_18720
GO:0006839	mitochondrial transport	biological_process	0.24248	1	2	813	15	10234	1	Novel00173	1	Novel01214
GO:0008987	quinolinate synthetase A activity	molecular_function	0.24249	1	1	813	3	10234	0		1	PITG_06783
GO:0019637	organophosphate metabolic process	biological_process	0.24276	1	33	813	347	10234	11	PITG_14123,PITG_03493,Novel01524,PITG_19656,PITG_09536,PITG_02621,PITG_07024,Novel01297,PITG_01913,PITG_15778,PITG_19993	22	PITG_21313,PITG_03700,PITG_03658,PITG_21697,PITG_00896,PITG_03347,PITG_07286,PITG_17016,PITG_02786,PITG_22124,PITG_13116,PITG_05537,PITG_11139,PITG_03598,PITG_06783,PITG_02356,PITG_07400,PITG_20970,PITG_06016,PITG_00132,PITG_18377,PITG_09393
GO:0051704	multi-organism process	biological_process	0.24289	1	13	813	142	10234	9	Novel01541,Novel00359,Novel01881,PITG_12555,PITG_12561,Novel01624,PITG_16907,PITG_10772,PITG_06373	4	Novel00426,PITG_22799,Novel01562,Novel01647
GO:0004872	receptor activity	molecular_function	0.2437	1	8	813	65	10234	4	Novel01394,PITG_06733,Novel01759,PITG_11660	4	PITG_13826,PITG_10888,PITG_00896,PITG_10890
GO:0071265	L-methionine biosynthetic process	biological_process	0.24455	1	1	813	3	10234	1	PITG_13402	0
GO:0005375	copper ion transmembrane transporter activity	molecular_function	0.24711	1	2	813	11	10234	0		2	PITG_22124,PITG_05537
GO:0035434	copper ion transmembrane transport	biological_process	0.24711	1	2	813	11	10234	0		2	PITG_05537,PITG_22124
GO:0019201	nucleotide kinase activity	molecular_function	0.24786	1	2	813	13	10234	1	PITG_12465	1	PITG_18377
GO:0016433	rRNA (adenine) methyltransferase activity	molecular_function	0.24791	1	1	813	4	10234	1	PITG_08045	0
GO:1901360	organic cyclic compound metabolic process	biological_process	0.24815	1	142	813	1646	10234	104	PITG_00221,PITG_01035,PITG_14596,PITG_00663,Novel01545,PITG_03696,PITG_18184,PITG_02557,Novel00945,PITG_05805,PITG_02592,PITG_10289,PITG_07057,PITG_07327,PITG_02210,PITG_00036,PITG_12931,PITG_05512,PITG_17070,PITG_15529,Novel01297,PITG_13196,PITG_16526,PITG_19656,PITG_11088,PITG_03764,PITG_12867,PITG_10454,Novel01890,PITG_09042,PITG_17516,PITG_01019,PITG_16107,Novel00284,Novel00084,PITG_09425,PIT…	38	PITG_20715,PITG_03700,PITG_13832,Novel00727,PITG_06016,PITG_02526,PITG_03598,PITG_02356,PITG_05380,PITG_11803,Novel00987,Novel01259,PITG_18298,PITG_07400,PITG_20970,PITG_09393,PITG_00132,PITG_00688,PITG_06783,PITG_07366,Novel00941,PITG_16680,PITG_11536,PITG_02805,PITG_22124,PITG_21313,PITG_12841,PITG_15505,PITG_05537,PITG_11139,PITG_04709,PITG_02786,PITG_21697,PITG_03347,Novel01647,PITG_18377,PIT…
GO:0043227	membrane-bounded organelle	cellular_component	0.24931	1	71	813	836	10234	63	PITG_11088,PITG_00530,Novel01890,Novel00173,PITG_16526,Novel01105,PITG_10445,Novel01103,PITG_02887,PITG_04384,PITG_03223,PITG_06981,PITG_03156,PITG_00265,PITG_13016,PITG_09425,PITG_04845,PITG_05511,PITG_16107,PITG_12749,PITG_20646,PITG_17699,PITG_03452,PITG_18813,Novel00356,PITG_08681,Novel01157,PITG_02564,PITG_03956,PITG_06827,PITG_00663,Novel01394,PITG_02420,PITG_05445,PITG_07296,PITG_04722,PIT…	8	Novel01214,PITG_12427,PITG_00952,PITG_17016,PITG_10430,PITG_21110,PITG_15621,PITG_15505
GO:0043231	intracellular membrane-bounded organelle	cellular_component	0.24931	1	71	813	836	10234	63	PITG_12749,PITG_16107,PITG_05511,PITG_04845,PITG_13016,PITG_09425,PITG_00265,Novel00356,PITG_08681,Novel01157,PITG_18813,PITG_03452,PITG_20646,PITG_17699,PITG_10445,Novel01105,PITG_16526,Novel00173,Novel01890,PITG_00530,PITG_11088,PITG_03156,PITG_06981,PITG_04384,PITG_02887,PITG_03223,Novel01103,Novel01356,PITG_11796,PITG_02592,PITG_16939,PITG_05512,PITG_14912,PITG_03712,PITG_00036,Novel01352,PIT…	8	PITG_00952,Novel01214,PITG_12427,PITG_15505,PITG_15621,PITG_21110,PITG_17016,PITG_10430
GO:0006139	nucleobase-containing compound metabolic process	biological_process	0.24967	1	130	813	1489	10234	96	PITG_10289,PITG_02592,PITG_05512,PITG_12931,PITG_07327,PITG_00036,PITG_07057,Novel01297,PITG_15529,PITG_17070,PITG_13196,PITG_01035,Novel01545,PITG_00663,PITG_14596,PITG_03696,PITG_18184,Novel00945,PITG_02557,Novel00284,PITG_16107,PITG_19993,PITG_09425,PITG_09866,Novel00084,Novel00356,PITG_01913,PITG_18813,PITG_02621,PITG_03452,Novel01548,PITG_19656,PITG_16526,Novel01890,PITG_12867,PITG_10454,PIT…	34	PITG_06016,PITG_02526,PITG_02356,PITG_03598,PITG_20715,PITG_03700,Novel00727,PITG_07400,PITG_00132,PITG_09393,PITG_20970,PITG_07366,PITG_06783,PITG_11803,Novel00987,Novel01259,PITG_12841,PITG_05537,PITG_15505,PITG_04709,PITG_11139,PITG_11536,PITG_16680,Novel00941,PITG_22124,PITG_02805,PITG_21313,Novel01647,PITG_18377,PITG_13826,PITG_13116,PITG_02786,PITG_21697,PITG_03347
GO:0051168	nuclear export	biological_process	0.24987	1	1	813	3	10234	1	PITG_18755	0
GO:0071166	ribonucleoprotein complex localization	biological_process	0.24987	1	1	813	3	10234	1	PITG_18755	0
GO:0071426	ribonucleoprotein complex export from nucleus	biological_process	0.24987	1	1	813	3	10234	1	PITG_18755	0
GO:0071806	protein transmembrane transport	biological_process	0.25037	1	2	813	15	10234	1	Novel00173	1	Novel01214
GO:0005741	mitochondrial outer membrane	cellular_component	0.25098	1	2	813	11	10234	1	Novel00173	1	Novel01214
GO:0031968	organelle outer membrane	cellular_component	0.25098	1	2	813	11	10234	1	Novel00173	1	Novel01214
GO:0046872	metal ion binding	molecular_function	0.25121	1	136	813	1550	10234	73	PITG_16526,PITG_10768,Novel00450,PITG_19735,PITG_22958,PITG_08602,PITG_10454,PITG_03830,PITG_00843,PITG_04936,PITG_17516,PITG_10508,PITG_04010,PITG_15409,PITG_07017,PITG_01896,PITG_14610,PITG_01944,PITG_17135,PITG_14596,PITG_21351,PITG_02557,PITG_01741,PITG_02771,PITG_10769,PITG_02210,PITG_19563,PITG_18361,PITG_04064,PITG_03771,PITG_00972,PITG_17750,PITG_16105,PITG_21846,PITG_08869,PITG_18407,PIT…	63	PITG_18706,PITG_11120,Novel00987,PITG_00391,PITG_04603,PITG_12153,PITG_06429,PITG_09003,PITG_07699,PITG_00682,PITG_02546,PITG_18025,PITG_05381,PITG_00070,PITG_09393,PITG_13013,PITG_13362,PITG_03898,PITG_05615,PITG_03860,PITG_07055,PITG_11581,PITG_03700,PITG_02740,PITG_13832,Novel00727,PITG_03626,PITG_19841,PITG_21872,PITG_10293,PITG_02292,PITG_20204,PITG_02356,PITG_23158,PITG_14175,PITG_14388,PIT…
GO:0006313	transposition, DNA-mediated	biological_process	0.25127	1	8	813	68	10234	8	Novel00359,Novel00945,Novel00084,Novel01548,Novel01463,PITG_05309,Novel01624,Novel00402	0
GO:0032196	transposition	biological_process	0.25127	1	8	813	68	10234	8	Novel00945,Novel00359,Novel01548,Novel00084,Novel01463,PITG_05309,Novel00402,Novel01624	0
GO:0005672	transcription factor TFIIA complex	cellular_component	0.25158	1	1	813	3	10234	1	Novel01105	0
GO:0016881	acid-amino acid ligase activity	molecular_function	0.2519	1	9	813	85	10234	4	PITG_18870,PITG_09536,PITG_01065,PITG_07991	5	PITG_02581,PITG_03860,PITG_02497,PITG_23159,PITG_06429
GO:0019054	modulation by virus of host process	biological_process	0.25191	1	1	813	3	10234	0		1	Novel01647
GO:0044068	modulation by symbiont of host cellular process	biological_process	0.25191	1	1	813	3	10234	0		1	Novel01647
GO:0001664	G-protein coupled receptor binding	molecular_function	0.25237	1	1	813	3	10234	1	Novel00419	0
GO:0033013	tetrapyrrole metabolic process	biological_process	0.25241	1	4	813	32	10234	1	PITG_18188	3	PITG_18298,PITG_00688,PITG_13832
GO:0006563	L-serine metabolic process	biological_process	0.25254	1	2	813	11	10234	2	PITG_14696,PITG_10264	0
GO:0016628	oxidoreductase activity, acting on the CH-CH group of donors, NAD or NADP as acceptor	molecular_function	0.25316	1	2	813	11	10234	1	PITG_18188	1	PITG_18025
GO:0008135	translation factor activity, RNA binding	molecular_function	0.25492	1	10	813	99	10234	9	PITG_08681,PITG_12535,PITG_03712,PITG_03999,PITG_03802,PITG_03956,PITG_14596,PITG_09866,PITG_12524	1	PITG_11728
GO:0003873	6-phosphofructo-2-kinase activity	molecular_function	0.25499	1	1	813	3	10234	0		1	PITG_03658
GO:0004331	fructose-2,6-bisphosphate 2-phosphatase activity	molecular_function	0.25499	1	1	813	3	10234	0		1	PITG_03658
GO:0006000	fructose metabolic process	biological_process	0.25499	1	1	813	3	10234	0		1	PITG_03658
GO:0006003	fructose 2,6-bisphosphate metabolic process	biological_process	0.25499	1	1	813	3	10234	0		1	PITG_03658
GO:0009058	biosynthetic process	biological_process	0.25667	1	127	813	1517	10234	89	Novel01105,PITG_16526,PITG_13176,PITG_19656,PITG_12161,PITG_10445,PITG_10454,PITG_18054,PITG_08205,PITG_03493,PITG_10264,PITG_17516,PITG_22323,PITG_17153,PITG_15175,PITG_01072,Novel01524,PITG_03223,PITG_12749,Novel00284,PITG_01062,PITG_03599,PITG_09866,PITG_09425,PITG_16658,PITG_13429,PITG_03802,PITG_19993,PITG_07024,PITG_08173,PITG_02303,PITG_07991,PITG_02621,PITG_18813,PITG_01913,Novel01157,PIT…	38	PITG_22685,PITG_18706,PITG_00721,PITG_11803,PITG_11728,Novel00987,PITG_03410,PITG_00625,PITG_04661,PITG_04441,PITG_12462,PITG_18025,PITG_18298,PITG_09964,PITG_13826,PITG_18377,PITG_00688,PITG_07366,PITG_06783,PITG_11189,PITG_16680,PITG_18538,PITG_11536,PITG_20759,PITG_22124,PITG_10210,PITG_13832,PITG_02740,Novel00426,PITG_18720,PITG_12841,PITG_02526,PITG_15505,PITG_05537,PITG_02925,PITG_11139,PIT…
GO:0009163	nucleoside biosynthetic process	biological_process	0.25681	1	10	813	91	10234	6	Novel01524,PITG_19993,PITG_17516,PITG_19656,PITG_01913,PITG_07024	4	PITG_02356,PITG_22124,PITG_11139,PITG_05537
GO:0042455	ribonucleoside biosynthetic process	biological_process	0.25681	1	10	813	91	10234	6	Novel01524,PITG_19993,PITG_17516,PITG_19656,PITG_01913,PITG_07024	4	PITG_02356,PITG_22124,PITG_11139,PITG_05537
GO:1901659	glycosyl compound biosynthetic process	biological_process	0.25681	1	10	813	91	10234	6	PITG_19656,PITG_01913,PITG_07024,PITG_19993,Novel01524,PITG_17516	4	PITG_05537,PITG_22124,PITG_02356,PITG_11139
GO:0004807	triose-phosphate isomerase activity	molecular_function	0.25696	1	1	813	4	10234	0		1	PITG_13116
GO:0044429	mitochondrial part	cellular_component	0.25759	1	8	813	87	10234	5	Novel00173,PITG_00265,Novel01356,PITG_05511,PITG_14911	3	PITG_21110,Novel01214,PITG_12427
GO:0098809	nitrite reductase activity	molecular_function	0.25862	1	1	813	3	10234	0		1	PITG_13013
GO:0016740	transferase activity	molecular_function	0.25892	1	136	813	1564	10234	81	PITG_13268,PITG_14626,PITG_15736,PITG_10289,PITG_12465,Novel01297,PITG_08957,PITG_00663,PITG_17135,PITG_13924,PITG_15740,PITG_02049,PITG_15904,PITG_14696,PITG_00115,PITG_13429,PITG_10488,PITG_21185,PITG_09866,PITG_03599,PITG_09425,PITG_03576,PITG_00448,PITG_03672,PITG_04010,PITG_17515,PITG_16813,PITG_08205,PITG_03764,PITG_00530,PITG_01143,PITG_12867,PITG_16526,PITG_08471,PITG_16916,PITG_17516,PIT…	55	PITG_06016,PITG_18720,PITG_03598,PITG_20204,PITG_06480,PITG_18707,PITG_07055,PITG_15256,PITG_15242,PITG_11189,PITG_03721,PITG_04478,PITG_03440,Novel00426,PITG_08968,PITG_02740,PITG_09393,PITG_00132,PITG_06223,PITG_06876,PITG_18025,PITG_03860,PITG_01332,PITG_07286,PITG_11965,PITG_00896,PITG_10010,PITG_23159,PITG_03658,PITG_06429,PITG_15903,Novel00987,PITG_11803,PITG_12841,PITG_02497,PITG_03724,PIT…
GO:0004020	adenylylsulfate kinase activity	molecular_function	0.25993	1	1	813	3	10234	1	PITG_04010	0
GO:0016303	1-phosphatidylinositol-3-kinase activity	molecular_function	0.26028	1	1	813	3	10234	0		1	PITG_07286
GO:0035004	phosphatidylinositol 3-kinase activity	molecular_function	0.26028	1	1	813	3	10234	0		1	PITG_07286
GO:0052742	phosphatidylinositol kinase activity	molecular_function	0.26028	1	1	813	3	10234	0		1	PITG_07286
GO:0005747	mitochondrial respiratory chain complex I	cellular_component	0.26084	1	1	813	3	10234	1	Novel01356	0
GO:0030964	NADH dehydrogenase complex	cellular_component	0.26084	1	1	813	3	10234	1	Novel01356	0
GO:0045271	respiratory chain complex I	cellular_component	0.26084	1	1	813	3	10234	1	Novel01356	0
GO:0072522	purine-containing compound biosynthetic process	biological_process	0.26115	1	11	813	103	10234	7	PITG_07024,PITG_03493,PITG_19656,PITG_09536,PITG_17516,PITG_19993,Novel01524	4	PITG_05537,PITG_11139,PITG_22124,PITG_02356
GO:0008650	rRNA (uridine-2'-O-)-methyltransferase activity	molecular_function	0.26166	1	1	813	4	10234	1	PITG_00663	0
GO:0016436	rRNA (uridine) methyltransferase activity	molecular_function	0.26166	1	1	813	4	10234	1	PITG_00663	0
GO:0006415	translational termination	biological_process	0.26386	1	1	813	4	10234	1	PITG_12535	0
GO:0009405	pathogenesis	biological_process	0.26424	1	7	813	82	10234	5	PITG_12561,PITG_12555,PITG_10772,PITG_06373,PITG_16907	2	Novel01562,PITG_22799
GO:0009070	serine family amino acid biosynthetic process	biological_process	0.26497	1	2	813	12	10234	2	PITG_04601,PITG_10264	0
GO:0008643	carbohydrate transport	biological_process	0.26512	1	5	813	48	10234	4	PITG_12872,PITG_05002,PITG_19026,PITG_15707	1	PITG_13005
GO:0004617	phosphoglycerate dehydrogenase activity	molecular_function	0.26552	1	1	813	3	10234	1	PITG_10264	0
GO:0005488	binding	molecular_function	0.26562	1	526	813	6331	10234	346	PITG_06667,PITG_08708,PITG_00663,Novel01545,PITG_17135,PITG_00499,PITG_18014,PITG_00648,PITG_02557,PITG_15736,PITG_10769,PITG_12535,PITG_13171,PITG_05512,Novel00353,PITG_19563,PITG_07327,PITG_04428,PITG_14286,PITG_08957,PITG_03546,PITG_08869,PITG_21846,PITG_00227,PITG_10201,PITG_11635,PITG_03830,PITG_13282,Novel00419,PITG_19735,PITG_03764,PITG_06981,PITG_00843,PITG_04141,PITG_10508,PITG_18252,PIT…	180	PITG_11581,PITG_11189,PITG_02740,PITG_18748,PITG_12939,PITG_04478,PITG_03721,PITG_19841,Novel00727,PITG_03530,PITG_10724,PITG_02292,PITG_05380,PITG_02356,Novel01214,PITG_10218,PITG_01940,PITG_05631,PITG_11247,PITG_12153,PITG_00391,Novel00218,PITG_11803,PITG_09003,PITG_00682,PITG_09005,PITG_09393,PITG_01939,PITG_06783,PITG_05615,PITG_22124,PITG_02581,PITG_15791,PITG_02805,PITG_20038,PITG_10210,PIT…
GO:0020037	heme binding	molecular_function	0.26592	1	7	813	65	10234	2	PITG_21524,PITG_05579	5	PITG_13013,PITG_14013,PITG_13256,PITG_14388,PITG_07699
GO:0018106	peptidyl-histidine phosphorylation	biological_process	0.26642	1	1	813	3	10234	0		1	PITG_13826
GO:0051338	regulation of transferase activity	biological_process	0.26716	1	3	813	22	10234	1	Novel01352	2	PITG_16680,PITG_06963
GO:0098798	mitochondrial protein complex	cellular_component	0.26831	1	3	813	27	10234	2	Novel01356,Novel00173	1	Novel01214
GO:0006266	DNA ligation	biological_process	0.26872	1	1	813	3	10234	0		1	PITG_04709
GO:0051103	DNA ligation involved in DNA repair	biological_process	0.26872	1	1	813	3	10234	0		1	PITG_04709
GO:0015298	solute:cation antiporter activity	molecular_function	0.26933	1	2	813	11	10234	0		2	PITG_03966,PITG_13544
GO:0015299	solute:proton antiporter activity	molecular_function	0.26933	1	2	813	11	10234	0		2	PITG_13544,PITG_03966
GO:0005310	dicarboxylic acid transmembrane transporter activity	molecular_function	0.26936	1	2	813	11	10234	1	PITG_09295	1	PITG_04976
GO:0017153	sodium:dicarboxylate symporter activity	molecular_function	0.26936	1	2	813	11	10234	1	PITG_09295	1	PITG_04976
GO:0004349	glutamate 5-kinase activity	molecular_function	0.27027	1	1	813	4	10234	1	PITG_12161	0
GO:0098687	chromosomal region	cellular_component	0.27064	1	3	813	24	10234	2	PITG_15175,Novel01541	1	PITG_12841
GO:0044403	symbiosis, encompassing mutualism through parasitism	biological_process	0.27127	1	5	813	41	10234	3	Novel01541,Novel01881,Novel00359	2	Novel01647,Novel00426
GO:0019184	nonribosomal peptide biosynthetic process	biological_process	0.27136	1	1	813	4	10234	1	PITG_07991	0
GO:0045333	cellular respiration	biological_process	0.27216	1	4	813	33	10234	1	PITG_02049	3	Novel00987,PITG_23158,PITG_03440
GO:0071897	DNA biosynthetic process	biological_process	0.2732	1	1	813	3	10234	0		1	PITG_04709
GO:0009056	catabolic process	biological_process	0.27418	1	26	813	282	10234	10	PITG_09042,PITG_12764,PITG_14123,PITG_03764,Novel01352,PITG_18361,PITG_12946,Novel01105,PITG_01761,PITG_03533	16	PITG_03598,PITG_10430,PITG_21313,PITG_03700,PITG_13116,PITG_18336,PITG_21697,PITG_06016,PITG_15791,PITG_20970,PITG_09393,PITG_00132,PITG_02786,PITG_00636,PITG_02546,PITG_07400
GO:0031119	tRNA pseudouridine synthesis	biological_process	0.27467	1	1	813	4	10234	1	PITG_00558	0
GO:0006401	RNA catabolic process	biological_process	0.27532	1	2	813	13	10234	2	PITG_09042,PITG_03764	0
GO:0015081	sodium ion transmembrane transporter activity	molecular_function	0.2766	1	3	813	20	10234	1	PITG_09295	2	PITG_04976,PITG_03966
GO:0031966	mitochondrial membrane	cellular_component	0.27693	1	7	813	75	10234	5	PITG_00265,PITG_05511,PITG_14911,Novel00173,Novel01356	2	PITG_21110,Novel01214
GO:0015976	carbon utilization	biological_process	0.27906	1	1	813	4	10234	0		1	PITG_00682
GO:0038023	signaling receptor activity	molecular_function	0.28042	1	6	813	48	10234	3	Novel01759,PITG_06733,Novel01394	3	PITG_10888,PITG_00896,PITG_13826
GO:0016151	nickel cation binding	molecular_function	0.28402	1	1	813	4	10234	0		1	PITG_00636
GO:0051536	iron-sulfur cluster binding	molecular_function	0.28462	1	5	813	48	10234	3	PITG_03633,PITG_02528,PITG_19281	2	PITG_06783,PITG_13013
GO:0051540	metal cluster binding	molecular_function	0.28462	1	5	813	48	10234	3	PITG_02528,PITG_19281,PITG_03633	2	PITG_06783,PITG_13013
GO:0009986	cell surface	cellular_component	0.28515	1	1	813	4	10234	0		1	PITG_03700
GO:0003725	double-stranded RNA binding	molecular_function	0.28518	1	1	813	4	10234	1	PITG_04428	0
GO:0010038	response to metal ion	biological_process	0.28533	1	1	813	4	10234	1	PITG_05733	0
GO:0016756	glutathione gamma-glutamylcysteinyltransferase activity	molecular_function	0.28533	1	1	813	4	10234	1	PITG_05733	0
GO:0046937	phytochelatin metabolic process	biological_process	0.28533	1	1	813	4	10234	1	PITG_05733	0
GO:0046938	phytochelatin biosynthetic process	biological_process	0.28533	1	1	813	4	10234	1	PITG_05733	0
GO:0007127	meiosis I	biological_process	0.28564	1	1	813	4	10234	1	Novel01881	0
GO:0007131	reciprocal meiotic recombination	biological_process	0.28564	1	1	813	4	10234	1	Novel01881	0
GO:0035825	reciprocal DNA recombination	biological_process	0.28564	1	1	813	4	10234	1	Novel01881	0
GO:0005887	integral component of plasma membrane	cellular_component	0.2863	1	3	813	23	10234	0		3	PITG_06731,PITG_07973,PITG_05615
GO:0031226	intrinsic component of plasma membrane	cellular_component	0.2863	1	3	813	23	10234	0		3	PITG_07973,PITG_05615,PITG_06731
GO:0044419	interspecies interaction between organisms	biological_process	0.28764	1	5	813	42	10234	3	Novel01541,Novel01881,Novel00359	2	Novel00426,Novel01647
GO:0018130	heterocycle biosynthetic process	biological_process	0.28806	1	66	813	771	10234	49	PITG_16526,Novel01105,PITG_10445,PITG_12161,PITG_19656,PITG_10454,PITG_03493,PITG_15175,PITG_17516,PITG_03223,Novel01524,Novel00284,PITG_12749,PITG_09425,PITG_19993,PITG_16658,PITG_18813,PITG_02621,PITG_08173,PITG_07024,Novel00356,PITG_01065,PITG_01913,PITG_00051,PITG_20646,PITG_00221,PITG_02420,PITG_09849,PITG_11365,PITG_14596,PITG_09536,PITG_18777,Novel01545,Novel01394,PITG_03855,PITG_06748,PIT…	17	PITG_11803,PITG_18298,PITG_18377,PITG_13826,PITG_00688,PITG_06783,PITG_07366,PITG_11536,PITG_16680,PITG_22124,PITG_13832,PITG_12841,PITG_02526,PITG_05537,PITG_04709,PITG_11139,PITG_02356
GO:0007155	cell adhesion	biological_process	0.28882	1	3	813	24	10234	2	PITG_22343,PITG_22562	1	Novel01562
GO:0004532	exoribonuclease activity	molecular_function	0.289	1	1	813	4	10234	1	PITG_03764	0
GO:0016896	exoribonuclease activity, producing 5'-phosphomonoesters	molecular_function	0.289	1	1	813	4	10234	1	PITG_03764	0
GO:0005886	plasma membrane	cellular_component	0.28976	1	8	813	81	10234	4	PITG_12872,PITG_05002,PITG_19026,PITG_15707	4	PITG_05615,PITG_07973,PITG_00688,PITG_06731
GO:0006020	inositol metabolic process	biological_process	0.28998	1	1	813	4	10234	1	PITG_18361	0
GO:0051273	beta-glucan metabolic process	biological_process	0.28999	1	3	813	21	10234	0		3	PITG_15791,PITG_09964,PITG_18336
GO:0009084	glutamine family amino acid biosynthetic process	biological_process	0.29081	1	3	813	22	10234	3	PITG_12161,PITG_01761,PITG_05374	0
GO:0015980	energy derivation by oxidation of organic compounds	biological_process	0.29091	1	4	813	34	10234	1	PITG_02049	3	PITG_03440,PITG_23158,Novel00987
GO:0006835	dicarboxylic acid transport	biological_process	0.29093	1	2	813	12	10234	1	PITG_09295	1	PITG_04976
GO:0016310	phosphorylation	biological_process	0.2941	1	61	813	674	10234	25	PITG_04910,PITG_16916,PITG_08471,PITG_13924,PITG_15611,PITG_17778,PITG_00115,PITG_04348,PITG_07968,PITG_03672,PITG_04010,PITG_21185,PITG_14626,PITG_10488,PITG_08958,PITG_13429,PITG_13268,PITG_15778,PITG_22529,PITG_02565,PITG_08957,PITG_14968,PITG_03590,PITG_16813,PITG_12465	36	PITG_15616,PITG_11189,PITG_07286,PITG_08042,PITG_16680,PITG_07055,PITG_19875,PITG_15256,PITG_02786,PITG_11728,PITG_21313,PITG_03700,PITG_07978,PITG_21697,PITG_08968,PITG_10210,PITG_10010,PITG_00896,PITG_03721,PITG_04478,PITG_06963,PITG_08900,PITG_06288,PITG_03724,PITG_07400,PITG_06223,PITG_06016,PITG_20970,PITG_19589,PITG_13826,PITG_09393,PITG_18377,PITG_00132,PITG_13116,PITG_06480,PITG_03598
GO:0051920	peroxiredoxin activity	molecular_function	0.29419	1	1	813	5	10234	1	PITG_15492	0
GO:0009069	serine family amino acid metabolic process	biological_process	0.29582	1	3	813	23	10234	3	PITG_04601,PITG_10264,PITG_14696	0
GO:0006553	lysine metabolic process	biological_process	0.29659	1	1	813	4	10234	1	PITG_13176	0
GO:0009085	lysine biosynthetic process	biological_process	0.29659	1	1	813	4	10234	1	PITG_13176	0
GO:0009089	lysine biosynthetic process via diaminopimelate	biological_process	0.29659	1	1	813	4	10234	1	PITG_13176	0
GO:0046451	diaminopimelate metabolic process	biological_process	0.29659	1	1	813	4	10234	1	PITG_13176	0
GO:0006825	copper ion transport	biological_process	0.29696	1	2	813	13	10234	0		2	PITG_22124,PITG_05537
GO:0009108	coenzyme biosynthetic process	biological_process	0.29732	1	8	813	86	10234	5	PITG_00453,PITG_17516,PITG_01065,PITG_00720,PITG_18545	3	PITG_00721,PITG_06783,PITG_18720
GO:0019438	aromatic compound biosynthetic process	biological_process	0.29915	1	64	813	747	10234	47	PITG_17516,PITG_15175,PITG_03223,Novel01524,PITG_03493,PITG_16526,Novel01105,PITG_19656,PITG_10445,PITG_00051,PITG_20646,PITG_02621,PITG_08173,PITG_07024,PITG_18813,PITG_01065,PITG_01913,Novel00356,PITG_09425,PITG_16658,PITG_19993,Novel00284,PITG_12749,PITG_06748,PITG_05805,PITG_03855,PITG_14596,PITG_09536,Novel01394,Novel01545,PITG_18777,PITG_00221,PITG_02420,PITG_11365,PITG_09849,PITG_13196,PIT…	17	PITG_11803,PITG_07366,PITG_06783,PITG_00688,PITG_18377,PITG_13826,PITG_18298,PITG_13832,PITG_22124,PITG_16680,PITG_11536,PITG_11139,PITG_04709,PITG_02356,PITG_02526,PITG_05537,PITG_12841
GO:0046983	protein dimerization activity	molecular_function	0.3007	1	12	813	134	10234	11	Novel00852,PITG_16659,Novel01415,Novel01759,PITG_07057,PITG_13196,Novel00483,Novel00137,PITG_03223,PITG_16658,PITG_18777	1	Novel01764
GO:0005343	organic acid:sodium symporter activity	molecular_function	0.30126	1	2	813	12	10234	1	PITG_09295	1	PITG_04976
GO:0015296	anion:cation symporter activity	molecular_function	0.30126	1	2	813	12	10234	1	PITG_09295	1	PITG_04976
GO:0015370	solute:sodium symporter activity	molecular_function	0.30126	1	2	813	12	10234	1	PITG_09295	1	PITG_04976
GO:0046906	tetrapyrrole binding	molecular_function	0.30172	1	7	813	68	10234	2	PITG_05579,PITG_21524	5	PITG_13013,PITG_14013,PITG_07699,PITG_13256,PITG_14388
GO:0005835	fatty acid synthase complex	cellular_component	0.30234	1	1	813	3	10234	0		1	PITG_18025
GO:0005622	intracellular	cellular_component	0.30298	1	172	813	2091	10234	123	PITG_06827,PITG_03768,PITG_00663,PITG_03999,PITG_17135,PITG_01944,PITG_07296,PITG_19280,PITG_09439,PITG_03696,PITG_10819,PITG_00442,PITG_05512,PITG_14912,PITG_18361,PITG_04887,PITG_12931,PITG_03712,PITG_00036,PITG_07327,PITG_07057,PITG_10769,PITG_12535,PITG_02592,PITG_11198,PITG_20213,PITG_17723,PITG_13196,Novel01297,PITG_17750,PITG_03771,PITG_17070,PITG_14286,Novel00173,Novel01890,PITG_00530,PIT…	49	PITG_03318,PITG_07055,PITG_11189,PITG_03626,PITG_03700,PITG_18720,PITG_20385,PITG_05380,PITG_03598,PITG_02526,PITG_05631,Novel01214,PITG_12427,PITG_02343,PITG_09003,PITG_23159,PITG_10010,PITG_06429,PITG_12153,Novel00987,PITG_00132,PITG_18025,PITG_07567,PITG_03860,PITG_07985,PITG_02581,PITG_18538,PITG_05175,PITG_17016,PITG_01477,PITG_00636,PITG_10430,PITG_01136,PITG_10210,PITG_02497,PITG_12841,PIT…
GO:0005267	potassium channel activity	molecular_function	0.30659	1	5	813	45	10234	1	PITG_10834	4	PITG_07973,PITG_16682,PITG_00185,PITG_20109
GO:1901362	organic cyclic compound biosynthetic process	biological_process	0.30988	1	67	813	788	10234	50	PITG_10454,PITG_16526,Novel01105,PITG_19656,PITG_10445,PITG_12161,PITG_17516,PITG_15175,PITG_03223,Novel01524,PITG_03493,PITG_09425,PITG_16658,PITG_19993,Novel00284,PITG_12749,PITG_20646,PITG_00051,PITG_02621,PITG_08173,PITG_07024,PITG_18813,PITG_01065,PITG_01913,Novel00356,PITG_14596,PITG_09536,Novel01545,Novel01394,PITG_18777,PITG_00221,PITG_02420,PITG_11365,PITG_09849,PITG_06748,PITG_05805,PIT…	17	PITG_11803,PITG_18377,PITG_13826,PITG_18298,PITG_07366,PITG_06783,PITG_00688,PITG_22124,PITG_16680,PITG_11536,PITG_13832,PITG_12841,PITG_11139,PITG_04709,PITG_02356,PITG_02526,PITG_05537
GO:0019203	carbohydrate phosphatase activity	molecular_function	0.31193	1	1	813	4	10234	0		1	PITG_03658
GO:0050308	sugar-phosphatase activity	molecular_function	0.31193	1	1	813	4	10234	0		1	PITG_03658
GO:0016746	transferase activity, transferring acyl groups	molecular_function	0.31207	1	15	813	166	10234	9	PITG_19671,PITG_06343,PITG_10763,Novel01297,PITG_02528,PITG_00453,PITG_01143,PITG_02049,PITG_05733	6	PITG_15242,PITG_18720,PITG_18707,PITG_18025,PITG_03440,PITG_11965
GO:0006564	L-serine biosynthetic process	biological_process	0.31258	1	1	813	4	10234	1	PITG_10264	0
GO:0046556	alpha-L-arabinofuranosidase activity	molecular_function	0.31285	1	1	813	4	10234	1	PITG_22758	0
GO:0006073	cellular glucan metabolic process	biological_process	0.31315	1	3	813	22	10234	0		3	PITG_15791,PITG_09964,PITG_18336
GO:0044042	glucan metabolic process	biological_process	0.31315	1	3	813	22	10234	0		3	PITG_15791,PITG_09964,PITG_18336
GO:0009186	deoxyribonucleoside diphosphate metabolic process	biological_process	0.31426	1	1	813	4	10234	0		1	PITG_03347
GO:0004748	ribonucleoside-diphosphate reductase activity, thioredoxin disulfide as acceptor	molecular_function	0.31499	1	1	813	4	10234	0		1	PITG_03347
GO:0016725	oxidoreductase activity, acting on CH or CH2 groups	molecular_function	0.31499	1	1	813	4	10234	0		1	PITG_03347
GO:0016728	oxidoreductase activity, acting on CH or CH2 groups, disulfide as acceptor	molecular_function	0.31499	1	1	813	4	10234	0		1	PITG_03347
GO:0061731	ribonucleoside-diphosphate reductase activity	molecular_function	0.31499	1	1	813	4	10234	0		1	PITG_03347
GO:0042398	cellular modified amino acid biosynthetic process	biological_process	0.31628	1	4	813	40	10234	4	PITG_01065,PITG_07991,PITG_18545,PITG_17516	0
GO:0008283	cell proliferation	biological_process	0.31921	1	1	813	4	10234	1	PITG_13016	0
GO:0006099	tricarboxylic acid cycle	biological_process	0.32019	1	3	813	23	10234	1	PITG_02049	2	PITG_03440,PITG_23158
GO:0004553	hydrolase activity, hydrolyzing O-glycosyl compounds	molecular_function	0.32086	1	21	813	233	10234	11	PITG_04141,PITG_13582,PITG_13867,PITG_13868,Novel01624,PITG_01398,PITG_01397,PITG_17508,PITG_22758,PITG_10880,PITG_03533	10	PITG_18336,PITG_03135,PITG_01164,PITG_10284,PITG_10218,PITG_06864,PITG_03411,PITG_15791,PITG_08611,PITG_01963
GO:0022892	substrate-specific transporter activity	molecular_function	0.32222	1	43	813	480	10234	14	PITG_09295,PITG_01050,PITG_10834,PITG_12215,PITG_05385,PITG_16464,PITG_07162,PITG_11122,PITG_03555,PITG_01053,PITG_21176,PITG_08233,Novel00674,Novel01524	29	PITG_08811,PITG_13005,PITG_13544,PITG_16682,PITG_00991,PITG_05537,PITG_20251,PITG_20088,PITG_00185,PITG_10890,PITG_03725,PITG_03966,PITG_02356,PITG_04976,PITG_02036,PITG_20109,PITG_07973,PITG_00064,PITG_11139,PITG_11471,PITG_10237,PITG_13006,PITG_12427,PITG_00694,PITG_08734,PITG_08780,PITG_22124,PITG_14067,PITG_12999
GO:0042451	purine nucleoside biosynthetic process	biological_process	0.3228	1	9	813	86	10234	5	PITG_17516,Novel01524,PITG_19993,PITG_07024,PITG_19656	4	PITG_11139,PITG_02356,PITG_22124,PITG_05537
GO:0046129	purine ribonucleoside biosynthetic process	biological_process	0.3228	1	9	813	86	10234	5	PITG_19993,Novel01524,PITG_17516,PITG_19656,PITG_07024	4	PITG_22124,PITG_02356,PITG_11139,PITG_05537
GO:0032182	ubiquitin-like protein binding	molecular_function	0.32281	1	1	813	4	10234	1	Novel01087	0
GO:0043130	ubiquitin binding	molecular_function	0.32281	1	1	813	4	10234	1	Novel01087	0
GO:0000079	regulation of cyclin-dependent protein serine/threonine kinase activity	biological_process	0.32321	1	2	813	14	10234	0		2	PITG_16680,PITG_06963
GO:0071900	regulation of protein serine/threonine kinase activity	biological_process	0.32321	1	2	813	14	10234	0		2	PITG_06963,PITG_16680
GO:1904029	regulation of cyclin-dependent protein kinase activity	biological_process	0.32321	1	2	813	14	10234	0		2	PITG_16680,PITG_06963
GO:0006796	phosphate-containing compound metabolic process	biological_process	0.32413	1	88	813	1004	10234	39	Novel01297,PITG_18078,PITG_03590,PITG_08957,PITG_18083,PITG_12465,PITG_13268,PITG_15778,PITG_08958,PITG_14626,PITG_00115,PITG_13924,PITG_15611,PITG_17778,PITG_09536,PITG_01913,PITG_14968,PITG_07024,PITG_02565,PITG_02621,PITG_16813,PITG_04010,PITG_03672,PITG_22529,PITG_19993,PITG_13429,PITG_21185,PITG_10488,PITG_03493,PITG_04348,PITG_14123,Novel01524,PITG_07968,PITG_01849,PITG_19656,PITG_04910,PIT…	49	PITG_00887,PITG_05537,PITG_06480,PITG_02292,PITG_02356,PITG_03598,PITG_11139,PITG_03724,PITG_08900,PITG_06016,PITG_08968,PITG_10210,PITG_21313,PITG_03700,PITG_04478,PITG_03721,PITG_15256,PITG_07055,PITG_17016,PITG_16680,PITG_08042,PITG_22333,PITG_15616,PITG_11189,PITG_22124,PITG_13116,PITG_06783,PITG_05381,PITG_07400,PITG_06288,PITG_00132,PITG_13826,PITG_09393,PITG_18377,PITG_13444,PITG_19589,PIT…
GO:0004965	G-protein coupled GABA receptor activity	molecular_function	0.32895	1	1	813	4	10234	1	PITG_06733	0
GO:0016917	GABA receptor activity	molecular_function	0.32895	1	1	813	4	10234	1	PITG_06733	0
GO:0009156	ribonucleoside monophosphate biosynthetic process	biological_process	0.33004	1	9	813	86	10234	5	PITG_19656,PITG_01913,PITG_07024,PITG_19993,Novel01524	4	PITG_05537,PITG_22124,PITG_02356,PITG_11139
GO:0012507	ER to Golgi transport vesicle membrane	cellular_component	0.33061	1	1	813	4	10234	1	Novel01103	0
GO:0030127	COPII vesicle coat	cellular_component	0.33061	1	1	813	4	10234	1	Novel01103	0
GO:0030134	ER to Golgi transport vesicle	cellular_component	0.33061	1	1	813	4	10234	1	Novel01103	0
GO:0016759	cellulose synthase activity	molecular_function	0.33069	1	1	813	4	10234	0		1	PITG_09964
GO:0016760	cellulose synthase (UDP-forming) activity	molecular_function	0.33069	1	1	813	4	10234	0		1	PITG_09964
GO:0030244	cellulose biosynthetic process	biological_process	0.33069	1	1	813	4	10234	0		1	PITG_09964
GO:0006812	cation transport	biological_process	0.33159	1	23	813	251	10234	6	Novel00674,PITG_10834,PITG_05385,Novel01524,PITG_12215,PITG_07162	17	PITG_03966,PITG_02356,PITG_20109,PITG_07973,Novel00727,PITG_05615,PITG_00064,PITG_11139,PITG_05537,PITG_06731,PITG_00185,PITG_22124,PITG_13544,PITG_14067,PITG_16682,PITG_08811,PITG_10237
GO:0008242	omega peptidase activity	molecular_function	0.33177	1	1	813	6	10234	0		1	PITG_02546
GO:0042126	nitrate metabolic process	biological_process	0.33203	1	1	813	5	10234	0		1	PITG_13013
GO:0042128	nitrate assimilation	biological_process	0.33203	1	1	813	5	10234	0		1	PITG_13013
GO:0034453	microtubule anchoring	biological_process	0.33274	1	1	813	5	10234	1	Novel01881	0
GO:0004075	biotin carboxylase activity	molecular_function	0.33351	1	1	813	4	10234	0		1	PITG_18706
GO:0007283	spermatogenesis	biological_process	0.33449	1	1	813	4	10234	1	Novel01881	0
GO:0048232	male gamete generation	biological_process	0.33449	1	1	813	4	10234	1	Novel01881	0
GO:0043648	dicarboxylic acid metabolic process	biological_process	0.33487	1	3	813	23	10234	2	PITG_13176,PITG_01761	1	PITG_06783
GO:0016073	snRNA metabolic process	biological_process	0.33619	1	1	813	5	10234	1	PITG_07327	0
GO:0007093	mitotic cell cycle checkpoint	biological_process	0.33673	1	1	813	5	10234	1	Novel01352	0
GO:0007094	mitotic spindle assembly checkpoint	biological_process	0.33673	1	1	813	5	10234	1	Novel01352	0
GO:0009895	negative regulation of catabolic process	biological_process	0.33673	1	1	813	5	10234	1	Novel01352	0
GO:0031330	negative regulation of cellular catabolic process	biological_process	0.33673	1	1	813	5	10234	1	Novel01352	0
GO:0031396	regulation of protein ubiquitination	biological_process	0.33673	1	1	813	5	10234	1	Novel01352	0
GO:0031397	negative regulation of protein ubiquitination	biological_process	0.33673	1	1	813	5	10234	1	Novel01352	0
GO:0031400	negative regulation of protein modification process	biological_process	0.33673	1	1	813	5	10234	1	Novel01352	0
GO:0031577	spindle checkpoint	biological_process	0.33673	1	1	813	5	10234	1	Novel01352	0
GO:0032435	negative regulation of proteasomal ubiquitin-dependent protein catabolic process	biological_process	0.33673	1	1	813	5	10234	1	Novel01352	0
GO:0033046	negative regulation of sister chromatid segregation	biological_process	0.33673	1	1	813	5	10234	1	Novel01352	0
GO:0033048	negative regulation of mitotic sister chromatid segregation	biological_process	0.33673	1	1	813	5	10234	1	Novel01352	0
GO:0042177	negative regulation of protein catabolic process	biological_process	0.33673	1	1	813	5	10234	1	Novel01352	0
GO:0045839	negative regulation of mitotic nuclear division	biological_process	0.33673	1	1	813	5	10234	1	Novel01352	0
GO:0045841	negative regulation of mitotic metaphase/anaphase transition	biological_process	0.33673	1	1	813	5	10234	1	Novel01352	0
GO:0045930	negative regulation of mitotic cell cycle	biological_process	0.33673	1	1	813	5	10234	1	Novel01352	0
GO:0051340	regulation of ligase activity	biological_process	0.33673	1	1	813	5	10234	1	Novel01352	0
GO:0051348	negative regulation of transferase activity	biological_process	0.33673	1	1	813	5	10234	1	Novel01352	0
GO:0051352	negative regulation of ligase activity	biological_process	0.33673	1	1	813	5	10234	1	Novel01352	0
GO:0051436	negative regulation of ubiquitin-protein ligase activity involved in mitotic cell cycle	biological_process	0.33673	1	1	813	5	10234	1	Novel01352	0
GO:0051438	regulation of ubiquitin-protein transferase activity	biological_process	0.33673	1	1	813	5	10234	1	Novel01352	0
GO:0051439	regulation of ubiquitin-protein ligase activity involved in mitotic cell cycle	biological_process	0.33673	1	1	813	5	10234	1	Novel01352	0
GO:0051444	negative regulation of ubiquitin-protein transferase activity	biological_process	0.33673	1	1	813	5	10234	1	Novel01352	0
GO:0051782	negative regulation of cell division	biological_process	0.33673	1	1	813	5	10234	1	Novel01352	0
GO:0051784	negative regulation of nuclear division	biological_process	0.33673	1	1	813	5	10234	1	Novel01352	0
GO:0051985	negative regulation of chromosome segregation	biological_process	0.33673	1	1	813	5	10234	1	Novel01352	0
GO:0071173	spindle assembly checkpoint	biological_process	0.33673	1	1	813	5	10234	1	Novel01352	0
GO:0071174	mitotic spindle checkpoint	biological_process	0.33673	1	1	813	5	10234	1	Novel01352	0
GO:1901799	negative regulation of proteasomal protein catabolic process	biological_process	0.33673	1	1	813	5	10234	1	Novel01352	0
GO:1901988	negative regulation of cell cycle phase transition	biological_process	0.33673	1	1	813	5	10234	1	Novel01352	0
GO:1901991	negative regulation of mitotic cell cycle phase transition	biological_process	0.33673	1	1	813	5	10234	1	Novel01352	0
GO:1902100	negative regulation of metaphase/anaphase transition of cell cycle	biological_process	0.33673	1	1	813	5	10234	1	Novel01352	0
GO:1903051	negative regulation of proteolysis involved in cellular protein catabolic process	biological_process	0.33673	1	1	813	5	10234	1	Novel01352	0
GO:1903320	regulation of protein modification by small protein conjugation or removal	biological_process	0.33673	1	1	813	5	10234	1	Novel01352	0
GO:1903321	negative regulation of protein modification by small protein conjugation or removal	biological_process	0.33673	1	1	813	5	10234	1	Novel01352	0
GO:1903363	negative regulation of cellular protein catabolic process	biological_process	0.33673	1	1	813	5	10234	1	Novel01352	0
GO:1904666	regulation of ubiquitin protein ligase activity	biological_process	0.33673	1	1	813	5	10234	1	Novel01352	0
GO:1904667	negative regulation of ubiquitin protein ligase activity	biological_process	0.33673	1	1	813	5	10234	1	Novel01352	0
GO:2000816	negative regulation of mitotic sister chromatid separation	biological_process	0.33673	1	1	813	5	10234	1	Novel01352	0
GO:2001251	negative regulation of chromosome organization	biological_process	0.33673	1	1	813	5	10234	1	Novel01352	0
GO:0017038	protein import	biological_process	0.33806	1	2	813	17	10234	1	Novel00173	1	Novel01214
GO:0009060	aerobic respiration	biological_process	0.34126	1	3	813	24	10234	1	PITG_02049	2	PITG_23158,PITG_03440
GO:0004129	cytochrome-c oxidase activity	molecular_function	0.34151	1	1	813	6	10234	0		1	PITG_12427
GO:0015002	heme-copper terminal oxidase activity	molecular_function	0.34151	1	1	813	6	10234	0		1	PITG_12427
GO:0016675	oxidoreductase activity, acting on a heme group of donors	molecular_function	0.34151	1	1	813	6	10234	0		1	PITG_12427
GO:0016676	oxidoreductase activity, acting on a heme group of donors, oxygen as acceptor	molecular_function	0.34151	1	1	813	6	10234	0		1	PITG_12427
GO:0016780	phosphotransferase activity, for other substituted phosphate groups	molecular_function	0.34158	1	2	813	14	10234	1	Novel00810	1	PITG_18025
GO:0006446	regulation of translational initiation	biological_process	0.34215	1	1	813	5	10234	1	PITG_03956	0
GO:0009124	nucleoside monophosphate biosynthetic process	biological_process	0.34309	1	9	813	87	10234	5	PITG_19656,PITG_01913,PITG_07024,Novel01524,PITG_19993	4	PITG_05537,PITG_02356,PITG_22124,PITG_11139
GO:0019439	aromatic compound catabolic process	biological_process	0.346	1	4	813	38	10234	4	PITG_14123,Novel01105,PITG_09042,PITG_03764	0
GO:0070838	divalent metal ion transport	biological_process	0.34788	1	4	813	33	10234	1	PITG_12215	3	PITG_00064,Novel00727,PITG_11139
GO:0072511	divalent inorganic cation transport	biological_process	0.34788	1	4	813	33	10234	1	PITG_12215	3	PITG_11139,PITG_00064,Novel00727
GO:0006164	purine nucleotide biosynthetic process	biological_process	0.35067	1	10	813	100	10234	6	PITG_09536,PITG_19993,Novel01524,PITG_07024,PITG_03493,PITG_19656	4	PITG_11139,PITG_22124,PITG_02356,PITG_05537
GO:0006221	pyrimidine nucleotide biosynthetic process	biological_process	0.35218	1	2	813	16	10234	2	PITG_01913,PITG_02621	0
GO:0034654	nucleobase-containing compound biosynthetic process	biological_process	0.35327	1	55	813	643	10234	41	PITG_03855,PITG_03493,PITG_17516,PITG_15175,PITG_06748,Novel01524,PITG_03223,Novel01105,PITG_16526,PITG_02420,PITG_11365,PITG_19656,PITG_09849,PITG_10445,PITG_09536,PITG_14596,Novel01394,Novel01545,PITG_18777,PITG_07024,PITG_02621,PITG_08173,PITG_18813,PITG_17070,PITG_01913,Novel00356,PITG_13196,PITG_20646,PITG_00051,Novel00402,PITG_16939,PITG_16659,PITG_09450,PITG_12749,Novel00284,PITG_10289,PIT…	14	PITG_11803,PITG_16680,PITG_11536,PITG_22124,PITG_02526,PITG_05537,PITG_06783,PITG_07366,PITG_11139,PITG_04709,PITG_02356,PITG_12841,PITG_13826,PITG_18377
GO:0071203	WASH complex	cellular_component	0.35347	1	2	813	14	10234	0		2	PITG_06402,PITG_03626
GO:0007126	meiotic nuclear division	biological_process	0.35383	1	1	813	5	10234	1	Novel01881	0
GO:0051321	meiotic cell cycle	biological_process	0.35383	1	1	813	5	10234	1	Novel01881	0
GO:1903046	meiotic cell cycle process	biological_process	0.35383	1	1	813	5	10234	1	Novel01881	0
GO:0015399	primary active transmembrane transporter activity	molecular_function	0.35443	1	15	813	155	10234	7	PITG_15731,PITG_17053,PITG_06860,PITG_07716,PITG_07134,PITG_07717,PITG_20815	8	PITG_05615,PITG_01370,PITG_11139,PITG_22124,PITG_02356,PITG_06731,PITG_05537,PITG_06852
GO:0015405	P-P-bond-hydrolysis-driven transmembrane transporter activity	molecular_function	0.35443	1	15	813	155	10234	7	PITG_17053,PITG_15731,PITG_06860,PITG_07716,PITG_20815,PITG_07134,PITG_07717	8	PITG_01370,PITG_05615,PITG_11139,PITG_02356,PITG_22124,PITG_06852,PITG_06731,PITG_05537
GO:0016798	hydrolase activity, acting on glycosyl bonds	molecular_function	0.35444	1	21	813	238	10234	11	PITG_10880,PITG_03533,PITG_17508,PITG_22758,PITG_04141,Novel01624,PITG_13867,PITG_13868,PITG_13582,PITG_01398,PITG_01397	10	PITG_03411,PITG_06864,PITG_15791,PITG_08611,PITG_01963,PITG_10284,PITG_10218,PITG_03135,PITG_01164,PITG_18336
GO:0004318	enoyl-[acyl-carrier-protein] reductase (NADH) activity	molecular_function	0.35561	1	1	813	4	10234	0		1	PITG_18025
GO:0070925	organelle assembly	biological_process	0.35564	1	3	813	25	10234	3	PITG_14912,PITG_03802,PITG_10819	0
GO:0015079	potassium ion transmembrane transporter activity	molecular_function	0.35587	1	5	813	48	10234	1	PITG_10834	4	PITG_00185,PITG_20109,PITG_07973,PITG_16682
GO:0004474	malate synthase activity	molecular_function	0.3563	1	1	813	5	10234	0		1	PITG_03440
GO:0006097	glyoxylate cycle	biological_process	0.3563	1	1	813	5	10234	0		1	PITG_03440
GO:0046487	glyoxylate metabolic process	biological_process	0.3563	1	1	813	5	10234	0		1	PITG_03440
GO:0015077	monovalent inorganic cation transmembrane transporter activity	molecular_function	0.35653	1	11	813	120	10234	3	PITG_09295,PITG_10834,Novel01524	8	PITG_00185,PITG_12427,PITG_13544,PITG_03966,PITG_04976,PITG_20109,PITG_07973,PITG_16682
GO:0016790	thiolester hydrolase activity	molecular_function	0.36031	1	1	813	6	10234	1	PITG_12946	0
GO:0071554	cell wall organization or biogenesis	biological_process	0.36131	1	4	813	38	10234	3	PITG_03533,PITG_01029,PITG_02545	1	PITG_06560
GO:0016671	oxidoreductase activity, acting on a sulfur group of donors, disulfide as acceptor	molecular_function	0.36634	1	1	813	6	10234	1	PITG_04601	0
GO:0008762	UDP-N-acetylmuramate dehydrogenase activity	molecular_function	0.36695	1	2	813	14	10234	1	PITG_02245	1	PITG_05553
GO:0019748	secondary metabolic process	biological_process	0.36832	1	1	813	6	10234	1	PITG_05733	0
GO:0044550	secondary metabolite biosynthetic process	biological_process	0.36832	1	1	813	6	10234	1	PITG_05733	0
GO:0010970	microtubule-based transport	biological_process	0.3702	1	1	813	5	10234	1	PITG_07838	0
GO:0030705	cytoskeleton-dependent intracellular transport	biological_process	0.3702	1	1	813	5	10234	1	PITG_07838	0
GO:0042073	intraciliary transport	biological_process	0.3702	1	1	813	5	10234	1	PITG_07838	0
GO:0003909	DNA ligase activity	molecular_function	0.37223	1	1	813	5	10234	0		1	PITG_04709
GO:0003910	DNA ligase (ATP) activity	molecular_function	0.37223	1	1	813	5	10234	0		1	PITG_04709
GO:0016886	ligase activity, forming phosphoric ester bonds	molecular_function	0.37223	1	1	813	5	10234	0		1	PITG_04709
GO:0016567	protein ubiquitination	biological_process	0.37407	1	4	813	35	10234	1	Novel01352	3	PITG_11674,PITG_20204,PITG_03860
GO:0008897	holo-[acyl-carrier-protein] synthase activity	molecular_function	0.37453	1	1	813	5	10234	0		1	PITG_18025
GO:0003746	translation elongation factor activity	molecular_function	0.37461	1	3	813	28	10234	3	PITG_12524,PITG_08681,PITG_03712	0
GO:0016847	1-aminocyclopropane-1-carboxylate synthase activity	molecular_function	0.37628	1	1	813	5	10234	1	PITG_03599	0
GO:0018871	1-aminocyclopropane-1-carboxylate metabolic process	biological_process	0.37628	1	1	813	5	10234	1	PITG_03599	0
GO:0042218	1-aminocyclopropane-1-carboxylate biosynthetic process	biological_process	0.37628	1	1	813	5	10234	1	PITG_03599	0
GO:0019058	viral life cycle	biological_process	0.3764	1	3	813	25	10234	3	Novel00359,Novel01881,Novel01541	0
GO:0016832	aldehyde-lyase activity	molecular_function	0.37712	1	1	813	7	10234	0		1	PITG_02786
GO:0006399	tRNA metabolic process	biological_process	0.37738	1	10	813	107	10234	10	PITG_14136,PITG_02557,PITG_12867,PITG_09866,PITG_17153,PITG_10166,PITG_03696,Novel01297,PITG_01813,PITG_00558	0
GO:0006952	defense response	biological_process	0.37792	1	7	813	87	10234	6	PITG_10772,PITG_06373,PITG_12555,PITG_12561,Novel01624,PITG_16907	1	PITG_22799
GO:0005085	guanyl-nucleotide exchange factor activity	molecular_function	0.3786	1	2	813	14	10234	0		2	PITG_03318,PITG_07567
GO:0016705	oxidoreductase activity, acting on paired donors, with incorporation or reduction of molecular oxygen	molecular_function	0.37923	1	8	813	86	10234	3	PITG_02210,PITG_04064,PITG_21524	5	PITG_14013,PITG_03327,PITG_07699,PITG_14388,PITG_00070
GO:0000015	phosphopyruvate hydratase complex	cellular_component	0.37932	1	1	813	5	10234	0		1	PITG_03700
GO:0004634	phosphopyruvate hydratase activity	molecular_function	0.37932	1	1	813	5	10234	0		1	PITG_03700
GO:0004743	pyruvate kinase activity	molecular_function	0.38021	1	1	813	5	10234	0		1	PITG_09393
GO:0030955	potassium ion binding	molecular_function	0.38021	1	1	813	5	10234	0		1	PITG_09393
GO:0031420	alkali metal ion binding	molecular_function	0.38021	1	1	813	5	10234	0		1	PITG_09393
GO:0005086	ARF guanyl-nucleotide exchange factor activity	molecular_function	0.38026	1	1	813	5	10234	0		1	PITG_07567
GO:0032011	ARF protein signal transduction	biological_process	0.38026	1	1	813	5	10234	0		1	PITG_07567
GO:0032012	regulation of ARF protein signal transduction	biological_process	0.38026	1	1	813	5	10234	0		1	PITG_07567
GO:0045859	regulation of protein kinase activity	biological_process	0.38203	1	2	813	16	10234	0		2	PITG_06963,PITG_16680
GO:0009165	nucleotide biosynthetic process	biological_process	0.38211	1	14	813	149	10234	8	PITG_19993,Novel01524,PITG_09536,PITG_03493,PITG_01913,PITG_19656,PITG_02621,PITG_07024	6	PITG_22124,PITG_18377,PITG_02356,PITG_11139,PITG_06783,PITG_05537
GO:0045263	proton-transporting ATP synthase complex, coupling factor F(o)	cellular_component	0.38279	1	1	813	6	10234	1	Novel01524	0
GO:0051656	establishment of organelle localization	biological_process	0.38407	1	1	813	5	10234	1	PITG_18755	0
GO:0008270	zinc ion binding	molecular_function	0.38512	1	65	813	760	10234	43	PITG_13300,PITG_04936,PITG_14126,PITG_21743,PITG_10508,PITG_01072,PITG_11413,PITG_10768,Novel00450,PITG_16526,Novel01105,PITG_19735,PITG_22958,PITG_08602,PITG_17298,PITG_07017,PITG_10643,PITG_14610,PITG_07532,PITG_03855,PITG_21351,PITG_02557,PITG_10095,PITG_09829,PITG_01944,PITG_12946,PITG_17135,PITG_14596,PITG_03771,PITG_00972,PITG_17750,PITG_19249,PITG_18407,Novel00093,PITG_16105,PITG_08869,PIT…	22	PITG_18340,PITG_06429,PITG_11674,Novel00987,PITG_00391,PITG_09003,PITG_15942,PITG_11120,PITG_02786,PITG_00682,PITG_02546,PITG_10292,PITG_01136,Novel00727,PITG_05175,PITG_11581,PITG_02581,PITG_18339,PITG_15505,PITG_10293,PITG_03753,PITG_02497
GO:0044264	cellular polysaccharide metabolic process	biological_process	0.3865	1	3	813	26	10234	0		3	PITG_09964,PITG_18336,PITG_15791
GO:2001057	reactive nitrogen species metabolic process	biological_process	0.38654	1	1	813	6	10234	0		1	PITG_13013
GO:0004096	catalase activity	molecular_function	0.38668	1	1	813	5	10234	1	PITG_05579	0
GO:0006220	pyrimidine nucleotide metabolic process	biological_process	0.38696	1	2	813	18	10234	2	PITG_01913,PITG_02621	0
GO:0008536	Ran GTPase binding	molecular_function	0.3878	1	2	813	14	10234	2	PITG_21176,PITG_03555	0
GO:0003913	DNA photolyase activity	molecular_function	0.38997	1	1	813	5	10234	0		1	PITG_20715
GO:0098803	respiratory chain complex	cellular_component	0.39077	1	1	813	6	10234	1	Novel01356	0
GO:0006352	DNA-templated transcription, initiation	biological_process	0.39109	1	3	813	31	10234	3	Novel00284,PITG_14596,Novel01105	0
GO:0003735	structural constituent of ribosome	molecular_function	0.39222	1	9	813	133	10234	9	PITG_06636,PITG_22323,PITG_04487,PITG_18054,PITG_03768,PITG_04334,PITG_19280,Novel01157,Novel01297	0
GO:0030976	thiamine pyrophosphate binding	molecular_function	0.39371	1	1	813	5	10234	0		1	PITG_02740
GO:2001070	starch binding	molecular_function	0.39425	1	1	813	5	10234	1	PITG_13868	0
GO:0005388	calcium-transporting ATPase activity	molecular_function	0.39447	1	1	813	5	10234	0		1	PITG_11139
GO:0008158	hedgehog receptor activity	molecular_function	0.39471	1	1	813	5	10234	0		1	PITG_10888
GO:0001731	formation of translation preinitiation complex	biological_process	0.39592	1	1	813	6	10234	1	PITG_03956	0
GO:0016282	eukaryotic 43S preinitiation complex	cellular_component	0.39592	1	1	813	6	10234	1	PITG_03956	0
GO:0033290	eukaryotic 48S preinitiation complex	cellular_component	0.39592	1	1	813	6	10234	1	PITG_03956	0
GO:0070993	translation preinitiation complex	cellular_component	0.39592	1	1	813	6	10234	1	PITG_03956	0
GO:0007276	gamete generation	biological_process	0.39802	1	1	813	5	10234	1	Novel01881	0
GO:0048609	multicellular organismal reproductive process	biological_process	0.39802	1	1	813	5	10234	1	Novel01881	0
GO:0008172	S-methyltransferase activity	molecular_function	0.39961	1	1	813	6	10234	1	PITG_01072	0
GO:0044455	mitochondrial membrane part	cellular_component	0.39967	1	3	813	29	10234	2	Novel00173,Novel01356	1	Novel01214
GO:0010948	negative regulation of cell cycle process	biological_process	0.40006	1	1	813	6	10234	1	Novel01352	0
GO:1901293	nucleoside phosphate biosynthetic process	biological_process	0.40132	1	14	813	151	10234	8	Novel01524,PITG_19993,PITG_09536,PITG_01913,PITG_19656,PITG_03493,PITG_07024,PITG_02621	6	PITG_02356,PITG_18377,PITG_22124,PITG_06783,PITG_11139,PITG_05537
GO:0015629	actin cytoskeleton	cellular_component	0.40303	1	5	813	53	10234	0		5	PITG_12153,PITG_01477,PITG_05631,PITG_02796,PITG_07985
GO:0004312	fatty acid synthase activity	molecular_function	0.40343	1	1	813	5	10234	0		1	PITG_18025
GO:0003989	acetyl-CoA carboxylase activity	molecular_function	0.40469	1	1	813	6	10234	0		1	PITG_18706
GO:0016421	CoA carboxylase activity	molecular_function	0.40469	1	1	813	6	10234	0		1	PITG_18706
GO:0016885	ligase activity, forming carbon-carbon bonds	molecular_function	0.40469	1	1	813	6	10234	0		1	PITG_18706
GO:0051156	glucose 6-phosphate metabolic process	biological_process	0.40506	1	2	813	18	10234	0		2	PITG_21313,PITG_06016
GO:0016286	small conductance calcium-activated potassium channel activity	molecular_function	0.40759	1	1	813	6	10234	0		1	PITG_16682
GO:0005976	polysaccharide metabolic process	biological_process	0.4098	1	4	813	42	10234	1	PITG_22758	3	PITG_15791,PITG_18336,PITG_09964
GO:0007005	mitochondrion organization	biological_process	0.41164	1	3	813	30	10234	2	PITG_08681,Novel00173	1	Novel01214
GO:0019344	cysteine biosynthetic process	biological_process	0.41206	1	1	813	6	10234	1	PITG_04601	0
GO:0010035	response to inorganic substance	biological_process	0.41257	1	1	813	6	10234	1	PITG_05733	0
GO:0005743	mitochondrial inner membrane	cellular_component	0.41606	1	5	813	62	10234	4	Novel01356,PITG_14911,PITG_05511,PITG_00265	1	PITG_21110
GO:0016051	carbohydrate biosynthetic process	biological_process	0.41645	1	5	813	49	10234	1	Novel01297	4	PITG_10210,PITG_09964,PITG_11189,Novel00426
GO:0043549	regulation of kinase activity	biological_process	0.41678	1	2	813	17	10234	0		2	PITG_16680,PITG_06963
GO:0005246	calcium channel regulator activity	molecular_function	0.41832	1	1	813	6	10234	0		1	Novel00727
GO:0016462	pyrophosphatase activity	molecular_function	0.42048	1	63	813	692	10234	45	PITG_23113,PITG_03304,PITG_01498,PITG_02478,PITG_15731,PITG_12524,PITG_08026,PITG_01427,PITG_09042,PITG_00499,PITG_10819,PITG_09792,PITG_06981,PITG_06827,PITG_13282,PITG_06860,PITG_07134,PITG_03157,PITG_03675,PITG_19656,PITG_11635,PITG_03423,PITG_06862,PITG_00791,PITG_02839,PITG_09943,PITG_13017,PITG_18718,PITG_00227,PITG_07717,PITG_20815,PITG_08681,PITG_03336,PITG_07311,PITG_03301,PITG_19993,PIT…	18	PITG_06731,PITG_12153,PITG_22124,PITG_03657,PITG_05631,PITG_01370,PITG_01477,PITG_02343,PITG_02356,PITG_02796,PITG_05615,PITG_13558,PITG_11139,PITG_07985,PITG_05537,PITG_06852,PITG_02526,PITG_19247
GO:0008318	protein prenyltransferase activity	molecular_function	0.42118	1	1	813	7	10234	1	PITG_04226	0
GO:0017016	Ras GTPase binding	molecular_function	0.42307	1	2	813	15	10234	2	PITG_21176,PITG_03555	0
GO:0031267	small GTPase binding	molecular_function	0.42307	1	2	813	15	10234	2	PITG_03555,PITG_21176	0
GO:0006413	translational initiation	biological_process	0.42325	1	6	813	66	10234	5	PITG_09866,PITG_03956,PITG_14596,PITG_03802,PITG_03999	1	PITG_11728
GO:0019901	protein kinase binding	molecular_function	0.42438	1	2	813	17	10234	0		2	PITG_16680,PITG_06963
GO:0043241	protein complex disassembly	biological_process	0.42498	1	1	813	9	10234	1	PITG_12535	0
GO:0043624	cellular protein complex disassembly	biological_process	0.42498	1	1	813	9	10234	1	PITG_12535	0
GO:0006561	proline biosynthetic process	biological_process	0.42499	1	1	813	7	10234	1	PITG_12161	0
GO:0016776	phosphotransferase activity, phosphate group as acceptor	molecular_function	0.42507	1	2	813	19	10234	1	PITG_12465	1	PITG_18377
GO:0009166	nucleotide catabolic process	biological_process	0.42586	1	1	813	8	10234	1	PITG_14123	0
GO:0006402	mRNA catabolic process	biological_process	0.42629	1	1	813	7	10234	1	PITG_03764	0
GO:0004842	ubiquitin-protein transferase activity	molecular_function	0.43043	1	7	813	68	10234	0		7	PITG_06429,PITG_11674,PITG_02581,PITG_20204,PITG_03860,PITG_23159,PITG_02497
GO:0006549	isoleucine metabolic process	biological_process	0.43237	1	1	813	6	10234	0		1	PITG_22685
GO:0009097	isoleucine biosynthetic process	biological_process	0.43237	1	1	813	6	10234	0		1	PITG_22685
GO:0016818	hydrolase activity, acting on acid anhydrides, in phosphorus-containing anhydrides	molecular_function	0.4343	1	63	813	695	10234	45	PITG_20815,PITG_08681,PITG_07717,PITG_03336,PITG_07311,PITG_02839,PITG_00791,PITG_18718,PITG_00227,PITG_09943,PITG_13017,PITG_06863,PITG_04010,PITG_13575,PITG_07716,PITG_12165,PITG_03712,PITG_19163,PITG_19993,PITG_03301,PITG_17053,PITG_19281,PITG_10819,PITG_09792,PITG_00499,PITG_06981,PITG_01498,PITG_02478,PITG_23113,PITG_03304,PITG_09042,PITG_01427,PITG_15731,PITG_08026,PITG_12524,PITG_19656,PIT…	18	PITG_06852,PITG_05537,PITG_02526,PITG_02356,PITG_13558,PITG_05615,PITG_07985,PITG_11139,PITG_02796,PITG_19247,PITG_12153,PITG_06731,PITG_02343,PITG_01477,PITG_03657,PITG_22124,PITG_01370,PITG_05631
GO:0006575	cellular modified amino acid metabolic process	biological_process	0.43442	1	4	813	46	10234	4	PITG_07991,PITG_18545,PITG_17516,PITG_01065	0
GO:0016247	channel regulator activity	molecular_function	0.43461	1	2	813	17	10234	0		2	Novel01562,Novel00727
GO:0009260	ribonucleotide biosynthetic process	biological_process	0.43577	1	9	813	95	10234	5	Novel01524,PITG_19993,PITG_07024,PITG_19656,PITG_01913	4	PITG_11139,PITG_02356,PITG_22124,PITG_05537
GO:0046390	ribose phosphate biosynthetic process	biological_process	0.43577	1	9	813	95	10234	5	Novel01524,PITG_19993,PITG_01913,PITG_19656,PITG_07024	4	PITG_02356,PITG_22124,PITG_11139,PITG_05537
GO:0032446	protein modification by small protein conjugation	biological_process	0.43848	1	4	813	38	10234	1	Novel01352	3	PITG_03860,PITG_11674,PITG_20204
GO:0005746	mitochondrial respiratory chain	cellular_component	0.43918	1	1	813	7	10234	1	Novel01356	0
GO:1901565	organonitrogen compound catabolic process	biological_process	0.43967	1	3	813	30	10234	2	PITG_01761,Novel01105	1	PITG_00636
GO:0030133	transport vesicle	cellular_component	0.43984	1	1	813	6	10234	1	Novel01103	0
GO:0030658	transport vesicle membrane	cellular_component	0.43984	1	1	813	6	10234	1	Novel01103	0
GO:0000159	protein phosphatase type 2A complex	cellular_component	0.44265	1	1	813	6	10234	1	PITG_14286	0
GO:0008601	protein phosphatase type 2A regulator activity	molecular_function	0.44265	1	1	813	6	10234	1	PITG_14286	0
GO:0051640	organelle localization	biological_process	0.44297	1	1	813	6	10234	1	PITG_18755	0
GO:0016032	viral process	biological_process	0.443	1	4	813	39	10234	3	Novel01881,Novel00359,Novel01541	1	Novel01647
GO:0005057	receptor signaling protein activity	molecular_function	0.44316	1	3	813	26	10234	2	Novel01759,Novel01394	1	PITG_13826
GO:0016407	acetyltransferase activity	molecular_function	0.44321	1	5	813	63	10234	4	PITG_06343,PITG_19671,PITG_02528,PITG_01143	1	PITG_15242
GO:0016765	transferase activity, transferring alkyl or aryl (other than methyl) groups	molecular_function	0.44329	1	3	813	32	10234	3	PITG_17516,PITG_10866,PITG_04226	0
GO:0016301	kinase activity	molecular_function	0.44492	1	57	813	657	10234	28	PITG_12465,PITG_16813,Novel01759,PITG_14968,PITG_03590,PITG_08957,PITG_02565,PITG_15778,PITG_22529,PITG_13268,PITG_13429,PITG_08958,PITG_10488,PITG_14626,PITG_21185,PITG_04010,PITG_03672,PITG_07968,PITG_04348,PITG_00115,Novel01394,PITG_15611,PITG_17778,PITG_13924,PITG_12161,PITG_08471,PITG_16916,PITG_04910	29	PITG_03598,PITG_06480,PITG_00132,PITG_18377,PITG_09393,PITG_13826,PITG_19589,PITG_06016,PITG_06223,PITG_03724,PITG_08900,PITG_06288,PITG_04478,PITG_03721,PITG_00896,PITG_10010,PITG_10210,PITG_03658,PITG_08968,PITG_07978,PITG_21313,PITG_11728,PITG_19875,PITG_07055,PITG_15256,PITG_08042,PITG_07286,PITG_11189,PITG_15616
GO:0016311	dephosphorylation	biological_process	0.44612	1	9	813	105	10234	4	PITG_18078,PITG_01849,PITG_18083,PITG_01848	5	PITG_13444,PITG_05381,PITG_00887,PITG_22333,PITG_02292
GO:0019953	sexual reproduction	biological_process	0.44841	1	1	813	6	10234	1	Novel01881	0
GO:0032504	multicellular organism reproduction	biological_process	0.44841	1	1	813	6	10234	1	Novel01881	0
GO:0044702	single organism reproductive process	biological_process	0.44841	1	1	813	6	10234	1	Novel01881	0
GO:0044703	multi-organism reproductive process	biological_process	0.44841	1	1	813	6	10234	1	Novel01881	0
GO:0006818	hydrogen transport	biological_process	0.44885	1	3	813	34	10234	1	Novel01524	2	PITG_06731,PITG_05615
GO:0015992	proton transport	biological_process	0.44885	1	3	813	34	10234	1	Novel01524	2	PITG_05615,PITG_06731
GO:0006537	glutamate biosynthetic process	biological_process	0.44926	1	1	813	6	10234	1	PITG_01761	0
GO:0009127	purine nucleoside monophosphate biosynthetic process	biological_process	0.4496	1	8	813	84	10234	4	Novel01524,PITG_19993,PITG_07024,PITG_19656	4	PITG_11139,PITG_02356,PITG_22124,PITG_05537
GO:0009168	purine ribonucleoside monophosphate biosynthetic process	biological_process	0.4496	1	8	813	84	10234	4	PITG_19993,Novel01524,PITG_07024,PITG_19656	4	PITG_11139,PITG_22124,PITG_02356,PITG_05537
GO:0005942	phosphatidylinositol 3-kinase complex	cellular_component	0.45018	1	1	813	6	10234	0		1	PITG_07286
GO:0045861	negative regulation of proteolysis	biological_process	0.45084	1	1	813	8	10234	1	Novel01352	0
GO:0098655	cation transmembrane transport	biological_process	0.45144	1	6	813	66	10234	3	Novel00674,Novel01524,PITG_12215	3	PITG_05537,PITG_22124,PITG_11139
GO:0098662	inorganic cation transmembrane transport	biological_process	0.45144	1	6	813	66	10234	3	Novel00674,PITG_12215,Novel01524	3	PITG_11139,PITG_22124,PITG_05537
GO:0051020	GTPase binding	molecular_function	0.45265	1	2	813	16	10234	2	PITG_21176,PITG_03555	0
GO:0042030	ATPase inhibitor activity	molecular_function	0.4554	1	1	813	7	10234	0		1	Novel00727
GO:0045786	negative regulation of cell cycle	biological_process	0.4554	1	1	813	7	10234	1	Novel01352	0
GO:0003743	translation initiation factor activity	molecular_function	0.45576	1	6	813	68	10234	5	PITG_09866,PITG_14596,PITG_03956,PITG_03802,PITG_03999	1	PITG_11728
GO:0019787	ubiquitin-like protein transferase activity	molecular_function	0.45632	1	7	813	70	10234	0		7	PITG_23159,PITG_02497,PITG_03860,PITG_20204,PITG_06429,PITG_02581,PITG_11674
GO:0019900	kinase binding	molecular_function	0.45791	1	2	813	18	10234	0		2	PITG_06963,PITG_16680
GO:0016661	oxidoreductase activity, acting on other nitrogenous compounds as donors	molecular_function	0.46061	1	1	813	8	10234	0		1	PITG_13013
GO:0006526	arginine biosynthetic process	biological_process	0.46208	1	1	813	7	10234	1	PITG_05374	0
GO:0008176	tRNA (guanine-N7-)-methyltransferase activity	molecular_function	0.46275	1	1	813	7	10234	1	PITG_01813	0
GO:0019867	outer membrane	cellular_component	0.46342	1	2	813	18	10234	1	Novel00173	1	Novel01214
GO:0004089	carbonate dehydratase activity	molecular_function	0.46354	1	1	813	9	10234	0		1	PITG_00682
GO:0016783	sulfurtransferase activity	molecular_function	0.46357	1	1	813	7	10234	0		1	PITG_03860
GO:0019866	organelle inner membrane	cellular_component	0.46609	1	5	813	65	10234	4	PITG_00265,PITG_05511,PITG_14911,Novel01356	1	PITG_21110
GO:0006351	transcription, DNA-templated	biological_process	0.46707	1	39	813	479	10234	32	PITG_11365,PITG_09849,PITG_10445,PITG_16526,Novel01105,PITG_02420,Novel01394,Novel01545,PITG_18777,PITG_14596,PITG_03855,PITG_03223,PITG_06748,PITG_15175,PITG_09450,Novel00284,PITG_10289,PITG_12749,PITG_16939,Novel00402,PITG_16659,PITG_16658,PITG_06706,PITG_07057,PITG_09425,Novel00356,PITG_08173,PITG_17070,PITG_18813,PITG_13196,PITG_00051,PITG_20646	7	PITG_16680,PITG_11536,PITG_11803,PITG_13826,PITG_12841,PITG_02526,PITG_07366
GO:0097659	nucleic acid-templated transcription	biological_process	0.46707	1	39	813	479	10234	32	PITG_09450,PITG_12749,PITG_10289,Novel00284,Novel00402,PITG_16939,PITG_16659,PITG_16658,PITG_07057,PITG_06706,PITG_09425,Novel00356,PITG_08173,PITG_18813,PITG_17070,PITG_13196,PITG_00051,PITG_20646,PITG_11365,PITG_10445,PITG_09849,Novel01105,PITG_16526,PITG_02420,Novel01545,Novel01394,PITG_18777,PITG_14596,PITG_03855,PITG_03223,PITG_06748,PITG_15175	7	PITG_13826,PITG_12841,PITG_02526,PITG_07366,PITG_16680,PITG_11536,PITG_11803
GO:0004722	protein serine/threonine phosphatase activity	molecular_function	0.46793	1	3	813	31	10234	0		3	PITG_02292,PITG_13444,PITG_05381
GO:0000075	cell cycle checkpoint	biological_process	0.46797	1	1	813	8	10234	1	Novel01352	0
GO:0010605	negative regulation of macromolecule metabolic process	biological_process	0.46951	1	3	813	34	10234	3	Novel00356,PITG_09439,Novel01352	0
GO:0015035	protein disulfide oxidoreductase activity	molecular_function	0.47066	1	2	813	25	10234	1	PITG_04601	1	PITG_09723
GO:0031227	intrinsic component of endoplasmic reticulum membrane	cellular_component	0.47124	1	2	813	19	10234	0		2	PITG_17016,PITG_00952
GO:0018342	protein prenylation	biological_process	0.47592	1	1	813	8	10234	1	PITG_04226	0
GO:0097354	prenylation	biological_process	0.47592	1	1	813	8	10234	1	PITG_04226	0
GO:0006749	glutathione metabolic process	biological_process	0.47771	1	1	813	7	10234	1	PITG_07991	0
GO:0022414	reproductive process	biological_process	0.47804	1	1	813	7	10234	1	Novel01881	0
GO:0019079	viral genome replication	biological_process	0.47811	1	1	813	7	10234	1	Novel01881	0
GO:0000152	nuclear ubiquitin ligase complex	cellular_component	0.47818	1	1	813	7	10234	1	Novel01352	0
GO:0005680	anaphase-promoting complex	cellular_component	0.47818	1	1	813	7	10234	1	Novel01352	0
GO:0006417	regulation of translation	biological_process	0.47901	1	1	813	10	10234	1	PITG_03956	0
GO:0034248	regulation of cellular amide metabolic process	biological_process	0.47901	1	1	813	10	10234	1	PITG_03956	0
GO:0016817	hydrolase activity, acting on acid anhydrides	molecular_function	0.47912	1	63	813	704	10234	45	PITG_02478,PITG_01498,PITG_03304,PITG_23113,PITG_01427,PITG_09042,PITG_08026,PITG_12524,PITG_15731,PITG_10819,PITG_09792,PITG_00499,PITG_06981,PITG_13282,PITG_06827,PITG_06860,PITG_11635,PITG_19656,PITG_03675,PITG_03157,PITG_07134,PITG_06862,PITG_03423,PITG_02839,PITG_00791,PITG_18718,PITG_00227,PITG_09943,PITG_13017,PITG_08681,PITG_20815,PITG_07717,PITG_07311,PITG_03336,PITG_03712,PITG_12165,PIT…	18	PITG_12153,PITG_06731,PITG_03657,PITG_22124,PITG_01370,PITG_05631,PITG_02343,PITG_01477,PITG_02356,PITG_07985,PITG_11139,PITG_05615,PITG_13558,PITG_02796,PITG_06852,PITG_05537,PITG_02526,PITG_19247
GO:0006414	translational elongation	biological_process	0.47925	1	3	813	36	10234	3	PITG_03712,PITG_08681,PITG_12524	0
GO:0098813	nuclear chromosome segregation	biological_process	0.47999	1	2	813	19	10234	2	Novel01352,Novel01881	0
GO:0007091	metaphase/anaphase transition of mitotic cell cycle	biological_process	0.4805	1	1	813	8	10234	1	Novel01352	0
GO:0010965	regulation of mitotic sister chromatid separation	biological_process	0.4805	1	1	813	8	10234	1	Novel01352	0
GO:0030071	regulation of mitotic metaphase/anaphase transition	biological_process	0.4805	1	1	813	8	10234	1	Novel01352	0
GO:0031145	anaphase-promoting complex-dependent proteasomal ubiquitin-dependent protein catabolic process	biological_process	0.4805	1	1	813	8	10234	1	Novel01352	0
GO:0032434	regulation of proteasomal ubiquitin-dependent protein catabolic process	biological_process	0.4805	1	1	813	8	10234	1	Novel01352	0
GO:0033044	regulation of chromosome organization	biological_process	0.4805	1	1	813	8	10234	1	Novel01352	0
GO:0033045	regulation of sister chromatid segregation	biological_process	0.4805	1	1	813	8	10234	1	Novel01352	0
GO:0033047	regulation of mitotic sister chromatid segregation	biological_process	0.4805	1	1	813	8	10234	1	Novel01352	0
GO:0044784	metaphase/anaphase transition of cell cycle	biological_process	0.4805	1	1	813	8	10234	1	Novel01352	0
GO:0051306	mitotic sister chromatid separation	biological_process	0.4805	1	1	813	8	10234	1	Novel01352	0
GO:0051983	regulation of chromosome segregation	biological_process	0.4805	1	1	813	8	10234	1	Novel01352	0
GO:0061136	regulation of proteasomal protein catabolic process	biological_process	0.4805	1	1	813	8	10234	1	Novel01352	0
GO:1902099	regulation of metaphase/anaphase transition of cell cycle	biological_process	0.4805	1	1	813	8	10234	1	Novel01352	0
GO:1903050	regulation of proteolysis involved in cellular protein catabolic process	biological_process	0.4805	1	1	813	8	10234	1	Novel01352	0
GO:1903362	regulation of cellular protein catabolic process	biological_process	0.4805	1	1	813	8	10234	1	Novel01352	0
GO:0009218	pyrimidine ribonucleotide metabolic process	biological_process	0.4836	1	1	813	8	10234	1	PITG_01913	0
GO:0009220	pyrimidine ribonucleotide biosynthetic process	biological_process	0.4836	1	1	813	8	10234	1	PITG_01913	0
GO:0046132	pyrimidine ribonucleoside biosynthetic process	biological_process	0.4836	1	1	813	8	10234	1	PITG_01913	0
GO:0046134	pyrimidine nucleoside biosynthetic process	biological_process	0.4836	1	1	813	8	10234	1	PITG_01913	0
GO:0005337	nucleoside transmembrane transporter activity	molecular_function	0.4844	1	1	813	8	10234	0		1	PITG_02036
GO:0015858	nucleoside transport	biological_process	0.4844	1	1	813	8	10234	0		1	PITG_02036
GO:0018202	peptidyl-histidine modification	biological_process	0.48449	1	1	813	7	10234	0		1	PITG_13826
GO:0032269	negative regulation of cellular protein metabolic process	biological_process	0.48459	1	1	813	10	10234	1	Novel01352	0
GO:0051248	negative regulation of protein metabolic process	biological_process	0.48459	1	1	813	10	10234	1	Novel01352	0
GO:0019069	viral capsid assembly	biological_process	0.48542	1	1	813	7	10234	1	Novel00359	0
GO:0015926	glucosidase activity	molecular_function	0.48554	1	1	813	8	10234	0		1	PITG_15791
GO:0043414	macromolecule methylation	biological_process	0.48617	1	6	813	79	10234	6	PITG_00663,PITG_08440,PITG_08045,PITG_09866,PITG_12867,PITG_17135	0
GO:0008080	N-acetyltransferase activity	molecular_function	0.48676	1	4	813	53	10234	4	PITG_06343,PITG_19671,PITG_02528,PITG_01143	0
GO:0043229	intracellular organelle	cellular_component	0.48717	1	95	813	1212	10234	76	Novel00356,Novel01157,PITG_08681,PITG_18813,PITG_03452,PITG_20646,PITG_06636,PITG_17699,PITG_12749,PITG_16107,PITG_05511,PITG_04845,PITG_00265,PITG_13016,PITG_09425,PITG_03156,PITG_06981,PITG_02887,PITG_04384,PITG_03223,PITG_15175,Novel01103,PITG_22323,PITG_10445,PITG_16526,Novel01105,Novel01890,Novel00173,PITG_18054,PITG_11088,PITG_00530,Novel01297,PITG_17070,PITG_19608,PITG_14911,PITG_16792,PIT…	19	PITG_00952,PITG_02796,PITG_07985,PITG_12153,Novel00987,Novel01214,PITG_12427,PITG_02343,PITG_03657,PITG_05631,PITG_15505,PITG_02526,PITG_15621,PITG_21110,PITG_12841,PITG_10430,PITG_07055,PITG_17016,PITG_01477
GO:0000049	tRNA binding	molecular_function	0.4882	1	1	813	8	10234	0		1	PITG_12486
GO:0019048	modulation by virus of host morphology or physiology	biological_process	0.48828	1	1	813	7	10234	0		1	Novel01647
GO:0000776	kinetochore	cellular_component	0.4883	1	1	813	8	10234	1	Novel01541	0
GO:0042180	cellular ketone metabolic process	biological_process	0.48941	1	1	813	9	10234	1	PITG_12946	0
GO:0016624	oxidoreductase activity, acting on the aldehyde or oxo group of donors, disulfide as acceptor	molecular_function	0.49088	1	1	813	7	10234	1	PITG_11161	0
GO:0007265	Ras protein signal transduction	biological_process	0.49115	1	1	813	7	10234	0		1	PITG_07567
GO:0046578	regulation of Ras protein signal transduction	biological_process	0.49115	1	1	813	7	10234	0		1	PITG_07567
GO:0005451	monovalent cation:proton antiporter activity	molecular_function	0.49119	1	1	813	7	10234	0		1	PITG_03966
GO:0015385	sodium:proton antiporter activity	molecular_function	0.49119	1	1	813	7	10234	0		1	PITG_03966
GO:0019899	enzyme binding	molecular_function	0.49167	1	4	813	40	10234	2	PITG_21176,PITG_03555	2	PITG_06963,PITG_16680
GO:0031967	organelle envelope	cellular_component	0.49246	1	8	813	105	10234	5	PITG_14911,PITG_05511,Novel01356,PITG_00265,Novel00173	3	PITG_12427,Novel01214,PITG_21110
GO:0044237	cellular metabolic process	biological_process	0.49344	1	275	813	3398	10234	176	PITG_03818,PITG_04487,Novel01881,PITG_00453,PITG_11116,PITG_18078,PITG_18545,Novel00402,PITG_16939,PITG_04334,PITG_09987,PITG_16659,PITG_09450,PITG_06748,PITG_10866,PITG_03855,PITG_09536,PITG_05374,PITG_03956,PITG_02564,PITG_18777,PITG_12946,PITG_05445,PITG_11365,PITG_20646,PITG_08045,PITG_08440,PITG_02565,PITG_08173,Novel01624,PITG_02303,PITG_14968,Novel01157,PITG_08681,PITG_16658,PITG_22529,PIT…	99	PITG_11139,PITG_04709,PITG_15505,PITG_02497,PITG_12841,PITG_08900,PITG_03724,PITG_00333,PITG_10430,PITG_21313,PITG_15616,PITG_22333,PITG_08042,PITG_17016,PITG_16680,PITG_00952,PITG_09964,PITG_12462,PITG_03347,PITG_11728,PITG_07978,PITG_21697,PITG_04441,PITG_00721,PITG_02526,PITG_20204,PITG_18336,PITG_00887,PITG_06016,PITG_03700,PITG_08968,PITG_20759,PITG_07055,PITG_03860,PITG_07366,PITG_00688,PIT…
GO:0006534	cysteine metabolic process	biological_process	0.4956	1	1	813	8	10234	1	PITG_04601	0
GO:1901292	nucleoside phosphate catabolic process	biological_process	0.49582	1	1	813	10	10234	1	PITG_14123	0
GO:0006720	isoprenoid metabolic process	biological_process	0.49688	1	1	813	8	10234	1	PITG_15778	0
GO:0008299	isoprenoid biosynthetic process	biological_process	0.49688	1	1	813	8	10234	1	PITG_15778	0
GO:0009628	response to abiotic stimulus	biological_process	0.49731	1	1	813	7	10234	0		1	PITG_13826
GO:0000272	polysaccharide catabolic process	biological_process	0.49738	1	2	813	24	10234	0		2	PITG_15791,PITG_18336
GO:0009245	lipid A biosynthetic process	biological_process	0.49769	1	1	813	8	10234	1	Novel01297	0
GO:0046493	lipid A metabolic process	biological_process	0.49769	1	1	813	8	10234	1	Novel01297	0
GO:1901269	lipooligosaccharide metabolic process	biological_process	0.49769	1	1	813	8	10234	1	Novel01297	0
GO:1901271	lipooligosaccharide biosynthetic process	biological_process	0.49769	1	1	813	8	10234	1	Novel01297	0
GO:0005261	cation channel activity	molecular_function	0.49887	1	5	813	55	10234	1	PITG_10834	4	PITG_20109,PITG_00185,PITG_07973,PITG_16682
GO:0098660	inorganic ion transmembrane transport	biological_process	0.4999	1	6	813	69	10234	3	Novel00674,Novel01524,PITG_12215	3	PITG_11139,PITG_22124,PITG_05537
GO:1902582	single-organism intracellular transport	biological_process	0.50115	1	6	813	75	10234	4	PITG_18755,Novel01103,Novel00173,PITG_07838	2	Novel01214,PITG_15621
GO:0016755	transferase activity, transferring amino-acyl groups	molecular_function	0.50399	1	1	813	8	10234	1	PITG_05733	0
GO:0016670	oxidoreductase activity, acting on a sulfur group of donors, oxygen as acceptor	molecular_function	0.50475	1	1	813	8	10234	0		1	PITG_03909
GO:0016972	thiol oxidase activity	molecular_function	0.50475	1	1	813	8	10234	0		1	PITG_03909
GO:0032774	RNA biosynthetic process	biological_process	0.50486	1	39	813	485	10234	32	PITG_03855,PITG_06748,PITG_15175,PITG_03223,PITG_02420,PITG_16526,Novel01105,PITG_09849,PITG_10445,PITG_11365,PITG_14596,PITG_18777,Novel01545,Novel01394,PITG_17070,PITG_18813,PITG_08173,Novel00356,PITG_00051,PITG_20646,PITG_13196,PITG_16659,PITG_16939,Novel00402,PITG_10289,Novel00284,PITG_12749,PITG_09450,PITG_09425,PITG_06706,PITG_07057,PITG_16658	7	PITG_11803,PITG_11536,PITG_16680,PITG_02526,PITG_07366,PITG_12841,PITG_13826
GO:0070469	respiratory chain	cellular_component	0.50498	1	1	813	9	10234	1	Novel01356	0
GO:0044428	nuclear part	cellular_component	0.50619	1	12	813	149	10234	12	PITG_05445,Novel01105,PITG_02592,PITG_03955,PITG_19608,PITG_11198,Novel01394,PITG_02593,PITG_16792,PITG_02564,PITG_13016,Novel01352	0
GO:0003995	acyl-CoA dehydrogenase activity	molecular_function	0.50683	1	2	813	19	10234	1	PITG_06732	1	PITG_10430
GO:0042626	ATPase activity, coupled to transmembrane movement of substances	molecular_function	0.50713	1	13	813	146	10234	7	PITG_20815,PITG_07717,PITG_07134,PITG_07716,PITG_17053,PITG_15731,PITG_06860	6	PITG_06852,PITG_05537,PITG_02356,PITG_22124,PITG_01370,PITG_11139
GO:0043492	ATPase activity, coupled to movement of substances	molecular_function	0.50713	1	13	813	146	10234	7	PITG_07134,PITG_07717,PITG_20815,PITG_07716,PITG_15731,PITG_06860,PITG_17053	6	PITG_05537,PITG_06852,PITG_22124,PITG_02356,PITG_11139,PITG_01370
GO:0070647	protein modification by small protein conjugation or removal	biological_process	0.51082	1	6	813	63	10234	2	PITG_12764,Novel01352	4	PITG_02546,PITG_03860,PITG_20204,PITG_11674
GO:1901135	carbohydrate derivative metabolic process	biological_process	0.51085	1	26	813	312	10234	9	Novel01524,PITG_17516,PITG_01913,Novel01297,PITG_03493,PITG_07024,PITG_19993,PITG_19656,Novel01105	17	PITG_02356,PITG_11139,PITG_03598,PITG_03658,PITG_21697,PITG_05537,PITG_03700,PITG_21313,PITG_13116,PITG_09393,PITG_00132,PITG_22124,PITG_02786,PITG_06016,PITG_20970,PITG_17016,PITG_07400
GO:0007059	chromosome segregation	biological_process	0.5116	1	2	813	20	10234	2	Novel01881,Novel01352	0
GO:0032501	multicellular organismal process	biological_process	0.51229	1	4	813	43	10234	1	Novel01881	3	PITG_10284,Novel01562,PITG_10890
GO:0044764	multi-organism cellular process	biological_process	0.51335	1	4	813	43	10234	3	Novel00359,Novel01881,Novel01541	1	Novel01647
GO:0004888	transmembrane signaling receptor activity	molecular_function	0.51397	1	4	813	40	10234	1	PITG_06733	3	PITG_13826,PITG_00896,PITG_10888
GO:0035821	modification of morphology or physiology of other organism	biological_process	0.51463	1	1	813	8	10234	0		1	Novel01647
GO:0044003	modification by symbiont of host morphology or physiology	biological_process	0.51463	1	1	813	8	10234	0		1	Novel01647
GO:0051817	modification of morphology or physiology of other organism involved in symbiotic interaction	biological_process	0.51463	1	1	813	8	10234	0		1	Novel01647
GO:0019013	viral nucleocapsid	cellular_component	0.515	1	1	813	10	10234	1	PITG_02593	0
GO:0019751	polyol metabolic process	biological_process	0.51523	1	1	813	9	10234	1	PITG_18361	0
GO:0006885	regulation of pH	biological_process	0.51582	1	1	813	8	10234	0		1	PITG_03966
GO:0055067	monovalent inorganic cation homeostasis	biological_process	0.51582	1	1	813	8	10234	0		1	PITG_03966
GO:0007596	blood coagulation	biological_process	0.51723	1	1	813	9	10234	0		1	PITG_10284
GO:0007599	hemostasis	biological_process	0.51723	1	1	813	9	10234	0		1	PITG_10284
GO:0009611	response to wounding	biological_process	0.51723	1	1	813	9	10234	0		1	PITG_10284
GO:0042060	wound healing	biological_process	0.51723	1	1	813	9	10234	0		1	PITG_10284
GO:0050817	coagulation	biological_process	0.51723	1	1	813	9	10234	0		1	PITG_10284
GO:0050878	regulation of body fluid levels	biological_process	0.51723	1	1	813	9	10234	0		1	PITG_10284
GO:0000156	phosphorelay response regulator activity	molecular_function	0.51882	1	1	813	7	10234	0		1	PITG_13826
GO:0031975	envelope	cellular_component	0.52122	1	8	813	107	10234	5	PITG_14911,PITG_05511,Novel01356,PITG_00265,Novel00173	3	PITG_12427,Novel01214,PITG_21110
GO:0022411	cellular component disassembly	biological_process	0.52252	1	1	813	11	10234	1	PITG_12535	0
GO:0032984	macromolecular complex disassembly	biological_process	0.52252	1	1	813	11	10234	1	PITG_12535	0
GO:0044444	cytoplasmic part	cellular_component	0.52567	1	40	813	537	10234	25	PITG_03956,PITG_18054,PITG_03768,Novel00173,PITG_19280,Novel01103,Novel01178,PITG_22323,PITG_00442,PITG_00265,PITG_09866,Novel01352,PITG_15778,PITG_04334,PITG_05511,Novel01356,PITG_06636,PITG_20688,PITG_04487,PITG_17508,PITG_14911,PITG_19608,Novel01157,PITG_08681,Novel01297	15	PITG_12427,PITG_17016,PITG_18538,PITG_07055,Novel01214,PITG_12462,PITG_03626,PITG_10430,PITG_03700,PITG_18025,PITG_03598,PITG_21110,PITG_00952,PITG_15621,PITG_06402
GO:0009892	negative regulation of metabolic process	biological_process	0.52593	1	3	813	37	10234	3	Novel01352,PITG_09439,Novel00356	0
GO:0090575	RNA polymerase II transcription factor complex	cellular_component	0.52601	1	1	813	9	10234	1	Novel01105	0
GO:0031177	phosphopantetheine binding	molecular_function	0.52697	1	1	813	8	10234	0		1	PITG_04661
GO:0072341	modified amino acid binding	molecular_function	0.52697	1	1	813	8	10234	0		1	PITG_04661
GO:0006144	purine nucleobase metabolic process	biological_process	0.52711	1	1	813	10	10234	1	PITG_03493	0
GO:0000996	core DNA-dependent RNA polymerase binding promoter specificity activity	molecular_function	0.52836	1	1	813	10	10234	1	Novel00284	0
GO:0016987	sigma factor activity	molecular_function	0.52836	1	1	813	10	10234	1	Novel00284	0
GO:0015036	disulfide oxidoreductase activity	molecular_function	0.52872	1	2	813	27	10234	1	PITG_04601	1	PITG_09723
GO:0010608	posttranscriptional regulation of gene expression	biological_process	0.52877	1	1	813	11	10234	1	PITG_03956	0
GO:0043226	organelle	cellular_component	0.52997	1	95	813	1222	10234	76	PITG_03855,PITG_03955,PITG_00442,PITG_10819,PITG_06748,PITG_09439,Novel01541,PITG_02593,PITG_05445,PITG_03423,PITG_19280,PITG_07296,PITG_02420,PITG_11365,PITG_01944,PITG_04722,PITG_03956,PITG_02564,PITG_00663,Novel01394,PITG_03768,PITG_06827,PITG_14911,PITG_17070,PITG_19608,Novel01297,PITG_13196,PITG_20688,PITG_11198,PITG_04487,Novel01881,PITG_16792,PITG_17508,PITG_16939,PITG_04334,PITG_02592,PIT…	19	PITG_10430,PITG_01477,PITG_17016,PITG_07055,PITG_02526,PITG_15505,PITG_21110,PITG_15621,PITG_12841,Novel00987,PITG_12153,PITG_02343,PITG_12427,Novel01214,PITG_05631,PITG_03657,PITG_07985,PITG_02796,PITG_00952
GO:0051304	chromosome separation	biological_process	0.53023	1	1	813	9	10234	1	Novel01352	0
GO:0006816	calcium ion transport	biological_process	0.53348	1	2	813	19	10234	0		2	PITG_11139,Novel00727
GO:0015491	cation:cation antiporter activity	molecular_function	0.53408	1	1	813	8	10234	0		1	PITG_03966
GO:0043086	negative regulation of catalytic activity	biological_process	0.53564	1	1	813	10	10234	1	Novel01352	0
GO:0044092	negative regulation of molecular function	biological_process	0.53564	1	1	813	10	10234	1	Novel01352	0
GO:0000145	exocyst	cellular_component	0.53585	1	1	813	8	10234	1	Novel01178	0
GO:0070566	adenylyltransferase activity	molecular_function	0.53694	1	1	813	8	10234	1	PITG_04010	0
GO:0043228	non-membrane-bounded organelle	cellular_component	0.53714	1	33	813	437	10234	22	PITG_11198,PITG_04487,Novel01881,PITG_16792,PITG_06636,PITG_20688,Novel01157,Novel01297,PITG_19608,PITG_13016,PITG_04334,PITG_02592,PITG_02593,PITG_22323,PITG_15175,Novel01541,PITG_03955,PITG_03768,PITG_18054,PITG_05445,PITG_03423,PITG_19280	11	PITG_07985,PITG_02796,PITG_02526,PITG_12841,PITG_12153,Novel00987,PITG_03657,PITG_05631,PITG_07055,PITG_02343,PITG_01477
GO:0043232	intracellular non-membrane-bounded organelle	cellular_component	0.53714	1	33	813	437	10234	22	PITG_13016,PITG_02592,PITG_04334,PITG_16792,PITG_04487,Novel01881,PITG_11198,PITG_20688,PITG_06636,Novel01297,Novel01157,PITG_19608,PITG_03768,PITG_18054,PITG_19280,PITG_03423,PITG_05445,PITG_02593,Novel01541,PITG_15175,PITG_22323,PITG_03955	11	PITG_12841,PITG_02796,PITG_07985,PITG_02526,PITG_03657,PITG_05631,PITG_07055,PITG_01477,PITG_02343,PITG_12153,Novel00987
GO:0009312	oligosaccharide biosynthetic process	biological_process	0.53733	1	2	813	20	10234	1	Novel01297	1	Novel00426
GO:0016820	hydrolase activity, acting on acid anhydrides, catalyzing transmembrane movement of substances	molecular_function	0.53821	1	13	813	149	10234	7	PITG_17053,PITG_15731,PITG_06860,PITG_07716,PITG_07717,PITG_07134,PITG_20815	6	PITG_01370,PITG_11139,PITG_22124,PITG_02356,PITG_05537,PITG_06852
GO:0004664	prephenate dehydratase activity	molecular_function	0.54051	1	1	813	9	10234	1	PITG_02210	0
GO:0009094	L-phenylalanine biosynthetic process	biological_process	0.54051	1	1	813	9	10234	1	PITG_02210	0
GO:0009095	aromatic amino acid family biosynthetic process, prephenate pathway	biological_process	0.54051	1	1	813	9	10234	1	PITG_02210	0
GO:1902223	erythrose 4-phosphate/phosphoenolpyruvate family amino acid biosynthetic process	biological_process	0.54051	1	1	813	9	10234	1	PITG_02210	0
GO:0006888	ER to Golgi vesicle-mediated transport	biological_process	0.54061	1	1	813	10	10234	1	Novel01103	0
GO:0000036	ACP phosphopantetheine attachment site binding involved in fatty acid biosynthetic process	molecular_function	0.54162	1	1	813	9	10234	0		1	PITG_04661
GO:0044620	ACP phosphopantetheine attachment site binding	molecular_function	0.54162	1	1	813	9	10234	0		1	PITG_04661
GO:0051192	prosthetic group binding	molecular_function	0.54162	1	1	813	9	10234	0		1	PITG_04661
GO:0015934	large ribosomal subunit	cellular_component	0.54355	1	1	813	12	10234	1	PITG_04334	0
GO:0016796	exonuclease activity, active with either ribo- or deoxyribonucleic acids and producing 5'-phosphomonoesters	molecular_function	0.54358	1	1	813	9	10234	1	PITG_03764	0
GO:0022836	gated channel activity	molecular_function	0.54398	1	6	813	69	10234	1	PITG_10834	5	PITG_07973,PITG_16682,PITG_08734,PITG_20109,PITG_00185
GO:0072509	divalent inorganic cation transmembrane transporter activity	molecular_function	0.54691	1	3	813	31	10234	1	PITG_12215	2	PITG_11139,PITG_00064
GO:1902494	catalytic complex	cellular_component	0.54736	1	15	813	170	10234	7	PITG_03423,Novel01105,PITG_14286,Novel01356,Novel01297,PITG_09866,Novel01352	8	PITG_02526,PITG_07286,PITG_03700,PITG_02292,PITG_18538,PITG_05381,PITG_03598,PITG_12462
GO:0071704	organic substance metabolic process	biological_process	0.54867	1	310	813	3852	10234	185	PITG_03764,PITG_11088,PITG_08471,PITG_03533,PITG_19656,PITG_13176,PITG_07968,PITG_01019,PITG_04141,PITG_10488,PITG_19993,PITG_13429,PITG_16107,PITG_03672,Novel00284,PITG_06636,PITG_07991,PITG_02621,Novel00356,PITG_01913,PITG_17135,PITG_14596,PITG_03768,Novel01545,PITG_00663,PITG_19280,PITG_13924,PITG_02557,PITG_09439,PITG_02049,PITG_05805,Novel00945,PITG_03696,PITG_02210,PITG_07327,PITG_07057,PIT…	125	PITG_01940,PITG_10218,PITG_11965,Novel00987,PITG_11803,PITG_05413,PITG_20970,PITG_01939,PITG_02423,PITG_09393,PITG_02546,PITG_01267,PITG_18298,PITG_06783,PITG_13013,PITG_20715,PITG_11189,PITG_15256,PITG_03020,Novel00727,Novel00426,PITG_04478,PITG_03440,PITG_13832,PITG_02740,PITG_18720,PITG_03598,PITG_20385,PITG_05380,PITG_02356,PITG_02292,PITG_02925,PITG_06480,PITG_02786,PITG_05498,PITG_01860,PIT…
GO:0019898	extrinsic component of membrane	cellular_component	0.54874	1	1	813	9	10234	0		1	PITG_07286
GO:0006470	protein dephosphorylation	biological_process	0.5498	1	6	813	78	10234	2	PITG_01849,PITG_01848	4	PITG_05381,PITG_00887,PITG_13444,PITG_02292
GO:0005576	extracellular region	cellular_component	0.55281	1	12	813	176	10234	8	Novel01624,PITG_16907,PITG_06373,PITG_10772,PITG_07303,PITG_12555,Novel00988,PITG_12561	4	PITG_10284,PITG_22799,PITG_18951,Novel01562
GO:0005737	cytoplasm	cellular_component	0.5555	1	65	813	856	10234	37	PITG_12161,Novel00173,PITG_18054,PITG_17153,Novel01103,PITG_22323,PITG_17516,PITG_10508,PITG_05511,PITG_04010,PITG_00265,PITG_09866,PITG_08681,Novel01157,PITG_01913,PITG_06636,PITG_19280,PITG_05374,PITG_03956,PITG_03999,PITG_00663,PITG_03768,PITG_00442,PITG_03696,Novel01178,PITG_12535,PITG_04334,Novel01356,Novel01352,PITG_15778,PITG_18361,PITG_19608,PITG_14911,Novel01297,PITG_20688,PITG_17508,PIT…	28	Novel01214,PITG_12427,PITG_05498,PITG_00625,PITG_04441,PITG_10010,PITG_12462,PITG_18025,PITG_00132,PITG_18377,PITG_06402,PITG_00952,PITG_11189,PITG_00636,PITG_18538,PITG_07055,PITG_17016,PITG_03700,PITG_10210,PITG_03626,PITG_10430,PITG_18720,PITG_06864,PITG_21110,PITG_03598,PITG_20385,PITG_05380,PITG_15621
GO:0015078	hydrogen ion transmembrane transporter activity	molecular_function	0.55588	1	4	813	53	10234	1	Novel01524	3	PITG_12427,PITG_03966,PITG_13544
GO:0048193	Golgi vesicle transport	biological_process	0.55628	1	2	813	24	10234	1	Novel01103	1	PITG_15621
GO:0003993	acid phosphatase activity	molecular_function	0.55794	1	3	813	33	10234	3	PITG_00843,PITG_03590,PITG_03662	0
GO:0009152	purine ribonucleotide biosynthetic process	biological_process	0.55904	1	8	813	93	10234	4	PITG_19656,PITG_07024,Novel01524,PITG_19993	4	PITG_05537,PITG_02356,PITG_22124,PITG_11139
GO:0043043	peptide biosynthetic process	biological_process	0.55944	1	22	813	314	10234	21	PITG_03712,PITG_03999,PITG_18054,PITG_03768,PITG_03802,PITG_14596,PITG_03956,PITG_09866,PITG_04334,PITG_19280,PITG_12535,PITG_04487,PITG_17153,PITG_06636,PITG_05733,PITG_22323,PITG_12524,Novel01157,PITG_08681,Novel01297,PITG_07991	1	PITG_11728
GO:0004252	serine-type endopeptidase activity	molecular_function	0.5613	1	5	813	66	10234	2	PITG_13655,PITG_00691	3	PITG_04457,PITG_03898,PITG_10284
GO:0015693	magnesium ion transport	biological_process	0.56226	1	1	813	9	10234	0		1	PITG_00064
GO:0016747	transferase activity, transferring acyl groups other than amino-acyl groups	molecular_function	0.5629	1	9	813	122	10234	6	PITG_01143,PITG_00453,PITG_02528,PITG_19671,PITG_06343,Novel01297	3	PITG_11965,PITG_18025,PITG_15242
GO:0019829	cation-transporting ATPase activity	molecular_function	0.56365	1	3	813	35	10234	0		3	PITG_11139,PITG_05537,PITG_22124
GO:0019888	protein phosphatase regulator activity	molecular_function	0.56691	1	1	813	9	10234	1	PITG_14286	0
GO:0033177	proton-transporting two-sector ATPase complex, proton-transporting domain	cellular_component	0.56985	1	1	813	12	10234	1	Novel01524	0
GO:0006544	glycine metabolic process	biological_process	0.57086	1	1	813	10	10234	1	PITG_14696	0
GO:0019239	deaminase activity	molecular_function	0.57144	1	1	813	11	10234	1	Novel01105	0
GO:0000990	transcription factor activity, core RNA polymerase binding	molecular_function	0.57274	1	1	813	11	10234	1	Novel00284	0
GO:1902580	single-organism cellular localization	biological_process	0.57285	1	3	813	39	10234	2	Novel00173,PITG_18755	1	Novel01214
GO:0016410	N-acyltransferase activity	molecular_function	0.57381	1	4	813	58	10234	4	PITG_19671,PITG_06343,PITG_01143,PITG_02528	0
GO:0010639	negative regulation of organelle organization	biological_process	0.57498	1	1	813	12	10234	1	Novel01352	0
GO:0016791	phosphatase activity	molecular_function	0.57796	1	13	813	165	10234	7	PITG_18083,PITG_01848,PITG_00843,PITG_03590,PITG_01849,PITG_18078,PITG_03662	6	PITG_02292,PITG_22333,PITG_03658,PITG_00887,PITG_05381,PITG_13444
GO:0010629	negative regulation of gene expression	biological_process	0.57859	1	2	813	25	10234	2	PITG_09439,Novel00356	0
GO:0019068	virion assembly	biological_process	0.57947	1	1	813	9	10234	1	Novel00359	0
GO:0005198	structural molecule activity	molecular_function	0.57993	1	12	813	186	10234	10	Novel01297,Novel01157,PITG_19280,PITG_04334,PITG_18054,PITG_03768,PITG_04487,Novel00912,PITG_22323,PITG_06636	2	Novel00884,Novel01245
GO:0030176	integral component of endoplasmic reticulum membrane	cellular_component	0.58022	1	1	813	11	10234	0		1	PITG_00952
GO:0006558	L-phenylalanine metabolic process	biological_process	0.58028	1	1	813	10	10234	1	PITG_02210	0
GO:1902221	erythrose 4-phosphate/phosphoenolpyruvate family amino acid metabolic process	biological_process	0.58028	1	1	813	10	10234	1	PITG_02210	0
GO:0045259	proton-transporting ATP synthase complex	cellular_component	0.58154	1	1	813	12	10234	1	Novel01524	0
GO:0006536	glutamate metabolic process	biological_process	0.58323	1	1	813	9	10234	1	PITG_01761	0
GO:0009435	NAD biosynthetic process	biological_process	0.58428	1	1	813	10	10234	0		1	PITG_06783
GO:0031399	regulation of protein modification process	biological_process	0.58551	1	3	813	36	10234	1	Novel01352	2	PITG_16680,PITG_06963
GO:0006081	cellular aldehyde metabolic process	biological_process	0.5883	1	2	813	25	10234	1	PITG_12946	1	PITG_03440
GO:0015293	symporter activity	molecular_function	0.58976	1	2	813	23	10234	1	PITG_09295	1	PITG_04976
GO:0015294	solute:cation symporter activity	molecular_function	0.58976	1	2	813	23	10234	1	PITG_09295	1	PITG_04976
GO:0006635	fatty acid beta-oxidation	biological_process	0.59152	1	1	813	9	10234	0		1	PITG_10430
GO:0009062	fatty acid catabolic process	biological_process	0.59152	1	1	813	9	10234	0		1	PITG_10430
GO:0019395	fatty acid oxidation	biological_process	0.59152	1	1	813	9	10234	0		1	PITG_10430
GO:0034440	lipid oxidation	biological_process	0.59152	1	1	813	9	10234	0		1	PITG_10430
GO:0044242	cellular lipid catabolic process	biological_process	0.59152	1	1	813	9	10234	0		1	PITG_10430
GO:0005247	voltage-gated chloride channel activity	molecular_function	0.59157	1	1	813	9	10234	0		1	PITG_08734
GO:0005254	chloride channel activity	molecular_function	0.59157	1	1	813	9	10234	0		1	PITG_08734
GO:0015108	chloride transmembrane transporter activity	molecular_function	0.59157	1	1	813	9	10234	0		1	PITG_08734
GO:0030983	mismatched DNA binding	molecular_function	0.59257	1	1	813	10	10234	0		1	PITG_02805
GO:0060590	ATPase regulator activity	molecular_function	0.59263	1	1	813	11	10234	0		1	Novel00727
GO:0008374	O-acyltransferase activity	molecular_function	0.59375	1	1	813	10	10234	0		1	PITG_11965
GO:0030029	actin filament-based process	biological_process	0.59629	1	2	813	25	10234	1	PITG_18755	1	PITG_06402
GO:0030036	actin cytoskeleton organization	biological_process	0.59629	1	2	813	25	10234	1	PITG_18755	1	PITG_06402
GO:0090304	nucleic acid metabolic process	biological_process	0.59949	1	100	813	1231	10234	84	PITG_17365,PITG_17153,PITG_09042,PITG_15175,PITG_01019,PITG_03223,Novel00906,Novel01463,PITG_13300,PITG_11088,PITG_03764,PITG_12867,PITG_14136,Novel01890,PITG_16526,Novel01105,PITG_10445,Novel01548,PITG_00051,PITG_20646,PITG_08045,PITG_03452,PITG_08440,Novel01624,PITG_08173,PITG_18813,Novel01157,Novel00356,Novel00084,PITG_09425,PITG_09866,PITG_13016,PITG_16658,PITG_06263,PITG_16107,PITG_01215,PIT…	16	Novel01259,Novel00987,PITG_11803,PITG_07366,PITG_13826,Novel01647,Novel00727,PITG_02805,PITG_20715,Novel00941,PITG_16680,PITG_11536,PITG_04709,PITG_02526,PITG_15505,PITG_12841
GO:0015095	magnesium ion transmembrane transporter activity	molecular_function	0.59979	1	1	813	10	10234	0		1	PITG_00064
GO:0007088	regulation of mitotic nuclear division	biological_process	0.6003	1	1	813	11	10234	1	Novel01352	0
GO:0044770	cell cycle phase transition	biological_process	0.6003	1	1	813	11	10234	1	Novel01352	0
GO:0044772	mitotic cell cycle phase transition	biological_process	0.6003	1	1	813	11	10234	1	Novel01352	0
GO:0051783	regulation of nuclear division	biological_process	0.6003	1	1	813	11	10234	1	Novel01352	0
GO:1901987	regulation of cell cycle phase transition	biological_process	0.6003	1	1	813	11	10234	1	Novel01352	0
GO:1901990	regulation of mitotic cell cycle phase transition	biological_process	0.6003	1	1	813	11	10234	1	Novel01352	0
GO:0003997	acyl-CoA oxidase activity	molecular_function	0.60043	1	1	813	10	10234	0		1	PITG_10430
GO:0000003	reproduction	biological_process	0.60372	1	1	813	10	10234	1	Novel01881	0
GO:0019208	phosphatase regulator activity	molecular_function	0.60386	1	1	813	10	10234	1	PITG_14286	0
GO:0010498	proteasomal protein catabolic process	biological_process	0.60782	1	1	813	11	10234	1	Novel01352	0
GO:0043161	proteasome-mediated ubiquitin-dependent protein catabolic process	biological_process	0.60782	1	1	813	11	10234	1	Novel01352	0
GO:0051129	negative regulation of cellular component organization	biological_process	0.60841	1	1	813	13	10234	1	Novel01352	0
GO:0006367	transcription initiation from RNA polymerase II promoter	biological_process	0.60974	1	1	813	12	10234	1	Novel01105	0
GO:0044798	nuclear transcription factor complex	cellular_component	0.61067	1	1	813	11	10234	1	Novel01105	0
GO:0006518	peptide metabolic process	biological_process	0.61164	1	22	813	323	10234	21	PITG_09866,PITG_03956,PITG_14596,PITG_03802,PITG_18054,PITG_03768,PITG_03712,PITG_03999,PITG_12535,PITG_19280,PITG_04334,PITG_12524,PITG_22323,PITG_17153,PITG_06636,PITG_05733,PITG_04487,PITG_07991,Novel01297,PITG_08681,Novel01157	1	PITG_11728
GO:0042176	regulation of protein catabolic process	biological_process	0.61393	1	1	813	11	10234	1	Novel01352	0
GO:0016458	gene silencing	biological_process	0.61399	1	1	813	10	10234	1	PITG_09439	0
GO:0000413	protein peptidyl-prolyl isomerization	biological_process	0.61665	1	2	813	34	10234	2	PITG_07099,PITG_03696	0
GO:0018208	peptidyl-proline modification	biological_process	0.61665	1	2	813	34	10234	2	PITG_03696,PITG_07099	0
GO:0044707	single-multicellular organism process	biological_process	0.61679	1	3	813	37	10234	0		3	PITG_10284,Novel01562,PITG_10890
GO:0019205	nucleobase-containing compound kinase activity	molecular_function	0.61814	1	2	813	27	10234	1	PITG_12465	1	PITG_18377
GO:0007166	cell surface receptor signaling pathway	biological_process	0.61935	1	2	813	23	10234	1	Novel01581	1	PITG_00896
GO:0060089	molecular transducer activity	molecular_function	0.61961	1	9	813	105	10234	4	PITG_06733,Novel01394,Novel01759,PITG_11660	5	PITG_13826,PITG_00896,PITG_10888,PITG_01136,PITG_10890
GO:0006662	glycerol ether metabolic process	biological_process	0.6199	1	1	813	15	10234	0		1	PITG_09723
GO:0018904	ether metabolic process	biological_process	0.6199	1	1	813	15	10234	0		1	PITG_09723
GO:0004659	prenyltransferase activity	molecular_function	0.62017	1	1	813	12	10234	1	PITG_04226	0
GO:0030170	pyridoxal phosphate binding	molecular_function	0.62179	1	6	813	73	10234	5	PITG_03599,Novel00261,PITG_13402,PITG_14696,PITG_05805	1	PITG_11474
GO:0016788	hydrolase activity, acting on ester bonds	molecular_function	0.62195	1	37	813	473	10234	22	PITG_01029,PITG_00843,PITG_21012,Novel01463,PITG_13300,PITG_03764,PITG_02564,PITG_20903,PITG_06822,PITG_03830,PITG_12946,PITG_01848,PITG_02545,PITG_01849,PITG_01991,PITG_03662,PITG_18083,PITG_03590,PITG_15529,PITG_18078,Novel01297,PITG_04887	15	PITG_05669,PITG_02679,PITG_04661,PITG_03658,PITG_06560,PITG_01860,PITG_05507,PITG_22333,PITG_17016,PITG_15505,PITG_02292,PITG_00887,PITG_13444,Novel00995,PITG_05381
GO:0032268	regulation of cellular protein metabolic process	biological_process	0.62292	1	4	813	54	10234	2	PITG_03956,Novel01352	2	PITG_16680,PITG_06963
GO:0005544	calcium-dependent phospholipid binding	molecular_function	0.62348	1	1	813	13	10234	0		1	PITG_17033
GO:0006760	folic acid-containing compound metabolic process	biological_process	0.62489	1	2	813	31	10234	2	PITG_01065,PITG_18545	0
GO:0009396	folic acid-containing compound biosynthetic process	biological_process	0.62489	1	2	813	31	10234	2	PITG_01065,PITG_18545	0
GO:0019031	viral envelope	cellular_component	0.62492	1	1	813	12	10234	0		1	Novel00884
GO:0036338	viral membrane	cellular_component	0.62492	1	1	813	12	10234	0		1	Novel00884
GO:0050790	regulation of catalytic activity	biological_process	0.6285	1	4	813	52	10234	1	Novel01352	3	PITG_06963,PITG_16680,PITG_17137
GO:0043603	cellular amide metabolic process	biological_process	0.62941	1	25	813	369	10234	23	PITG_01065,Novel01157,PITG_08681,Novel01297,PITG_07991,PITG_04487,PITG_05733,PITG_06636,PITG_17153,PITG_22323,PITG_12524,PITG_04334,PITG_18545,PITG_19280,PITG_12535,PITG_03712,PITG_03999,PITG_03768,PITG_18054,PITG_03802,PITG_03956,PITG_14596,PITG_09866	2	PITG_11728,PITG_00636
GO:0006298	mismatch repair	biological_process	0.63039	1	1	813	11	10234	0		1	PITG_02805
GO:0043604	amide biosynthetic process	biological_process	0.63173	1	24	813	355	10234	23	PITG_14596,PITG_03956,PITG_09866,PITG_03712,PITG_03999,PITG_18054,PITG_03768,PITG_03802,PITG_04334,PITG_18545,PITG_19280,PITG_12535,PITG_06636,PITG_17153,PITG_05733,PITG_22323,PITG_12524,PITG_04487,PITG_07991,PITG_08681,PITG_01065,Novel01157,Novel01297	1	PITG_11728
GO:0042578	phosphoric ester hydrolase activity	molecular_function	0.63281	1	15	813	196	10234	9	PITG_21012,PITG_03590,PITG_01849,PITG_18078,PITG_18083,PITG_01848,PITG_00843,PITG_03662,PITG_03830	6	PITG_03658,PITG_00887,PITG_05381,PITG_02292,PITG_22333,PITG_13444
GO:0016482	cytoplasmic transport	biological_process	0.63394	1	5	813	79	10234	4	Novel00173,PITG_18718,Novel01103,PITG_18755	1	Novel01214
GO:0017111	nucleoside-triphosphatase activity	molecular_function	0.6364	1	58	813	678	10234	42	PITG_00791,PITG_02839,PITG_18718,PITG_00227,PITG_13017,PITG_09943,PITG_08681,PITG_20815,PITG_07717,PITG_07311,PITG_03336,PITG_03712,PITG_12165,PITG_19163,PITG_03301,PITG_19281,PITG_17053,PITG_06863,PITG_07716,PITG_13575,PITG_02478,PITG_01498,PITG_03304,PITG_23113,PITG_09042,PITG_01427,PITG_08026,PITG_12524,PITG_15731,PITG_09792,PITG_10819,PITG_00499,PITG_06981,PITG_13282,PITG_06827,PITG_06860,PIT…	16	PITG_02356,PITG_11139,PITG_07985,PITG_13558,PITG_02796,PITG_06852,PITG_05537,PITG_02526,PITG_19247,PITG_12153,PITG_03657,PITG_22124,PITG_01370,PITG_05631,PITG_02343,PITG_01477
GO:0009605	response to external stimulus	biological_process	0.63948	1	2	813	25	10234	1	Novel01624	1	PITG_13826
GO:0006904	vesicle docking involved in exocytosis	biological_process	0.6395	1	1	813	11	10234	1	Novel01178	0
GO:0046434	organophosphate catabolic process	biological_process	0.64038	1	1	813	14	10234	1	PITG_14123	0
GO:0006310	DNA recombination	biological_process	0.64156	1	10	813	128	10234	9	Novel01881,Novel00945,Novel00359,Novel01548,Novel00084,PITG_05309,Novel01463,Novel00402,Novel01624	1	PITG_04709
GO:0006813	potassium ion transport	biological_process	0.64493	1	5	813	68	10234	1	PITG_10834	4	PITG_07973,PITG_16682,PITG_20109,PITG_00185
GO:0003755	peptidyl-prolyl cis-trans isomerase activity	molecular_function	0.6471	1	2	813	36	10234	2	PITG_07099,PITG_03696	0
GO:0016859	cis-trans isomerase activity	molecular_function	0.6471	1	2	813	36	10234	2	PITG_07099,PITG_03696	0
GO:0043087	regulation of GTPase activity	biological_process	0.64714	1	1	813	11	10234	0		1	PITG_17137
GO:0072594	establishment of protein localization to organelle	biological_process	0.64795	1	2	813	30	10234	1	Novel00173	1	Novel01214
GO:0012506	vesicle membrane	cellular_component	0.65002	1	1	813	11	10234	1	Novel01103	0
GO:0030120	vesicle coat	cellular_component	0.65002	1	1	813	11	10234	1	Novel01103	0
GO:0030135	coated vesicle	cellular_component	0.65002	1	1	813	11	10234	1	Novel01103	0
GO:0030659	cytoplasmic vesicle membrane	cellular_component	0.65002	1	1	813	11	10234	1	Novel01103	0
GO:0030662	coated vesicle membrane	cellular_component	0.65002	1	1	813	11	10234	1	Novel01103	0
GO:0030162	regulation of proteolysis	biological_process	0.652	1	1	813	13	10234	1	Novel01352	0
GO:0007346	regulation of mitotic cell cycle	biological_process	0.65246	1	1	813	13	10234	1	Novel01352	0
GO:0051302	regulation of cell division	biological_process	0.65254	1	1	813	13	10234	1	Novel01352	0
GO:1901615	organic hydroxy compound metabolic process	biological_process	0.65384	1	2	813	27	10234	2	PITG_12946,PITG_18361	0
GO:0071702	organic substance transport	biological_process	0.65488	1	23	813	315	10234	15	PITG_05002,PITG_12872,Novel01178,Novel01103,PITG_18718,PITG_19026,PITG_03555,PITG_01053,PITG_21176,PITG_08233,Novel00173,PITG_15707,PITG_01050,PITG_09295,PITG_11122	8	PITG_02036,PITG_04976,PITG_03725,PITG_00991,PITG_11471,Novel01214,PITG_17016,PITG_13005
GO:0008061	chitin binding	molecular_function	0.6549	1	1	813	10	10234	1	Novel01103	0
GO:0016684	oxidoreductase activity, acting on peroxide as acceptor	molecular_function	0.6559	1	2	813	29	10234	2	PITG_15492,PITG_05579	0
GO:0006525	arginine metabolic process	biological_process	0.65668	1	1	813	12	10234	1	PITG_05374	0
GO:1901264	carbohydrate derivative transport	biological_process	0.65822	1	1	813	13	10234	0		1	PITG_02036
GO:1901505	carbohydrate derivative transporter activity	molecular_function	0.65822	1	1	813	13	10234	0		1	PITG_02036
GO:0051537	2 iron, 2 sulfur cluster binding	molecular_function	0.65871	1	1	813	15	10234	0		1	PITG_13013
GO:0031324	negative regulation of cellular metabolic process	biological_process	0.65898	1	2	813	31	10234	2	Novel00356,Novel01352	0
GO:0019359	nicotinamide nucleotide biosynthetic process	biological_process	0.65917	1	1	813	12	10234	0		1	PITG_06783
GO:0019363	pyridine nucleotide biosynthetic process	biological_process	0.65917	1	1	813	12	10234	0		1	PITG_06783
GO:0019674	NAD metabolic process	biological_process	0.65917	1	1	813	12	10234	0		1	PITG_06783
GO:0044248	cellular catabolic process	biological_process	0.65931	1	15	813	198	10234	10	PITG_03533,PITG_01761,PITG_12764,PITG_14123,PITG_12946,Novel01105,PITG_18361,Novel01352,PITG_03764,PITG_09042	5	PITG_18336,PITG_02546,PITG_00636,PITG_10430,PITG_15791
GO:0098805	whole membrane	cellular_component	0.66108	1	3	813	39	10234	2	Novel00173,Novel01103	1	Novel01214
GO:0008200	ion channel inhibitor activity	molecular_function	0.66166	1	1	813	12	10234	0		1	Novel01562
GO:0016248	channel inhibitor activity	molecular_function	0.66166	1	1	813	12	10234	0		1	Novel01562
GO:0065003	macromolecular complex assembly	biological_process	0.66173	1	7	813	105	10234	6	Novel01352,Novel01541,PITG_03956,PITG_14912,PITG_03802,PITG_10819	1	PITG_00688
GO:0004114	3',5'-cyclic-nucleotide phosphodiesterase activity	molecular_function	0.66446	1	1	813	11	10234	1	PITG_03830	0
GO:0044448	cell cortex part	cellular_component	0.66537	1	1	813	12	10234	1	Novel01178	0
GO:0007275	multicellular organismal development	biological_process	0.66542	1	1	813	12	10234	0		1	PITG_10890
GO:0016667	oxidoreductase activity, acting on a sulfur group of donors	molecular_function	0.66667	1	3	813	47	10234	1	PITG_04601	2	PITG_09723,PITG_03909
GO:0010181	FMN binding	molecular_function	0.66898	1	3	813	43	10234	2	PITG_03633,PITG_08491	1	PITG_10320
GO:0006821	chloride transport	biological_process	0.66942	1	1	813	11	10234	0		1	PITG_08734
GO:0050801	ion homeostasis	biological_process	0.67265	1	1	813	12	10234	0		1	PITG_03966
GO:0055080	cation homeostasis	biological_process	0.67265	1	1	813	12	10234	0		1	PITG_03966
GO:0098771	inorganic ion homeostasis	biological_process	0.67265	1	1	813	12	10234	0		1	PITG_03966
GO:0051246	regulation of protein metabolic process	biological_process	0.67376	1	4	813	57	10234	2	Novel01352,PITG_03956	2	PITG_06963,PITG_16680
GO:0051701	interaction with host	biological_process	0.67537	1	1	813	13	10234	0		1	Novel01647
GO:0051274	beta-glucan biosynthetic process	biological_process	0.67656	1	1	813	11	10234	0		1	PITG_09964
GO:0044433	cytoplasmic vesicle part	cellular_component	0.67718	1	1	813	12	10234	1	Novel01103	0
GO:0065009	regulation of molecular function	biological_process	0.67821	1	4	813	55	10234	1	Novel01352	3	PITG_16680,PITG_17137,PITG_06963
GO:0006412	translation	biological_process	0.68012	1	20	813	306	10234	19	PITG_03956,PITG_14596,PITG_09866,PITG_03768,PITG_18054,PITG_03712,PITG_03999,PITG_03802,PITG_19280,PITG_04334,PITG_12535,PITG_22323,PITG_17153,PITG_06636,PITG_12524,PITG_04487,Novel01157,PITG_08681,Novel01297	1	PITG_11728
GO:0015985	energy coupled proton transport, down electrochemical gradient	biological_process	0.68299	1	1	813	16	10234	1	Novel01524	0
GO:0015986	ATP synthesis coupled proton transport	biological_process	0.68299	1	1	813	16	10234	1	Novel01524	0
GO:0008081	phosphoric diester hydrolase activity	molecular_function	0.68317	1	2	813	28	10234	2	PITG_21012,PITG_03830	0
GO:0031461	cullin-RING ubiquitin ligase complex	cellular_component	0.68326	1	1	813	12	10234	1	Novel01352	0
GO:0004112	cyclic-nucleotide phosphodiesterase activity	molecular_function	0.685	1	1	813	13	10234	1	PITG_03830	0
GO:0004190	aspartic-type endopeptidase activity	molecular_function	0.68527	1	3	813	38	10234	2	PITG_02623,PITG_12357	1	PITG_07522
GO:0070001	aspartic-type peptidase activity	molecular_function	0.68527	1	3	813	38	10234	2	PITG_02623,PITG_12357	1	PITG_07522
GO:0044238	primary metabolic process	biological_process	0.68647	1	292	813	3680	10234	175	PITG_12357,PITG_12749,PITG_22529,PITG_16658,Novel01157,PITG_08681,PITG_14968,Novel01624,PITG_08173,PITG_02565,PITG_08440,PITG_08045,PITG_20646,PITG_12161,PITG_04226,PITG_01848,PITG_18054,PITG_04348,Novel01463,PITG_10264,PITG_03493,PITG_13300,Novel00906,PITG_13582,PITG_03223,PITG_15175,PITG_01072,PITG_17153,PITG_22323,PITG_09450,PITG_16659,PITG_09987,PITG_04334,PITG_16939,PITG_18545,Novel00402,PIT…	117	PITG_09964,PITG_00952,PITG_04441,PITG_21697,PITG_07978,PITG_02679,PITG_11728,PITG_03347,PITG_12462,PITG_08900,PITG_12841,PITG_02497,PITG_15505,PITG_03409,PITG_04709,PITG_11139,PITG_17016,PITG_16680,PITG_08042,PITG_15616,PITG_21313,PITG_10430,PITG_07400,PITG_05381,PITG_18025,PITG_00132,PITG_08611,PITG_07522,PITG_13444,PITG_06223,PITG_03898,PITG_06937,PITG_03860,PITG_07366,PITG_18706,PITG_05419,PIT…
GO:0033218	amide binding	molecular_function	0.68664	1	1	813	14	10234	0		1	PITG_04661
GO:0015672	monovalent inorganic cation transport	biological_process	0.68837	1	9	813	128	10234	2	Novel01524,PITG_10834	7	PITG_20109,PITG_03966,PITG_16682,PITG_05615,PITG_07973,PITG_00185,PITG_06731
GO:0003690	double-stranded DNA binding	molecular_function	0.68896	1	1	813	13	10234	0		1	PITG_02805
GO:0034622	cellular macromolecular complex assembly	biological_process	0.68972	1	6	813	94	10234	6	PITG_10819,PITG_03802,PITG_14912,Novel01541,Novel01352,PITG_03956	0
GO:0016861	intramolecular oxidoreductase activity, interconverting aldoses and ketoses	molecular_function	0.69068	1	1	813	14	10234	0		1	PITG_13116
GO:0004540	ribonuclease activity	molecular_function	0.69184	1	3	813	43	10234	3	PITG_13300,Novel01297,PITG_03764	0
GO:0033365	protein localization to organelle	biological_process	0.69265	1	2	813	33	10234	1	Novel00173	1	Novel01214
GO:1901136	carbohydrate derivative catabolic process	biological_process	0.69337	1	1	813	16	10234	1	Novel01105	0
GO:0006605	protein targeting	biological_process	0.69528	1	2	813	33	10234	1	Novel00173	1	Novel01214
GO:0001932	regulation of protein phosphorylation	biological_process	0.69596	1	2	813	28	10234	0		2	PITG_16680,PITG_06963
GO:0090407	organophosphate biosynthetic process	biological_process	0.69798	1	16	813	210	10234	10	PITG_01913,PITG_03493,Novel01297,PITG_02621,PITG_07024,Novel01524,PITG_19656,PITG_15778,PITG_19993,PITG_09536	6	PITG_05537,PITG_02356,PITG_11139,PITG_06783,PITG_18377,PITG_22124
GO:0044391	ribosomal subunit	cellular_component	0.70052	1	1	813	18	10234	1	PITG_04334	0
GO:0005253	anion channel activity	molecular_function	0.70063	1	1	813	13	10234	0		1	PITG_08734
GO:0008308	voltage-gated anion channel activity	molecular_function	0.70063	1	1	813	13	10234	0		1	PITG_08734
GO:0070588	calcium ion transmembrane transport	biological_process	0.70148	1	1	813	12	10234	0		1	PITG_11139
GO:0009250	glucan biosynthetic process	biological_process	0.703	1	1	813	12	10234	0		1	PITG_09964
GO:0044459	plasma membrane part	cellular_component	0.70365	1	3	813	42	10234	0		3	PITG_05615,PITG_07973,PITG_06731
GO:0032991	macromolecular complex	cellular_component	0.70556	1	63	813	858	10234	41	PITG_22323,Novel01178,Novel01103,PITG_17365,Novel01541,PITG_02593,Novel01524,PITG_01019,PITG_03956,PITG_02564,PITG_03768,PITG_20903,PITG_18054,Novel01394,Novel00373,Novel00173,PITG_03423,Novel01105,PITG_19280,PITG_14730,PITG_03818,PITG_06636,PITG_20688,PITG_17723,PITG_04487,PITG_06262,PITG_12292,PITG_19608,PITG_14286,Novel01157,Novel01297,Novel01352,PITG_09866,PITG_07327,PITG_12931,PITG_05512,PIT…	22	PITG_03626,PITG_12462,Novel00987,PITG_03700,PITG_12153,PITG_05631,PITG_03657,PITG_02343,PITG_07286,PITG_01477,Novel01214,PITG_07055,PITG_18538,PITG_03598,PITG_07985,PITG_07973,PITG_02796,PITG_02526,PITG_02292,PITG_06402,PITG_18025,PITG_05381
GO:0072329	monocarboxylic acid catabolic process	biological_process	0.70643	1	1	813	12	10234	0		1	PITG_10430
GO:0004871	signal transducer activity	molecular_function	0.70865	1	7	813	89	10234	3	PITG_06733,Novel01394,Novel01759	4	PITG_13826,PITG_01136,PITG_10888,PITG_00896
GO:0046907	intracellular transport	biological_process	0.71018	1	12	813	178	10234	9	Novel01103,PITG_18718,Novel00173,PITG_18755,PITG_21176,PITG_01082,PITG_03555,PITG_09450,PITG_07838	3	PITG_15621,PITG_17016,Novel01214
GO:0048878	chemical homeostasis	biological_process	0.71075	1	1	813	14	10234	0		1	PITG_03966
GO:0016579	protein deubiquitination	biological_process	0.71372	1	2	813	26	10234	1	PITG_12764	1	PITG_02546
GO:0070646	protein modification by small protein removal	biological_process	0.71372	1	2	813	26	10234	1	PITG_12764	1	PITG_02546
GO:0010564	regulation of cell cycle process	biological_process	0.71577	1	1	813	15	10234	1	Novel01352	0
GO:0008171	O-methyltransferase activity	molecular_function	0.71588	1	1	813	20	10234	1	PITG_00663	0
GO:0042559	pteridine-containing compound biosynthetic process	biological_process	0.71781	1	2	813	39	10234	2	PITG_01065,PITG_18545	0
GO:0015932	nucleobase-containing compound transmembrane transporter activity	molecular_function	0.72074	1	1	813	15	10234	0		1	PITG_02036
GO:0000280	nuclear division	biological_process	0.722	1	2	813	31	10234	2	Novel01881,Novel01352	0
GO:0065004	protein-DNA complex assembly	biological_process	0.7228	1	1	813	23	10234	1	Novel01541	0
GO:0071824	protein-DNA complex subunit organization	biological_process	0.7228	1	1	813	23	10234	1	Novel01541	0
GO:0005852	eukaryotic translation initiation factor 3 complex	cellular_component	0.72449	1	1	813	15	10234	1	PITG_03956	0
GO:0072330	monocarboxylic acid biosynthetic process	biological_process	0.72526	1	3	813	44	10234	1	PITG_03599	2	PITG_18706,PITG_18025
GO:0005938	cell cortex	cellular_component	0.72526	1	1	813	14	10234	1	Novel01178	0
GO:0005815	microtubule organizing center	cellular_component	0.72804	1	1	813	14	10234	1	Novel01881	0
GO:0016645	oxidoreductase activity, acting on the CH-NH group of donors	molecular_function	0.72826	1	2	813	37	10234	2	PITG_01761,PITG_18545	0
GO:0016042	lipid catabolic process	biological_process	0.72929	1	1	813	14	10234	0		1	PITG_10430
GO:0000070	mitotic sister chromatid segregation	biological_process	0.72946	1	1	813	15	10234	1	Novel01352	0
GO:0000819	sister chromatid segregation	biological_process	0.72946	1	1	813	15	10234	1	Novel01352	0
GO:0072525	pyridine-containing compound biosynthetic process	biological_process	0.7297	1	1	813	15	10234	0		1	PITG_06783
GO:0005667	transcription factor complex	cellular_component	0.72971	1	1	813	15	10234	1	Novel01105	0
GO:0004721	phosphoprotein phosphatase activity	molecular_function	0.73055	1	6	813	93	10234	2	PITG_01849,PITG_01848	4	PITG_05381,PITG_00887,PITG_13444,PITG_02292
GO:0016782	transferase activity, transferring sulfur-containing groups	molecular_function	0.73076	1	1	813	14	10234	0		1	PITG_03860
GO:0016023	cytoplasmic membrane-bounded vesicle	cellular_component	0.7323	1	1	813	14	10234	1	Novel01103	0
GO:0031988	membrane-bounded vesicle	cellular_component	0.7323	1	1	813	14	10234	1	Novel01103	0
GO:0098800	inner mitochondrial membrane protein complex	cellular_component	0.73297	1	1	813	18	10234	1	Novel01356	0
GO:0016773	phosphotransferase activity, alcohol group as acceptor	molecular_function	0.73325	1	45	813	561	10234	20	PITG_22529,PITG_21185,PITG_10488,PITG_14626,PITG_03672,PITG_04010,PITG_16813,Novel01759,PITG_14968,PITG_02565,PITG_08957,PITG_17778,PITG_15611,Novel01394,PITG_16916,PITG_04910,PITG_08471,PITG_07968,PITG_04348,PITG_00115	25	PITG_09393,PITG_13826,PITG_12841,PITG_19589,PITG_06223,PITG_06016,PITG_06288,PITG_08900,PITG_03598,PITG_06480,PITG_07055,PITG_19875,PITG_15256,PITG_08042,PITG_15616,PITG_07286,PITG_04478,PITG_10010,PITG_00896,PITG_08968,PITG_03658,PITG_07978,PITG_11803,PITG_11728,PITG_21313
GO:0006979	response to oxidative stress	biological_process	0.73536	1	1	813	16	10234	1	PITG_05579	0
GO:0035251	UDP-glucosyltransferase activity	molecular_function	0.73565	1	1	813	13	10234	0		1	PITG_09964
GO:0042325	regulation of phosphorylation	biological_process	0.73665	1	2	813	30	10234	0		2	PITG_16680,PITG_06963
GO:0016054	organic acid catabolic process	biological_process	0.73681	1	2	813	29	10234	1	PITG_01761	1	PITG_10430
GO:0046395	carboxylic acid catabolic process	biological_process	0.73681	1	2	813	29	10234	1	PITG_01761	1	PITG_10430
GO:0042558	pteridine-containing compound metabolic process	biological_process	0.73746	1	2	813	40	10234	2	PITG_01065,PITG_18545	0
GO:0043207	response to external biotic stimulus	biological_process	0.73826	1	1	813	14	10234	1	Novel01624	0
GO:0051707	response to other organism	biological_process	0.73826	1	1	813	14	10234	1	Novel01624	0
GO:0098542	defense response to other organism	biological_process	0.73826	1	1	813	14	10234	1	Novel01624	0
GO:1901606	alpha-amino acid catabolic process	biological_process	0.73871	1	1	813	16	10234	1	PITG_01761	0
GO:1990204	oxidoreductase complex	cellular_component	0.74074	1	1	813	16	10234	1	Novel01356	0
GO:0031329	regulation of cellular catabolic process	biological_process	0.74076	1	1	813	16	10234	1	Novel01352	0
GO:0006631	fatty acid metabolic process	biological_process	0.74106	1	3	813	44	10234	0		3	PITG_10430,PITG_18706,PITG_18025
GO:0006754	ATP biosynthetic process	biological_process	0.74246	1	5	813	70	10234	1	Novel01524	4	PITG_02356,PITG_05537,PITG_22124,PITG_11139
GO:0015297	antiporter activity	molecular_function	0.74412	1	2	813	30	10234	0		2	PITG_13544,PITG_03966
GO:0003887	DNA-directed DNA polymerase activity	molecular_function	0.74629	1	2	813	28	10234	1	PITG_09450	1	PITG_15505
GO:0035335	peptidyl-tyrosine dephosphorylation	biological_process	0.74646	1	2	813	35	10234	2	PITG_01849,PITG_01848	0
GO:0031410	cytoplasmic vesicle	cellular_component	0.75308	1	1	813	15	10234	1	Novel01103	0
GO:0031982	vesicle	cellular_component	0.75308	1	1	813	15	10234	1	Novel01103	0
GO:0004428	obsolete inositol or phosphatidylinositol kinase activity	molecular_function	0.75405	1	1	813	14	10234	0		1	PITG_07286
GO:0045454	cell redox homeostasis	biological_process	0.75592	1	3	813	54	10234	1	PITG_04601	2	PITG_09723,PITG_03909
GO:0016860	intramolecular oxidoreductase activity	molecular_function	0.75717	1	1	813	17	10234	0		1	PITG_13116
GO:1901681	sulfur compound binding	molecular_function	0.75792	1	1	813	16	10234	0		1	PITG_02740
GO:0006913	nucleocytoplasmic transport	biological_process	0.75925	1	2	813	41	10234	2	PITG_18755,PITG_18718	0
GO:0051169	nuclear transport	biological_process	0.75925	1	2	813	41	10234	2	PITG_18718,PITG_18755	0
GO:0004812	aminoacyl-tRNA ligase activity	molecular_function	0.75937	1	4	813	62	10234	3	PITG_12678,PITG_17153,PITG_07017	1	PITG_12486
GO:0016875	ligase activity, forming carbon-oxygen bonds	molecular_function	0.75937	1	4	813	62	10234	3	PITG_07017,PITG_17153,PITG_12678	1	PITG_12486
GO:0016876	ligase activity, forming aminoacyl-tRNA and related compounds	molecular_function	0.75937	1	4	813	62	10234	3	PITG_07017,PITG_17153,PITG_12678	1	PITG_12486
GO:0022607	cellular component assembly	biological_process	0.76106	1	9	813	143	10234	8	PITG_03956,Novel01541,Novel01352,Novel01881,Novel00359,PITG_14912,PITG_03802,PITG_10819	1	PITG_00688
GO:0006633	fatty acid biosynthetic process	biological_process	0.76242	1	2	813	32	10234	0		2	PITG_18025,PITG_18706
GO:0009987	cellular process	biological_process	0.76293	1	362	813	4594	10234	223	PITG_13016,PITG_01062,PITG_01215,Novel01514,PITG_18755,PITG_06263,PITG_05309,PITG_00051,PITG_06632,PITG_08297,Novel01581,PITG_07024,PITG_01065,PITG_14136,PITG_04910,Novel01105,PITG_10445,PITG_17365,PITG_09342,PITG_01029,Novel01524,PITG_14123,PITG_07099,Novel01352,PITG_06706,PITG_10166,PITG_15778,PITG_08958,PITG_01608,PITG_18188,Novel01356,PITG_10452,PITG_01761,PITG_18718,PITG_05733,PITG_17508,PIT…	139	PITG_19589,PITG_18377,PITG_13826,Novel01647,PITG_06288,PITG_13116,PITG_13011,PITG_06852,PITG_01370,PITG_05498,PITG_02786,PITG_22685,PITG_19875,PITG_23158,PITG_07084,PITG_00625,PITG_03410,PITG_11674,PITG_00991,PITG_03725,PITG_05537,PITG_02805,PITG_06560,PITG_15791,PITG_22124,PITG_02581,PITG_01477,Novel00941,PITG_00636,PITG_18538,PITG_11536,PITG_10210,PITG_20970,PITG_22364,PITG_09393,PITG_02546,PIT…
GO:0009063	cellular amino acid catabolic process	biological_process	0.76367	1	1	813	17	10234	1	PITG_01761	0
GO:0098772	molecular function regulator	molecular_function	0.76478	1	8	813	118	10234	4	PITG_14891,PITG_00058,PITG_07017,PITG_14286	4	PITG_07567,Novel01562,Novel00727,PITG_03318
GO:0015662	ATPase activity, coupled to transmembrane movement of ions, phosphorylative mechanism	molecular_function	0.76833	1	4	813	56	10234	0		4	PITG_11139,PITG_02356,PITG_22124,PITG_05537
GO:0005249	voltage-gated potassium channel activity	molecular_function	0.7687	1	2	813	34	10234	0		2	PITG_07973,PITG_20109
GO:0008076	voltage-gated potassium channel complex	cellular_component	0.77211	1	1	813	18	10234	0		1	PITG_07973
GO:0034705	potassium channel complex	cellular_component	0.77211	1	1	813	18	10234	0		1	PITG_07973
GO:0046527	glucosyltransferase activity	molecular_function	0.77257	1	1	813	15	10234	0		1	PITG_09964
GO:0000271	polysaccharide biosynthetic process	biological_process	0.77274	1	1	813	16	10234	0		1	PITG_09964
GO:0033692	cellular polysaccharide biosynthetic process	biological_process	0.77274	1	1	813	16	10234	0		1	PITG_09964
GO:0000323	lytic vacuole	cellular_component	0.7734	1	1	813	17	10234	1	PITG_17508	0
GO:0005764	lysosome	cellular_component	0.7734	1	1	813	17	10234	1	PITG_17508	0
GO:0007040	lysosome organization	biological_process	0.7734	1	1	813	17	10234	1	PITG_17508	0
GO:0080171	lytic vacuole organization	biological_process	0.7734	1	1	813	17	10234	1	PITG_17508	0
GO:0051539	4 iron, 4 sulfur cluster binding	molecular_function	0.77452	1	1	813	19	10234	0		1	PITG_06783
GO:0008236	serine-type peptidase activity	molecular_function	0.77563	1	6	813	98	10234	2	PITG_13655,PITG_00691	4	PITG_04457,PITG_03898,PITG_10284,PITG_03409
GO:0017171	serine hydrolase activity	molecular_function	0.77563	1	6	813	98	10234	2	PITG_13655,PITG_00691	4	PITG_03898,PITG_10284,PITG_03409,PITG_04457
GO:0005525	GTP binding	molecular_function	0.77673	1	10	813	155	10234	9	PITG_13380,PITG_08681,PITG_03336,PITG_18421,PITG_16792,PITG_17404,PITG_11198,PITG_20213,PITG_18718	1	PITG_19247
GO:0019001	guanyl nucleotide binding	molecular_function	0.77673	1	10	813	155	10234	9	PITG_20213,PITG_18718,PITG_16792,PITG_17404,PITG_11198,PITG_18421,PITG_03336,PITG_13380,PITG_08681	1	PITG_19247
GO:0032561	guanyl ribonucleotide binding	molecular_function	0.77673	1	10	813	155	10234	9	PITG_03336,PITG_18421,PITG_08681,PITG_13380,PITG_18718,PITG_20213,PITG_11198,PITG_17404,PITG_16792	1	PITG_19247
GO:0022406	membrane docking	biological_process	0.77733	1	1	813	17	10234	1	Novel01178	0
GO:0048278	vesicle docking	biological_process	0.77733	1	1	813	17	10234	1	Novel01178	0
GO:0006184	obsolete GTP catabolic process	biological_process	0.77737	1	4	813	59	10234	3	PITG_18718,PITG_03336,PITG_08681	1	PITG_19247
GO:0048015	phosphatidylinositol-mediated signaling	biological_process	0.77761	1	1	813	15	10234	0		1	PITG_07286
GO:0016814	hydrolase activity, acting on carbon-nitrogen (but not peptide) bonds, in cyclic amidines	molecular_function	0.77983	1	1	813	19	10234	1	Novel01105	0
GO:0051056	regulation of small GTPase mediated signal transduction	biological_process	0.78064	1	1	813	16	10234	0		1	PITG_07567
GO:0006664	glycolipid metabolic process	biological_process	0.78086	1	2	813	33	10234	1	Novel01297	1	PITG_17016
GO:0019220	regulation of phosphate metabolic process	biological_process	0.78123	1	2	813	33	10234	0		2	PITG_06963,PITG_16680
GO:0051174	regulation of phosphorus metabolic process	biological_process	0.78123	1	2	813	33	10234	0		2	PITG_06963,PITG_16680
GO:0044763	single-organism cellular process	biological_process	0.78181	1	189	813	2406	10234	99	PITG_18188,PITG_01608,PITG_18545,Novel00402,PITG_10452,PITG_07838,PITG_01761,PITG_06757,Novel01352,PITG_15778,PITG_11116,PITG_14911,PITG_13402,Novel01759,PITG_18718,PITG_05733,PITG_17508,PITG_05385,Novel01881,PITG_12946,PITG_03423,PITG_07162,PITG_05374,PITG_09536,Novel01394,Novel00359,PITG_04601,Novel01178,Novel00674,Novel01514,PITG_18755,PITG_05309,Novel01624,Novel01581,PITG_07024,PITG_01065,PIT…	90	PITG_13005,PITG_03724,PITG_00991,PITG_03725,PITG_20251,PITG_05537,PITG_21110,PITG_04709,PITG_11139,PITG_01477,PITG_08734,PITG_00636,PITG_18538,PITG_17016,PITG_16680,PITG_02805,PITG_22124,PITG_21313,PITG_01136,PITG_10430,PITG_18377,PITG_09964,PITG_13826,PITG_13116,PITG_06402,PITG_13011,PITG_06852,PITG_07973,PITG_22685,PITG_23158,PITG_00721,PITG_01370,PITG_02786,PITG_03657,PITG_03410,PITG_04441,PIT…
GO:0045892	negative regulation of transcription, DNA-templated	biological_process	0.78197	1	1	813	19	10234	1	Novel00356	0
GO:0051253	negative regulation of RNA metabolic process	biological_process	0.78197	1	1	813	19	10234	1	Novel00356	0
GO:1902679	negative regulation of RNA biosynthetic process	biological_process	0.78197	1	1	813	19	10234	1	Novel00356	0
GO:1903507	negative regulation of nucleic acid-templated transcription	biological_process	0.78197	1	1	813	19	10234	1	Novel00356	0
GO:0009607	response to biotic stimulus	biological_process	0.7826	1	1	813	16	10234	1	Novel01624	0
GO:0016071	mRNA metabolic process	biological_process	0.78277	1	4	813	69	10234	4	Novel01297,Novel00359,PITG_16107,PITG_03764	0
GO:0009311	oligosaccharide metabolic process	biological_process	0.78305	1	2	813	32	10234	1	Novel01297	1	Novel00426
GO:0006629	lipid metabolic process	biological_process	0.78368	1	18	813	249	10234	4	Novel01297,PITG_17508,PITG_01991,PITG_15778	14	PITG_05413,PITG_02679,PITG_20385,PITG_10430,PITG_11965,PITG_00896,PITG_05669,PITG_18706,PITG_17016,PITG_05419,PITG_18025,PITG_05507,PITG_07286,PITG_01860
GO:0048519	negative regulation of biological process	biological_process	0.78574	1	3	813	54	10234	3	Novel01352,PITG_09439,Novel00356	0
GO:0004488	methylenetetrahydrofolate dehydrogenase (NADP+) activity	molecular_function	0.78893	1	1	813	24	10234	1	PITG_18545	0
GO:0004518	nuclease activity	molecular_function	0.78996	1	8	813	121	10234	7	PITG_20903,PITG_04887,PITG_03764,PITG_02564,PITG_15529,Novel01297,PITG_13300	1	PITG_15505
GO:0015931	nucleobase-containing compound transport	biological_process	0.79101	1	1	813	18	10234	0		1	PITG_02036
GO:0045934	negative regulation of nucleobase-containing compound metabolic process	biological_process	0.79216	1	1	813	20	10234	1	Novel00356	0
GO:0003674	molecular_function	molecular_function	0.79582	1	721	813	9107	10234	446	PITG_03555,PITG_04348,PITG_08233,PITG_13582,PITG_21743,PITG_01498,PITG_01072,PITG_15175,PITG_04226,PITG_01848,PITG_18054,PITG_17383,Novel00483,PITG_08173,PITG_02303,PITG_02565,PITG_08045,PITG_03791,PITG_12357,PITG_12749,PITG_00748,PITG_15492,PITG_03855,Novel00261,PITG_19742,PITG_18870,Novel00674,PITG_08441,PITG_10095,Novel00852,PITG_03423,PITG_18777,PITG_03956,PITG_00668,PITG_00965,PITG_02564,PIT…	275	PITG_02679,PITG_15942,PITG_13391,PITG_03657,PITG_00721,PITG_06402,PITG_11373,PITG_09855,PITG_14441,PITG_10292,PITG_14532,PITG_09194,PITG_10845,PITG_10430,PITG_00333,PITG_17033,PITG_16680,PITG_17016,PITG_11138,PITG_08734,PITG_22333,PITG_20251,PITG_03409,PITG_02007,PITG_04709,PITG_03724,PITG_02642,PITG_08900,PITG_03243,PITG_06864,PITG_02497,PITG_03658,PITG_04603,PITG_00880,PITG_06963,PITG_00896,PIT…
GO:0015085	calcium ion transmembrane transporter activity	molecular_function	0.79614	1	1	813	16	10234	0		1	PITG_11139
GO:0051649	establishment of localization in cell	biological_process	0.79732	1	13	813	203	10234	10	PITG_07838,PITG_03555,PITG_09450,PITG_21176,PITG_01082,PITG_18755,Novel00173,Novel01178,Novel01103,PITG_18718	3	Novel01214,PITG_17016,PITG_15621
GO:0048017	inositol lipid-mediated signaling	biological_process	0.79888	1	1	813	16	10234	0		1	PITG_07286
GO:0009145	purine nucleoside triphosphate biosynthetic process	biological_process	0.79903	1	5	813	76	10234	1	Novel01524	4	PITG_22124,PITG_05537,PITG_02356,PITG_11139
GO:0009201	ribonucleoside triphosphate biosynthetic process	biological_process	0.79903	1	5	813	76	10234	1	Novel01524	4	PITG_11139,PITG_05537,PITG_22124,PITG_02356
GO:0009206	purine ribonucleoside triphosphate biosynthetic process	biological_process	0.79903	1	5	813	76	10234	1	Novel01524	4	PITG_11139,PITG_05537,PITG_22124,PITG_02356
GO:0048285	organelle fission	biological_process	0.79932	1	2	813	37	10234	2	Novel01352,Novel01881	0
GO:0019725	cellular homeostasis	biological_process	0.79969	1	3	813	58	10234	1	PITG_04601	2	PITG_03909,PITG_09723
GO:0033903	obsolete endo-1,3(4)-beta-glucanase activity	molecular_function	0.80065	1	1	813	17	10234	1	PITG_03533	0
GO:0034061	DNA polymerase activity	molecular_function	0.80083	1	2	813	32	10234	1	PITG_09450	1	PITG_15505
GO:0009142	nucleoside triphosphate biosynthetic process	biological_process	0.80486	1	5	813	77	10234	1	Novel01524	4	PITG_11139,PITG_02356,PITG_22124,PITG_05537
GO:0010558	negative regulation of macromolecule biosynthetic process	biological_process	0.80495	1	1	813	22	10234	1	Novel00356	0
GO:2000113	negative regulation of cellular macromolecule biosynthetic process	biological_process	0.80495	1	1	813	22	10234	1	Novel00356	0
GO:0044782	cilium organization	biological_process	0.80633	1	1	813	17	10234	1	PITG_07838	0
GO:0007186	G-protein coupled receptor signaling pathway	biological_process	0.8066	1	2	813	33	10234	1	PITG_06733	1	PITG_00896
GO:0009894	regulation of catabolic process	biological_process	0.80739	1	1	813	19	10234	1	Novel01352	0
GO:1903509	liposaccharide metabolic process	biological_process	0.80788	1	2	813	36	10234	1	Novel01297	1	PITG_17016
GO:0052736	beta-glucanase activity	molecular_function	0.80812	1	1	813	18	10234	1	PITG_03533	0
GO:0052861	glucan endo-1,3-beta-glucanase activity, C-3 substituted reducing group	molecular_function	0.80812	1	1	813	18	10234	1	PITG_03533	0
GO:0052862	glucan endo-1,4-beta-glucanase activity, C-3 substituted reducing group	molecular_function	0.80812	1	1	813	18	10234	1	PITG_03533	0
GO:0016706	oxidoreductase activity, acting on paired donors, with incorporation or reduction of molecular oxygen, 2-oxoglutarate as one donor, and incorporation of one atom each of oxygen into both donors	molecular_function	0.80981	1	2	813	37	10234	1	PITG_04064	1	PITG_03327
GO:0016209	antioxidant activity	molecular_function	0.8099	1	2	813	40	10234	2	PITG_05579,PITG_15492	0
GO:0031300	intrinsic component of organelle membrane	cellular_component	0.81216	1	2	813	36	10234	0		2	PITG_00952,PITG_17016
GO:0003774	motor activity	molecular_function	0.81418	1	9	813	125	10234	1	PITG_03423	8	PITG_01477,PITG_02343,PITG_02526,PITG_12153,PITG_02796,PITG_05631,PITG_07985,PITG_03657
GO:0016307	phosphatidylinositol phosphate kinase activity	molecular_function	0.81462	1	1	813	18	10234	0		1	PITG_00896
GO:0009890	negative regulation of biosynthetic process	biological_process	0.81637	1	1	813	23	10234	1	Novel00356	0
GO:0031327	negative regulation of cellular biosynthetic process	biological_process	0.81637	1	1	813	23	10234	1	Novel00356	0
GO:0051172	negative regulation of nitrogen compound metabolic process	biological_process	0.81637	1	1	813	23	10234	1	Novel00356	0
GO:0007033	vacuole organization	biological_process	0.81788	1	1	813	20	10234	1	PITG_17508	0
GO:0061695	transferase complex, transferring phosphorus-containing groups	cellular_component	0.81813	1	3	813	49	10234	1	Novel01105	2	PITG_07286,PITG_03598
GO:0000151	ubiquitin ligase complex	cellular_component	0.82107	1	1	813	18	10234	1	Novel01352	0
GO:1902531	regulation of intracellular signal transduction	biological_process	0.82224	1	1	813	19	10234	0		1	PITG_07567
GO:0016811	hydrolase activity, acting on carbon-nitrogen (but not peptide) bonds, in linear amides	molecular_function	0.8233	1	1	813	21	10234	0		1	PITG_00636
GO:0004725	protein tyrosine phosphatase activity	molecular_function	0.82418	1	2	813	41	10234	2	PITG_01848,PITG_01849	0
GO:0004185	serine-type carboxypeptidase activity	molecular_function	0.82526	1	1	813	20	10234	0		1	PITG_03409
GO:0006814	sodium ion transport	biological_process	0.82687	1	1	813	20	10234	0		1	PITG_03966
GO:0051726	regulation of cell cycle	biological_process	0.82902	1	3	813	65	10234	1	Novel01352	2	PITG_06963,PITG_16680
GO:0006066	alcohol metabolic process	biological_process	0.82912	1	1	813	20	10234	1	PITG_18361	0
GO:0004650	polygalacturonase activity	molecular_function	0.83277	1	1	813	24	10234	1	PITG_10880	0
GO:0046834	lipid phosphorylation	biological_process	0.83404	1	2	813	34	10234	0		2	PITG_00896,PITG_07286
GO:0046854	phosphatidylinositol phosphorylation	biological_process	0.83404	1	2	813	34	10234	0		2	PITG_07286,PITG_00896
GO:0030286	dynein complex	cellular_component	0.83832	1	2	813	31	10234	1	PITG_03423	1	PITG_02526
GO:0008289	lipid binding	molecular_function	0.84043	1	10	813	163	10234	7	PITG_13597,PITG_22016,PITG_06632,PITG_18252,PITG_06757,PITG_21185,PITG_21351	3	PITG_01477,PITG_09021,PITG_17033
GO:0060589	nucleoside-triphosphatase regulator activity	molecular_function	0.84262	1	2	813	38	10234	1	PITG_07017	1	Novel00727
GO:0004672	protein kinase activity	molecular_function	0.8428	1	34	813	456	10234	19	Novel01759,PITG_14968,PITG_08957,PITG_02565,PITG_16813,PITG_03672,PITG_22529,PITG_10488,PITG_14626,PITG_21185,PITG_04348,PITG_00115,PITG_07968,PITG_08471,PITG_04910,PITG_16916,PITG_15611,PITG_17778,Novel01394	15	PITG_06480,PITG_08900,PITG_06288,PITG_13826,PITG_19589,PITG_06223,PITG_08968,PITG_07978,PITG_11728,PITG_04478,PITG_19875,PITG_07055,PITG_15256,PITG_08042,PITG_15616
GO:0030234	enzyme regulator activity	molecular_function	0.8429	1	5	813	88	10234	4	PITG_14891,PITG_14286,PITG_07017,PITG_00058	1	Novel00727
GO:0005244	voltage-gated ion channel activity	molecular_function	0.84343	1	3	813	54	10234	0		3	PITG_20109,PITG_07973,PITG_08734
GO:0022832	voltage-gated channel activity	molecular_function	0.84343	1	3	813	54	10234	0		3	PITG_08734,PITG_07973,PITG_20109
GO:0051641	cellular localization	biological_process	0.84497	1	13	813	212	10234	10	Novel00173,Novel01178,PITG_18718,Novel01103,PITG_07838,PITG_03555,PITG_09450,PITG_21176,PITG_01082,PITG_18755	3	PITG_15621,Novel01214,PITG_17016
GO:0005777	peroxisome	cellular_component	0.84544	1	1	813	21	10234	0		1	PITG_10430
GO:0042579	microbody	cellular_component	0.84544	1	1	813	21	10234	0		1	PITG_10430
GO:0030030	cell projection organization	biological_process	0.8463	1	1	813	20	10234	1	PITG_07838	0
GO:0008565	protein transporter activity	molecular_function	0.84633	1	2	813	41	10234	2	PITG_21176,PITG_03555	0
GO:0005773	vacuole	cellular_component	0.84662	1	1	813	21	10234	1	PITG_17508	0
GO:0044265	cellular macromolecule catabolic process	biological_process	0.84755	1	5	813	88	10234	4	PITG_03764,PITG_09042,PITG_12764,Novel01352	1	PITG_02546
GO:0004221	obsolete ubiquitin thiolesterase activity	molecular_function	0.84782	1	2	813	37	10234	1	PITG_12764	1	PITG_02546
GO:0004348	glucosylceramidase activity	molecular_function	0.85223	1	1	813	22	10234	1	PITG_17508	0
GO:1902600	hydrogen ion transmembrane transport	biological_process	0.85231	1	1	813	27	10234	1	Novel01524	0
GO:0022843	voltage-gated cation channel activity	molecular_function	0.85264	1	2	813	40	10234	0		2	PITG_20109,PITG_07973
GO:0004197	cysteine-type endopeptidase activity	molecular_function	0.85305	1	2	813	38	10234	0		2	PITG_02423,PITG_03020
GO:0043566	structure-specific DNA binding	molecular_function	0.85803	1	1	813	23	10234	0		1	PITG_02805
GO:0036459	ubiquitinyl hydrolase activity	molecular_function	0.8589	1	2	813	38	10234	1	PITG_12764	1	PITG_02546
GO:0006887	exocytosis	biological_process	0.85894	1	1	813	22	10234	1	Novel01178	0
GO:0005783	endoplasmic reticulum	cellular_component	0.85945	1	4	813	77	10234	1	Novel01352	3	PITG_17016,PITG_15621,PITG_00952
GO:0042625	ATPase activity, coupled to transmembrane movement of ions	molecular_function	0.86056	1	4	813	69	10234	0		4	PITG_11139,PITG_02356,PITG_05537,PITG_22124
GO:0004222	metalloendopeptidase activity	molecular_function	0.86221	1	2	813	40	10234	1	PITG_18055	1	PITG_06937
GO:0031090	organelle membrane	cellular_component	0.8623	1	10	813	173	10234	6	Novel01356,PITG_05511,PITG_14911,Novel00173,PITG_00265,Novel01103	4	Novel01214,PITG_17016,PITG_00952,PITG_21110
GO:0016763	transferase activity, transferring pentosyl groups	molecular_function	0.86257	1	1	813	23	10234	1	PITG_03493	0
GO:0001076	transcription factor activity, RNA polymerase II transcription factor binding	molecular_function	0.86346	1	1	813	26	10234	1	Novel01394	0
GO:0001104	RNA polymerase II transcription cofactor activity	molecular_function	0.86346	1	1	813	26	10234	1	Novel01394	0
GO:0016592	mediator complex	cellular_component	0.86346	1	1	813	26	10234	1	Novel01394	0
GO:0004601	peroxidase activity	molecular_function	0.86467	1	1	813	25	10234	1	PITG_05579	0
GO:0007049	cell cycle	biological_process	0.86517	1	6	813	118	10234	3	Novel01881,Novel01352,PITG_00115	3	PITG_06963,Novel01259,PITG_16680
GO:0016469	proton-transporting two-sector ATPase complex	cellular_component	0.86595	1	1	813	28	10234	1	Novel01524	0
GO:0032940	secretion by cell	biological_process	0.86938	1	1	813	23	10234	1	Novel01178	0
GO:0046903	secretion	biological_process	0.86938	1	1	813	23	10234	1	Novel01178	0
GO:0016998	cell wall macromolecule catabolic process	biological_process	0.87087	1	1	813	23	10234	1	PITG_03533	0
GO:0004175	endopeptidase activity	molecular_function	0.87107	1	12	813	194	10234	5	PITG_12357,PITG_02623,PITG_13655,PITG_00691,PITG_18055	7	PITG_03898,PITG_10284,PITG_03020,PITG_06937,PITG_02423,PITG_07522,PITG_04457
GO:0048523	negative regulation of cellular process	biological_process	0.87251	1	2	813	47	10234	2	Novel00356,Novel01352	0
GO:0034702	ion channel complex	cellular_component	0.8746	1	1	813	24	10234	0		1	PITG_07973
GO:0034703	cation channel complex	cellular_component	0.8746	1	1	813	24	10234	0		1	PITG_07973
GO:0006643	membrane lipid metabolic process	biological_process	0.87681	1	3	813	59	10234	2	Novel01297,PITG_17508	1	PITG_17016
GO:0008170	N-methyltransferase activity	molecular_function	0.88026	1	2	813	52	10234	2	PITG_08045,PITG_10166	0
GO:0018193	peptidyl-amino acid modification	biological_process	0.88097	1	5	813	111	10234	3	PITG_07099,PITG_00661,PITG_03696	2	PITG_00952,PITG_13826
GO:0051336	regulation of hydrolase activity	biological_process	0.88374	1	1	813	25	10234	0		1	PITG_17137
GO:0007067	mitotic nuclear division	biological_process	0.88376	1	1	813	26	10234	1	Novel01352	0
GO:0006665	sphingolipid metabolic process	biological_process	0.88756	1	1	813	26	10234	1	PITG_17508	0
GO:0008194	UDP-glycosyltransferase activity	molecular_function	0.88967	1	1	813	23	10234	0		1	PITG_09964
GO:0043565	sequence-specific DNA binding	molecular_function	0.88985	1	5	813	94	10234	5	Novel00402,PITG_13196,PITG_20646,PITG_03223,PITG_09849	0
GO:0006505	GPI anchor metabolic process	biological_process	0.89226	1	1	813	25	10234	0		1	PITG_17016
GO:0031072	heat shock protein binding	molecular_function	0.89279	1	2	813	47	10234	2	PITG_08712,PITG_08234	0
GO:0044427	chromosomal part	cellular_component	0.89337	1	3	813	70	10234	2	Novel01541,PITG_15175	1	PITG_12841
GO:0005096	GTPase activator activity	molecular_function	0.89482	1	1	813	24	10234	1	PITG_07017	0
GO:0044036	cell wall macromolecule metabolic process	biological_process	0.89666	1	1	813	26	10234	1	PITG_03533	0
GO:0003924	GTPase activity	molecular_function	0.89819	1	5	813	96	10234	4	PITG_08681,PITG_23113,PITG_18718,PITG_03336	1	PITG_19247
GO:0006468	protein phosphorylation	biological_process	0.89858	1	33	813	465	10234	16	PITG_08471,PITG_04910,PITG_16916,PITG_15611,PITG_17778,PITG_04348,PITG_00115,PITG_07968,PITG_03672,PITG_22529,PITG_10488,PITG_14626,PITG_21185,PITG_14968,PITG_08957,PITG_02565	17	PITG_07055,PITG_19875,PITG_15256,PITG_16680,PITG_08042,PITG_15616,PITG_08968,PITG_07978,PITG_11728,PITG_06963,PITG_04478,PITG_08900,PITG_06288,PITG_13826,PITG_19589,PITG_06223,PITG_06480
GO:0008483	transaminase activity	molecular_function	0.89881	1	1	813	24	10234	1	PITG_03599	0
GO:0030258	lipid modification	biological_process	0.89991	1	3	813	56	10234	0		3	PITG_10430,PITG_00896,PITG_07286
GO:0008484	sulfuric ester hydrolase activity	molecular_function	0.90002	1	1	813	26	10234	1	PITG_06822	0
GO:0042221	response to chemical	biological_process	0.90022	1	2	813	44	10234	2	PITG_05733,Novel00284	0
GO:0033043	regulation of organelle organization	biological_process	0.90098	1	1	813	29	10234	1	Novel01352	0
GO:0016646	oxidoreductase activity, acting on the CH-NH group of donors, NAD or NADP as acceptor	molecular_function	0.90137	1	1	813	34	10234	1	PITG_18545	0
GO:0006886	intracellular protein transport	biological_process	0.90336	1	7	813	135	10234	5	Novel00173,PITG_03555,PITG_21176,Novel01103,PITG_18718	2	Novel01214,PITG_17016
GO:0000375	RNA splicing, via transesterification reactions	biological_process	0.90392	1	1	813	30	10234	1	Novel00359	0
GO:0000377	RNA splicing, via transesterification reactions with bulged adenosine as nucleophile	biological_process	0.90392	1	1	813	30	10234	1	Novel00359	0
GO:0000398	mRNA splicing, via spliceosome	biological_process	0.90392	1	1	813	30	10234	1	Novel00359	0
GO:0070008	serine-type exopeptidase activity	molecular_function	0.90407	1	1	813	26	10234	0		1	PITG_03409
GO:1990234	transferase complex	cellular_component	0.90421	1	5	813	92	10234	3	PITG_09866,Novel01352,Novel01105	2	PITG_07286,PITG_03598
GO:0016787	hydrolase activity	molecular_function	0.90453	1	159	813	2104	10234	96	PITG_15731,PITG_01397,PITG_09792,PITG_10819,PITG_00499,PITG_06827,PITG_03675,PITG_02545,PITG_00227,PITG_13017,PITG_15529,Novel01297,PITG_07311,PITG_04887,PITG_03712,PITG_19281,PITG_00058,PITG_07716,PITG_02478,PITG_23113,PITG_09042,PITG_08026,PITG_13655,PITG_06981,PITG_04141,PITG_00843,PITG_03830,PITG_13282,PITG_03764,PITG_06860,Novel01248,PITG_19656,PITG_11635,PITG_03533,PITG_01849,PITG_09943,PIT…	63	PITG_02344,PITG_03020,PITG_02356,PITG_01164,PITG_13558,PITG_18336,PITG_00887,PITG_02526,PITG_02292,PITG_00245,Novel00995,PITG_14215,PITG_09003,PITG_12153,PITG_03658,PITG_05413,PITG_12356,PITG_04661,PITG_01963,PITG_05631,PITG_10218,PITG_05419,PITG_02343,PITG_05615,PITG_07985,PITG_03898,PITG_06937,PITG_08611,PITG_02423,PITG_13444,PITG_07522,PITG_05381,PITG_02546,PITG_13409,PITG_01267,PITG_03135,PIT…
GO:0031301	integral component of organelle membrane	cellular_component	0.90532	1	1	813	28	10234	0		1	PITG_00952
GO:0098796	membrane protein complex	cellular_component	0.9064	1	7	813	131	10234	4	Novel01103,Novel01524,Novel00173,Novel01356	3	PITG_07286,PITG_07973,Novel01214
GO:0051082	unfolded protein binding	molecular_function	0.90647	1	3	813	67	10234	2	PITG_08234,PITG_08712	1	PITG_05498
GO:1902495	transmembrane transporter complex	cellular_component	0.90676	1	1	813	28	10234	0		1	PITG_07973
GO:0051301	cell division	biological_process	0.90728	1	2	813	46	10234	1	Novel01352	1	PITG_10888
GO:0006511	ubiquitin-dependent protein catabolic process	biological_process	0.90759	1	3	813	63	10234	2	Novel01352,PITG_12764	1	PITG_02546
GO:0019941	modification-dependent protein catabolic process	biological_process	0.90759	1	3	813	63	10234	2	Novel01352,PITG_12764	1	PITG_02546
GO:0043632	modification-dependent macromolecule catabolic process	biological_process	0.90759	1	3	813	63	10234	2	PITG_12764,Novel01352	1	PITG_02546
GO:0008654	phospholipid biosynthetic process	biological_process	0.90875	1	2	813	46	10234	2	Novel01297,PITG_15778	0
GO:0007010	cytoskeleton organization	biological_process	0.91211	1	3	813	64	10234	2	Novel01881,PITG_18755	1	PITG_06402
GO:0010468	regulation of gene expression	biological_process	0.91232	1	26	813	410	10234	19	PITG_09849,Novel00284,PITG_12749,PITG_16939,Novel00402,Novel01394,Novel01545,PITG_03956,PITG_14596,PITG_07057,Novel00356,PITG_17070,PITG_18813,PITG_03223,PITG_15175,PITG_06748,PITG_09439,PITG_20646,PITG_13196	7	PITG_11536,PITG_16680,PITG_13826,PITG_12841,PITG_02526,PITG_11803,PITG_07366
GO:0007264	small GTPase mediated signal transduction	biological_process	0.9127	1	3	813	78	10234	1	PITG_18718	2	PITG_07567,PITG_03318
GO:0035556	intracellular signal transduction	biological_process	0.91355	1	8	813	148	10234	4	Novel01759,Novel01514,Novel01394,PITG_18718	4	PITG_07567,PITG_07286,PITG_13826,PITG_03318
GO:0030695	GTPase regulator activity	molecular_function	0.91424	1	1	813	27	10234	1	PITG_07017	0
GO:0016591	DNA-directed RNA polymerase II, holoenzyme	cellular_component	0.9149	1	1	813	27	10234	1	Novel01105	0
GO:0000226	microtubule cytoskeleton organization	biological_process	0.91638	1	1	813	27	10234	1	Novel01881	0
GO:0022402	cell cycle process	biological_process	0.91662	1	2	813	50	10234	2	Novel01352,Novel01881	0
GO:0000988	transcription factor activity, protein binding	molecular_function	0.91742	1	2	813	53	10234	2	Novel00284,Novel01394	0
GO:0008234	cysteine-type peptidase activity	molecular_function	0.91756	1	8	813	144	10234	4	Novel00739,PITG_12764,Novel00084,Novel01248	4	PITG_03020,PITG_02546,PITG_02423,PITG_00245
GO:0051128	regulation of cellular component organization	biological_process	0.91803	1	1	813	32	10234	1	Novel01352	0
GO:0005543	phospholipid binding	molecular_function	0.91856	1	7	813	138	10234	5	PITG_06632,PITG_21351,PITG_21185,PITG_06757,PITG_18252	2	PITG_17033,PITG_01477
GO:0030117	membrane coat	cellular_component	0.91934	1	1	813	27	10234	1	Novel01103	0
GO:0048475	coated membrane	cellular_component	0.91934	1	1	813	27	10234	1	Novel01103	0
GO:1990351	transporter complex	cellular_component	0.91943	1	1	813	33	10234	0		1	PITG_07973
GO:0005789	endoplasmic reticulum membrane	cellular_component	0.91997	1	2	813	51	10234	0		2	PITG_00952,PITG_17016
GO:0042175	nuclear outer membrane-endoplasmic reticulum membrane network	cellular_component	0.91997	1	2	813	51	10234	0		2	PITG_00952,PITG_17016
GO:0044432	endoplasmic reticulum part	cellular_component	0.91997	1	2	813	51	10234	0		2	PITG_17016,PITG_00952
GO:0009247	glycolipid biosynthetic process	biological_process	0.92104	1	1	813	29	10234	1	Novel01297	0
GO:0006457	protein folding	biological_process	0.92188	1	5	813	113	10234	4	PITG_03696,PITG_08234,PITG_07099,PITG_08712	1	PITG_05498
GO:0004674	protein serine/threonine kinase activity	molecular_function	0.92325	1	21	813	310	10234	12	PITG_16916,PITG_04910,PITG_03672,PITG_21185,PITG_14626,PITG_17778,PITG_00115,PITG_08957,PITG_04348,PITG_14968,PITG_07968,PITG_16813	9	PITG_08042,PITG_15256,PITG_19875,PITG_07055,PITG_06223,PITG_07978,PITG_11728,PITG_06480,PITG_08968
GO:0044446	intracellular organelle part	cellular_component	0.92367	1	38	813	586	10234	23	PITG_04334,PITG_02592,PITG_05511,Novel01356,Novel01352,PITG_13016,PITG_00265,PITG_14911,PITG_19608,Novel01881,PITG_11198,PITG_16792,Novel01105,PITG_03423,PITG_05445,PITG_02564,Novel01394,Novel00173,PITG_03955,Novel01103,Novel01541,PITG_15175,PITG_02593	15	PITG_12841,PITG_02526,PITG_07985,PITG_21110,PITG_02796,PITG_00952,PITG_02343,PITG_01477,PITG_17016,PITG_12427,Novel01214,PITG_05631,PITG_03657,Novel00987,PITG_12153
GO:0035091	phosphatidylinositol binding	molecular_function	0.92475	1	6	813	123	10234	5	PITG_18252,PITG_06757,PITG_21185,PITG_21351,PITG_06632	1	PITG_01477
GO:0006644	phospholipid metabolic process	biological_process	0.92553	1	5	813	94	10234	2	PITG_15778,Novel01297	3	PITG_17016,PITG_00896,PITG_07286
GO:0009057	macromolecule catabolic process	biological_process	0.92687	1	7	813	137	10234	4	PITG_09042,PITG_03764,Novel01352,PITG_12764	3	PITG_18336,PITG_15791,PITG_02546
GO:0044422	organelle part	cellular_component	0.9278	1	38	813	588	10234	23	Novel01881,PITG_11198,PITG_16792,PITG_14911,PITG_19608,Novel01352,PITG_13016,PITG_00265,PITG_04334,PITG_02592,PITG_05511,Novel01356,Novel01103,Novel01541,PITG_15175,PITG_02593,PITG_03955,PITG_02564,Novel01394,Novel00173,PITG_03423,Novel01105,PITG_05445	15	PITG_07985,PITG_02796,PITG_21110,PITG_00952,PITG_02526,PITG_12841,Novel00987,PITG_12153,PITG_05631,PITG_03657,PITG_02343,PITG_01477,PITG_17016,PITG_12427,Novel01214
GO:0008380	RNA splicing	biological_process	0.92801	1	1	813	34	10234	1	Novel00359	0
GO:0000428	DNA-directed RNA polymerase complex	cellular_component	0.92868	1	1	813	29	10234	1	Novel01105	0
GO:0030880	RNA polymerase complex	cellular_component	0.92868	1	1	813	29	10234	1	Novel01105	0
GO:0055029	nuclear DNA-directed RNA polymerase complex	cellular_component	0.92868	1	1	813	29	10234	1	Novel01105	0
GO:0034637	cellular carbohydrate biosynthetic process	biological_process	0.93103	1	1	813	28	10234	0		1	PITG_09964
GO:0034613	cellular protein localization	biological_process	0.93155	1	7	813	143	10234	5	PITG_03555,Novel00173,Novel01103,PITG_18718,PITG_21176	2	PITG_17016,Novel01214
GO:0070727	cellular macromolecule localization	biological_process	0.93155	1	7	813	143	10234	5	PITG_21176,PITG_18718,Novel01103,Novel00173,PITG_03555	2	Novel01214,PITG_17016
GO:0046467	membrane lipid biosynthetic process	biological_process	0.93156	1	1	813	31	10234	1	Novel01297	0
GO:0008047	enzyme activator activity	molecular_function	0.93174	1	1	813	29	10234	1	PITG_07017	0
GO:2000112	regulation of cellular macromolecule biosynthetic process	biological_process	0.9323	1	25	813	407	10234	18	PITG_13196,PITG_15175,PITG_06748,PITG_20646,PITG_03223,PITG_17070,PITG_18813,Novel00356,PITG_03956,PITG_14596,PITG_07057,Novel01394,Novel01545,PITG_16939,Novel00402,Novel00284,PITG_09849,PITG_12749	7	PITG_07366,PITG_02526,PITG_11803,PITG_12841,PITG_13826,PITG_16680,PITG_11536
GO:0006950	response to stress	biological_process	0.93381	1	16	813	281	10234	7	PITG_05579,PITG_10772,PITG_12561,PITG_12555,PITG_06373,PITG_16907,Novel01624	9	PITG_10284,PITG_11249,PITG_05498,PITG_13826,PITG_20715,PITG_11247,PITG_02805,PITG_22799,PITG_04709
GO:0004521	endoribonuclease activity	molecular_function	0.93432	1	1	813	32	10234	1	PITG_13300	0
GO:0006357	regulation of transcription from RNA polymerase II promoter	biological_process	0.9346	1	1	813	33	10234	1	Novel01394	0
GO:0009889	regulation of biosynthetic process	biological_process	0.93582	1	25	813	409	10234	18	Novel01394,Novel01545,PITG_07057,PITG_03956,PITG_14596,PITG_12749,Novel00284,PITG_09849,Novel00402,PITG_16939,PITG_03223,PITG_13196,PITG_20646,PITG_06748,PITG_15175,Novel00356,PITG_18813,PITG_17070	7	PITG_13826,PITG_12841,PITG_16680,PITG_11536,PITG_07366,PITG_11803,PITG_02526
GO:0010556	regulation of macromolecule biosynthetic process	biological_process	0.93582	1	25	813	409	10234	18	Novel01545,Novel01394,PITG_03956,PITG_14596,PITG_07057,Novel00284,PITG_09849,PITG_12749,PITG_16939,Novel00402,PITG_03223,PITG_13196,PITG_06748,PITG_15175,PITG_20646,Novel00356,PITG_17070,PITG_18813	7	PITG_13826,PITG_12841,PITG_16680,PITG_11536,PITG_07366,PITG_02526,PITG_11803
GO:0031326	regulation of cellular biosynthetic process	biological_process	0.93582	1	25	813	409	10234	18	PITG_15175,PITG_06748,PITG_20646,PITG_13196,PITG_03223,PITG_17070,PITG_18813,Novel00356,PITG_03956,PITG_14596,PITG_07057,Novel01394,Novel01545,PITG_16939,Novel00402,PITG_09849,Novel00284,PITG_12749	7	PITG_07366,PITG_02526,PITG_11803,PITG_12841,PITG_13826,PITG_11536,PITG_16680
GO:0051171	regulation of nitrogen compound metabolic process	biological_process	0.93582	1	25	813	409	10234	18	PITG_13196,PITG_20646,PITG_15175,PITG_06748,PITG_03223,PITG_18813,PITG_17070,Novel00356,PITG_07057,PITG_03956,PITG_14596,Novel01545,Novel01394,Novel00402,PITG_16939,PITG_12749,PITG_09849,Novel00284	7	PITG_07366,PITG_11803,PITG_02526,PITG_12841,PITG_13826,PITG_16680,PITG_11536
GO:0044430	cytoskeletal part	cellular_component	0.93666	1	11	813	186	10234	2	PITG_03423,Novel01881	9	PITG_02343,PITG_02526,Novel00987,PITG_01477,PITG_12153,PITG_07985,PITG_02796,PITG_05631,PITG_03657
GO:0098588	bounding membrane of organelle	cellular_component	0.93814	1	5	813	105	10234	2	Novel00173,Novel01103	3	PITG_00952,PITG_17016,Novel01214
GO:0060255	regulation of macromolecule metabolic process	biological_process	0.93823	1	28	813	451	10234	20	PITG_03223,PITG_06748,PITG_09439,PITG_15175,PITG_20646,PITG_13196,Novel00356,PITG_17070,PITG_18813,Novel01545,Novel01394,Novel01352,PITG_03956,PITG_14596,PITG_07057,Novel00284,PITG_09849,PITG_12749,PITG_16939,Novel00402	8	PITG_06963,PITG_07366,PITG_02526,PITG_11803,PITG_13826,PITG_12841,PITG_11536,PITG_16680
GO:0044257	cellular protein catabolic process	biological_process	0.939	1	3	813	72	10234	2	PITG_12764,Novel01352	1	PITG_02546
GO:0051603	proteolysis involved in cellular protein catabolic process	biological_process	0.939	1	3	813	72	10234	2	PITG_12764,Novel01352	1	PITG_02546
GO:0000278	mitotic cell cycle	biological_process	0.93931	1	1	813	34	10234	1	Novel01352	0
GO:1903047	mitotic cell cycle process	biological_process	0.93931	1	1	813	34	10234	1	Novel01352	0
GO:0006355	regulation of transcription, DNA-templated	biological_process	0.9409	1	24	813	395	10234	17	PITG_07057,PITG_14596,Novel01394,Novel01545,Novel00402,PITG_16939,PITG_12749,Novel00284,PITG_09849,PITG_20646,PITG_15175,PITG_06748,PITG_13196,PITG_03223,PITG_18813,PITG_17070,Novel00356	7	PITG_12841,PITG_13826,PITG_11536,PITG_16680,PITG_07366,PITG_11803,PITG_02526
GO:1903506	regulation of nucleic acid-templated transcription	biological_process	0.9409	1	24	813	395	10234	17	Novel01545,Novel01394,PITG_07057,PITG_14596,PITG_12749,Novel00284,PITG_09849,Novel00402,PITG_16939,PITG_03223,PITG_20646,PITG_06748,PITG_15175,PITG_13196,Novel00356,PITG_18813,PITG_17070	7	PITG_13826,PITG_12841,PITG_11536,PITG_16680,PITG_07366,PITG_11803,PITG_02526
GO:0046488	phosphatidylinositol metabolic process	biological_process	0.94269	1	3	813	66	10234	0		3	PITG_00896,PITG_07286,PITG_17016
GO:0051252	regulation of RNA metabolic process	biological_process	0.9429	1	24	813	396	10234	17	PITG_16939,Novel00402,Novel00284,PITG_09849,PITG_12749,PITG_14596,PITG_07057,Novel01545,Novel01394,PITG_17070,PITG_18813,Novel00356,PITG_06748,PITG_15175,PITG_20646,PITG_13196,PITG_03223	7	PITG_11536,PITG_16680,PITG_12841,PITG_13826,PITG_02526,PITG_11803,PITG_07366
GO:2001141	regulation of RNA biosynthetic process	biological_process	0.9429	1	24	813	396	10234	17	PITG_17070,PITG_18813,Novel00356,PITG_13196,PITG_06748,PITG_15175,PITG_20646,PITG_03223,PITG_16939,Novel00402,PITG_09849,Novel00284,PITG_12749,PITG_14596,PITG_07057,Novel01394,Novel01545	7	PITG_02526,PITG_11803,PITG_07366,PITG_16680,PITG_11536,PITG_12841,PITG_13826
GO:0005102	receptor binding	molecular_function	0.94295	1	1	813	31	10234	1	Novel00419	0
GO:0005216	ion channel activity	molecular_function	0.94339	1	6	813	122	10234	1	PITG_10834	5	PITG_20109,PITG_00185,PITG_07973,PITG_08734,PITG_16682
GO:0015267	channel activity	molecular_function	0.94339	1	6	813	122	10234	1	PITG_10834	5	PITG_07973,PITG_16682,PITG_08734,PITG_20109,PITG_00185
GO:0022803	passive transmembrane transporter activity	molecular_function	0.94339	1	6	813	122	10234	1	PITG_10834	5	PITG_07973,PITG_08734,PITG_16682,PITG_00185,PITG_20109
GO:0022838	substrate-specific channel activity	molecular_function	0.94339	1	6	813	122	10234	1	PITG_10834	5	PITG_16682,PITG_08734,PITG_07973,PITG_00185,PITG_20109
GO:0019219	regulation of nucleobase-containing compound metabolic process	biological_process	0.94538	1	24	813	398	10234	17	PITG_13196,PITG_20646,PITG_06748,PITG_15175,PITG_03223,PITG_18813,PITG_17070,Novel00356,PITG_07057,PITG_14596,Novel01394,Novel01545,Novel00402,PITG_16939,PITG_12749,Novel00284,PITG_09849	7	PITG_07366,PITG_11803,PITG_02526,PITG_12841,PITG_13826,PITG_16680,PITG_11536
GO:0016758	transferase activity, transferring hexosyl groups	molecular_function	0.9483	1	2	813	55	10234	0		2	Novel00426,PITG_09964
GO:0006479	protein methylation	biological_process	0.94962	1	1	813	47	10234	1	PITG_17135	0
GO:0008213	protein alkylation	biological_process	0.94962	1	1	813	47	10234	1	PITG_17135	0
GO:0009966	regulation of signal transduction	biological_process	0.95103	1	1	813	34	10234	0		1	PITG_07567
GO:0006397	mRNA processing	biological_process	0.95271	1	2	813	61	10234	2	Novel00359,PITG_16107	0
GO:0080090	regulation of primary metabolic process	biological_process	0.95398	1	27	813	448	10234	19	PITG_18813,PITG_17070,Novel00356,PITG_20646,PITG_15175,PITG_06748,PITG_13196,PITG_03223,Novel00402,PITG_16939,PITG_12749,Novel00284,PITG_09849,Novel01352,PITG_07057,PITG_03956,PITG_14596,Novel01545,Novel01394	8	PITG_11803,PITG_02526,PITG_07366,PITG_06963,PITG_11536,PITG_16680,PITG_12841,PITG_13826
GO:0015074	DNA integration	biological_process	0.95411	1	15	813	232	10234	10	Novel00402,Novel00906,Novel01356,Novel01208,Novel01157,Novel01548,Novel00120,Novel01890,Novel01881,Novel01545	5	Novel01647,Novel00987,Novel00941,Novel00727,Novel01259
GO:0004180	carboxypeptidase activity	molecular_function	0.95439	1	1	813	34	10234	0		1	PITG_03409
GO:0006366	transcription from RNA polymerase II promoter	biological_process	0.95505	1	2	813	58	10234	2	Novel01394,Novel01105	0
GO:0043412	macromolecule modification	biological_process	0.95508	1	67	813	969	10234	37	PITG_12764,PITG_00558,PITG_08957,PITG_00661,PITG_07327,Novel01352,PITG_14626,PITG_09987,PITG_03696,PITG_01813,PITG_00115,PITG_15611,PITG_17778,PITG_00663,PITG_17135,PITG_01035,PITG_08440,PITG_08045,PITG_14968,PITG_02565,PITG_22529,PITG_09866,PITG_10488,PITG_21185,PITG_03672,PITG_01215,PITG_06263,PITG_07968,PITG_04348,PITG_07099,PITG_12867,PITG_01849,PITG_04226,PITG_08471,PITG_16916,PITG_04910,PIT…	30	PITG_00887,PITG_20204,PITG_06480,PITG_02292,PITG_02497,PITG_08900,PITG_04478,PITG_08968,PITG_02581,PITG_07055,PITG_15256,PITG_16680,PITG_08042,PITG_15616,PITG_00952,PITG_03860,PITG_13826,PITG_19589,PITG_13444,PITG_06223,PITG_05381,PITG_06288,PITG_02546,PITG_06963,PITG_23159,PITG_06429,PITG_11674,PITG_07978,PITG_11728,PITG_19875
GO:0005694	chromosome	cellular_component	0.95529	1	3	813	83	10234	2	PITG_15175,Novel01541	1	PITG_12841
GO:0042592	homeostatic process	biological_process	0.9558	1	4	813	97	10234	1	PITG_04601	3	PITG_03966,PITG_03909,PITG_09723
GO:0016810	hydrolase activity, acting on carbon-nitrogen (but not peptide) bonds	molecular_function	0.95633	1	2	813	60	10234	1	Novel01105	1	PITG_00636
GO:0016769	transferase activity, transferring nitrogenous groups	molecular_function	0.95688	1	1	813	33	10234	1	PITG_03599	0
GO:0019222	regulation of metabolic process	biological_process	0.95739	1	29	813	478	10234	20	PITG_14596,PITG_03956,PITG_07057,Novel01352,Novel01545,Novel01394,PITG_16939,Novel00402,Novel00284,PITG_09849,PITG_12749,PITG_13196,PITG_09439,PITG_06748,PITG_15175,PITG_20646,PITG_03223,PITG_17070,PITG_18813,Novel00356	9	PITG_12841,PITG_13826,PITG_16680,PITG_11536,PITG_07366,PITG_06963,PITG_02526,PITG_11803,PITG_17137
GO:0005875	microtubule associated complex	cellular_component	0.95783	1	5	813	101	10234	1	PITG_03423	4	PITG_02526,PITG_02343,Novel00987,PITG_03657
GO:0031323	regulation of cellular metabolic process	biological_process	0.95835	1	27	813	452	10234	19	PITG_18813,PITG_17070,Novel00356,PITG_20646,PITG_15175,PITG_06748,PITG_13196,PITG_03223,Novel00402,PITG_16939,PITG_12749,PITG_09849,Novel00284,Novel01352,PITG_07057,PITG_14596,PITG_03956,Novel01545,Novel01394	8	PITG_11803,PITG_02526,PITG_07366,PITG_06963,PITG_11536,PITG_16680,PITG_12841,PITG_13826
GO:0065008	regulation of biological quality	biological_process	0.95844	1	6	813	134	10234	1	PITG_04601	5	PITG_03909,Novel01647,PITG_09723,PITG_03966,PITG_10284
GO:0009059	macromolecule biosynthetic process	biological_process	0.95941	1	62	813	964	10234	50	PITG_12535,PITG_16659,Novel00402,PITG_04334,PITG_16939,PITG_12749,Novel00284,PITG_10289,PITG_09450,PITG_09866,PITG_09425,PITG_07057,PITG_06706,PITG_03802,PITG_16658,PITG_03712,PITG_18813,PITG_17070,PITG_08173,Novel01297,Novel00356,Novel01157,PITG_08681,PITG_20646,PITG_00051,PITG_13196,PITG_06636,PITG_04487,PITG_02420,Novel01105,PITG_19280,PITG_16526,PITG_09849,PITG_10445,PITG_11365,PITG_03956,PIT…	12	PITG_18025,PITG_12841,PITG_13826,PITG_09964,PITG_15505,PITG_02526,PITG_04709,PITG_07366,PITG_11536,PITG_16680,PITG_11728,PITG_11803
GO:0006650	glycerophospholipid metabolic process	biological_process	0.95993	1	3	813	71	10234	0		3	PITG_17016,PITG_00896,PITG_07286
GO:0010646	regulation of cell communication	biological_process	0.96002	1	1	813	36	10234	0		1	PITG_07567
GO:0023051	regulation of signaling	biological_process	0.96002	1	1	813	36	10234	0		1	PITG_07567
GO:0034645	cellular macromolecule biosynthetic process	biological_process	0.96075	1	61	813	952	10234	50	PITG_16659,PITG_12535,PITG_04334,PITG_16939,Novel00402,PITG_10289,Novel00284,PITG_12749,PITG_09450,PITG_09425,PITG_09866,PITG_06706,PITG_07057,PITG_03802,PITG_03712,PITG_16658,PITG_17070,PITG_18813,PITG_08173,Novel00356,Novel01297,PITG_08681,Novel01157,PITG_20646,PITG_00051,PITG_06636,PITG_13196,PITG_04487,PITG_02420,PITG_16526,Novel01105,PITG_19280,PITG_10445,PITG_09849,PITG_11365,PITG_03956,PIT…	11	PITG_12841,PITG_13826,PITG_09964,PITG_15505,PITG_02526,PITG_04709,PITG_07366,PITG_11536,PITG_16680,PITG_11803,PITG_11728
GO:0005654	nucleoplasm	cellular_component	0.96122	1	2	813	62	10234	2	Novel01394,Novel01105	0
GO:0044451	nucleoplasm part	cellular_component	0.96122	1	2	813	62	10234	2	Novel01105,Novel01394	0
GO:0098797	plasma membrane protein complex	cellular_component	0.9615	1	1	813	37	10234	0		1	PITG_07973
GO:0046486	glycerolipid metabolic process	biological_process	0.96271	1	3	813	72	10234	0		3	PITG_00896,PITG_07286,PITG_17016
GO:0003712	transcription cofactor activity	molecular_function	0.96376	1	1	813	42	10234	1	Novel01394	0
GO:0003779	actin binding	molecular_function	0.96481	1	1	813	40	10234	0		1	PITG_06402
GO:0008610	lipid biosynthetic process	biological_process	0.96637	1	4	813	98	10234	2	Novel01297,PITG_15778	2	PITG_18706,PITG_18025
GO:0000989	transcription factor activity, transcription factor binding	molecular_function	0.96718	1	1	813	43	10234	1	Novel01394	0
GO:0005856	cytoskeleton	cellular_component	0.96802	1	11	813	203	10234	2	PITG_03423,Novel01881	9	PITG_01477,PITG_02526,PITG_02343,Novel00987,PITG_12153,PITG_02796,PITG_05631,PITG_07985,PITG_03657
GO:0044767	single-organism developmental process	biological_process	0.96808	1	1	813	37	10234	0		1	PITG_10890
GO:1901137	carbohydrate derivative biosynthetic process	biological_process	0.96811	1	11	813	209	10234	7	Novel01297,PITG_19656,PITG_01913,PITG_07024,PITG_19993,Novel01524,PITG_17516	4	PITG_05537,PITG_22124,PITG_02356,PITG_11139
GO:0032502	developmental process	biological_process	0.9698	1	1	813	38	10234	0		1	PITG_10890
GO:0015031	protein transport	biological_process	0.97152	1	8	813	184	10234	6	PITG_21176,PITG_03555,Novel01178,PITG_18718,Novel01103,Novel00173	2	PITG_17016,Novel01214
GO:0001071	nucleic acid binding transcription factor activity	molecular_function	0.97238	1	6	813	134	10234	6	PITG_17070,PITG_20646,PITG_13196,Novel00284,PITG_09849,PITG_03223	0
GO:0003700	transcription factor activity, sequence-specific DNA binding	molecular_function	0.97238	1	6	813	134	10234	6	PITG_20646,PITG_17070,PITG_13196,PITG_09849,Novel00284,PITG_03223	0
GO:0007018	microtubule-based movement	biological_process	0.97241	1	5	813	106	10234	2	PITG_07838,PITG_03423	3	PITG_03657,PITG_02526,PITG_02343
GO:0005871	kinesin complex	cellular_component	0.97323	1	2	813	59	10234	0		2	PITG_02343,PITG_03657
GO:0008104	protein localization	biological_process	0.97374	1	9	813	199	10234	6	Novel00173,Novel01178,Novel01103,PITG_18718,PITG_03555,PITG_21176	3	Novel01214,PITG_17016,PITG_14175
GO:0003777	microtubule motor activity	molecular_function	0.97464	1	4	813	90	10234	1	PITG_03423	3	PITG_03657,PITG_02526,PITG_02343
GO:0045184	establishment of protein localization	biological_process	0.97472	1	8	813	187	10234	6	PITG_03555,PITG_21176,Novel00173,Novel01178,PITG_18718,Novel01103	2	Novel01214,PITG_17016
GO:0007017	microtubule-based process	biological_process	0.97567	1	7	813	142	10234	3	PITG_03423,PITG_07838,Novel01881	4	Novel00987,PITG_02343,PITG_02526,PITG_03657
GO:0071822	protein complex subunit organization	biological_process	0.97588	1	3	813	96	10234	2	Novel01352,PITG_12535	1	PITG_00688
GO:0044255	cellular lipid metabolic process	biological_process	0.97733	1	9	813	181	10234	3	Novel01297,PITG_15778,PITG_17508	6	PITG_18025,PITG_07286,PITG_18706,PITG_17016,PITG_00896,PITG_10430
GO:0048583	regulation of response to stimulus	biological_process	0.97798	1	1	813	42	10234	0		1	PITG_07567
GO:0043933	macromolecular complex subunit organization	biological_process	0.97929	1	8	813	196	10234	7	PITG_03956,Novel01352,Novel01541,PITG_14912,PITG_03802,PITG_12535,PITG_10819	1	PITG_00688
GO:0044877	macromolecular complex binding	molecular_function	0.98006	1	4	813	103	10234	2	PITG_03802,PITG_03956	2	PITG_03657,PITG_02343
GO:0008276	protein methyltransferase activity	molecular_function	0.98021	1	1	813	57	10234	1	PITG_15736	0
GO:0043234	protein complex	cellular_component	0.98042	1	40	813	648	10234	19	Novel01105,PITG_03423,PITG_02564,PITG_03956,Novel00173,PITG_20903,Novel01394,Novel01541,Novel01178,Novel01103,PITG_02593,Novel01524,PITG_02592,Novel01356,PITG_09866,Novel01352,PITG_14286,Novel01297,PITG_17723	21	PITG_01477,PITG_02343,PITG_07286,Novel01214,PITG_18538,PITG_05631,PITG_03657,Novel00987,PITG_03700,PITG_12153,PITG_12462,PITG_03626,PITG_18025,PITG_05381,PITG_02292,PITG_02526,PITG_06402,PITG_07973,PITG_02796,PITG_03598,PITG_07985
GO:0018205	peptidyl-lysine modification	biological_process	0.98093	1	1	813	58	10234	1	PITG_00661	0
GO:0015630	microtubule cytoskeleton	cellular_component	0.98341	1	6	813	134	10234	2	Novel01881,PITG_03423	4	PITG_03657,PITG_02343,PITG_02526,Novel00987
GO:0030163	protein catabolic process	biological_process	0.98399	1	3	813	91	10234	2	Novel01352,PITG_12764	1	PITG_02546
GO:0006928	movement of cell or subcellular component	biological_process	0.98509	1	5	813	116	10234	2	PITG_03423,PITG_07838	3	PITG_02343,PITG_02526,PITG_03657
GO:0008017	microtubule binding	molecular_function	0.98546	1	2	813	68	10234	0		2	PITG_03657,PITG_02343
GO:0008238	exopeptidase activity	molecular_function	0.98563	1	2	813	69	10234	0		2	PITG_03409,PITG_02546
GO:0015631	tubulin binding	molecular_function	0.98824	1	2	813	71	10234	0		2	PITG_03657,PITG_02343
GO:0006461	protein complex assembly	biological_process	0.98848	1	2	813	86	10234	1	Novel01352	1	PITG_00688
GO:0070271	protein complex biogenesis	biological_process	0.98848	1	2	813	86	10234	1	Novel01352	1	PITG_00688
GO:0043623	cellular protein complex assembly	biological_process	0.98929	1	1	813	55	10234	1	Novel01352	0
GO:0005874	microtubule	cellular_component	0.98967	1	2	813	71	10234	0		2	PITG_02343,PITG_03657
GO:0006508	proteolysis	biological_process	0.99015	1	21	813	398	10234	10	Novel00739,PITG_12357,Novel00084,PITG_00691,Novel01248,Novel01352,PITG_07303,PITG_12764,PITG_02623,PITG_13655	11	PITG_03020,PITG_10284,PITG_02546,PITG_18951,PITG_02423,PITG_00245,PITG_04457,PITG_07522,PITG_03898,PITG_06937,PITG_03409
GO:0044260	cellular macromolecule metabolic process	biological_process	0.99075	1	173	813	2476	10234	125	PITG_08045,PITG_08440,PITG_20646,PITG_00051,Novel01157,PITG_14968,PITG_08681,Novel01624,PITG_08173,PITG_02565,PITG_22529,PITG_16658,PITG_13016,PITG_05309,PITG_12749,PITG_01215,PITG_06263,PITG_03223,PITG_15175,PITG_17153,PITG_17365,PITG_22323,Novel01463,PITG_04348,PITG_13300,PITG_07099,Novel00906,PITG_14136,PITG_18054,PITG_10445,PITG_04226,PITG_01848,PITG_04910,Novel01105,Novel01881,PITG_04487,PIT…	48	PITG_00952,PITG_13826,PITG_09964,PITG_19589,Novel01647,PITG_06288,PITG_11674,PITG_07978,PITG_11728,PITG_05498,PITG_19875,PITG_04709,PITG_15505,PITG_12841,PITG_02497,PITG_08900,PITG_02581,PITG_02805,PITG_15791,PITG_11536,PITG_16680,PITG_08042,Novel00941,PITG_15616,PITG_03860,PITG_07366,PITG_13444,PITG_06223,PITG_05381,PITG_02546,PITG_06963,Novel01259,PITG_23159,PITG_06429,Novel00987,PITG_11803,PIT…
GO:0007165	signal transduction	biological_process	0.99178	1	14	813	285	10234	8	Novel01394,PITG_06733,PITG_03830,PITG_18718,Novel01759,Novel01581,PITG_14286,Novel01514	6	PITG_13826,PITG_03318,PITG_00896,PITG_01136,PITG_07286,PITG_07567
GO:0003677	DNA binding	molecular_function	0.99204	1	41	813	703	10234	32	PITG_08173,Novel01624,PITG_13196,Novel01548,PITG_20646,PITG_00051,PITG_20981,Novel00402,PITG_16659,PITG_09450,PITG_12749,PITG_10289,Novel00284,PITG_05309,Novel00084,Novel00353,PITG_16658,PITG_03855,Novel01463,PITG_15175,PITG_06748,Novel00945,PITG_03223,PITG_16526,PITG_02420,PITG_11365,PITG_10445,PITG_09849,Novel00483,Novel01545,Novel00359,PITG_18777	9	PITG_15505,PITG_07366,PITG_04709,PITG_12841,PITG_13826,Novel00218,PITG_11803,PITG_11536,PITG_02805
GO:0033036	macromolecule localization	biological_process	0.99235	1	9	813	221	10234	6	Novel01178,PITG_18718,Novel01103,Novel00173,PITG_21176,PITG_03555	3	Novel01214,PITG_17016,PITG_14175
GO:0023052	signaling	biological_process	0.9926	1	14	813	287	10234	8	Novel01759,Novel01581,PITG_14286,Novel01514,Novel01394,PITG_06733,PITG_03830,PITG_18718	6	PITG_01136,PITG_07286,PITG_07567,PITG_13826,PITG_03318,PITG_00896
GO:0044700	single organism signaling	biological_process	0.9926	1	14	813	287	10234	8	Novel01759,PITG_14286,Novel01514,Novel01581,PITG_03830,Novel01394,PITG_06733,PITG_18718	6	PITG_01136,PITG_07567,PITG_07286,PITG_13826,PITG_00896,PITG_03318
GO:0032403	protein complex binding	molecular_function	0.99269	1	2	813	78	10234	0		2	PITG_03657,PITG_02343
GO:0012505	endomembrane system	cellular_component	0.99322	1	5	813	148	10234	2	Novel01352,Novel01103	3	PITG_17016,PITG_15621,PITG_00952
GO:0006418	tRNA aminoacylation for protein translation	biological_process	0.99343	1	1	813	58	10234	1	PITG_17153	0
GO:0043038	amino acid activation	biological_process	0.99404	1	1	813	59	10234	1	PITG_17153	0
GO:0043039	tRNA aminoacylation	biological_process	0.99404	1	1	813	59	10234	1	PITG_17153	0
GO:0006464	cellular protein modification process	biological_process	0.9947	1	55	813	894	10234	25	PITG_08957,PITG_02565,PITG_12764,PITG_14968,PITG_03672,PITG_14626,PITG_10488,PITG_21185,Novel01352,PITG_00661,PITG_22529,PITG_07099,PITG_00115,PITG_04348,PITG_03696,PITG_07968,PITG_08471,PITG_16916,PITG_01848,PITG_04910,PITG_04226,PITG_01849,PITG_17135,PITG_17778,PITG_15611	30	PITG_02292,PITG_20204,PITG_06480,PITG_00887,PITG_03860,PITG_00952,PITG_08900,PITG_06288,PITG_02546,PITG_05381,PITG_06223,PITG_19589,PITG_13444,PITG_02497,PITG_13826,PITG_11728,PITG_07978,PITG_06429,PITG_08968,PITG_11674,PITG_23159,PITG_06963,PITG_04478,PITG_15616,PITG_08042,PITG_16680,PITG_15256,PITG_19875,PITG_07055,PITG_02581
GO:0036211	protein modification process	biological_process	0.9947	1	55	813	894	10234	25	PITG_04226,PITG_01849,PITG_08471,PITG_16916,PITG_01848,PITG_04910,PITG_17778,PITG_15611,PITG_17135,PITG_04348,PITG_03696,PITG_07099,PITG_00115,PITG_07968,PITG_03672,PITG_00661,PITG_22529,PITG_14626,PITG_10488,PITG_21185,Novel01352,PITG_14968,PITG_08957,PITG_02565,PITG_12764	30	PITG_16680,PITG_07055,PITG_19875,PITG_15256,PITG_15616,PITG_08042,PITG_02581,PITG_06429,PITG_08968,PITG_11674,PITG_11728,PITG_07978,PITG_06963,PITG_04478,PITG_23159,PITG_05381,PITG_08900,PITG_06288,PITG_02546,PITG_13826,PITG_06223,PITG_19589,PITG_02497,PITG_13444,PITG_20204,PITG_06480,PITG_00887,PITG_02292,PITG_00952,PITG_03860
GO:0016192	vesicle-mediated transport	biological_process	0.99473	1	3	813	113	10234	2	Novel01103,Novel01178	1	PITG_15621
GO:0016757	transferase activity, transferring glycosyl groups	molecular_function	0.99524	1	5	813	148	10234	1	PITG_03493	4	Novel00426,PITG_14978,PITG_06876,PITG_09964
GO:0008237	metallopeptidase activity	molecular_function	0.99543	1	2	813	87	10234	1	PITG_18055	1	PITG_06937
GO:0004519	endonuclease activity	molecular_function	0.99567	1	1	813	63	10234	1	PITG_13300	0
GO:0016043	cellular component organization	biological_process	0.99719	1	20	813	429	10234	16	PITG_08681,PITG_10819,Novel01881,PITG_01029,PITG_17508,Novel01541,PITG_07838,PITG_18755,PITG_02545,PITG_12535,Novel00359,PITG_14912,Novel00173,PITG_03802,PITG_03956,Novel01352	4	PITG_06402,PITG_00688,Novel01214,PITG_06560
GO:0050896	response to stimulus	biological_process	0.99723	1	31	813	585	10234	17	Novel01759,PITG_06373,PITG_14286,PITG_16907,Novel01581,Novel01624,PITG_06733,PITG_05733,PITG_18718,PITG_05579,Novel00284,PITG_10772,Novel01514,PITG_12561,PITG_03830,Novel01394,PITG_12555	14	PITG_01136,PITG_22799,PITG_00896,PITG_04709,PITG_10284,PITG_11249,PITG_07567,PITG_07286,PITG_05498,PITG_13826,PITG_20715,PITG_11247,PITG_02805,PITG_03318
GO:0006260	DNA replication	biological_process	0.99727	1	2	813	88	10234	0		2	PITG_04709,PITG_15505
GO:0070011	peptidase activity, acting on L-amino acid peptides	molecular_function	0.99736	1	19	813	399	10234	9	PITG_12764,PITG_13655,PITG_02623,PITG_12357,Novel00739,Novel01248,PITG_00691,Novel00084,PITG_18055	10	PITG_06937,PITG_03898,PITG_03409,PITG_02546,PITG_10284,PITG_03020,PITG_07522,PITG_04457,PITG_00245,PITG_02423
GO:0007154	cell communication	biological_process	0.9976	1	20	813	414	10234	13	Novel01759,Novel01581,PITG_14286,PITG_06733,PITG_06632,PITG_21351,PITG_18718,PITG_18252,Novel01514,Novel01394,PITG_03830,PITG_21185,PITG_06757	7	PITG_01136,PITG_00896,PITG_07286,PITG_07567,PITG_01477,PITG_13826,PITG_03318
GO:0043170	macromolecule metabolic process	biological_process	0.99768	1	193	813	2810	10234	134	PITG_18813,Novel00356,PITG_06636,Novel01548,PITG_03452,PITG_16107,Novel00284,PITG_03672,PITG_09866,PITG_09425,PITG_10488,Novel00084,PITG_21185,PITG_03802,PITG_08712,PITG_13655,PITG_09042,PITG_07968,PITG_01019,PITG_08471,PITG_16916,PITG_16526,PITG_01849,PITG_03533,Novel01248,PITG_12867,PITG_03764,PITG_11088,Novel01890,PITG_17070,PITG_08957,Novel01297,PITG_15529,PITG_13196,PITG_12535,PITG_02592,PIT…	59	PITG_06937,PITG_03898,PITG_03860,PITG_07366,PITG_02546,PITG_18025,PITG_05381,PITG_13444,PITG_07522,PITG_06223,PITG_02423,Novel00987,PITG_11803,PITG_06429,PITG_23159,PITG_06963,Novel01259,PITG_02292,PITG_02526,PITG_00887,PITG_18336,PITG_20204,PITG_06480,PITG_00245,PITG_08968,Novel00727,PITG_04478,PITG_03020,PITG_15256,PITG_07055,PITG_20715,PITG_00952,Novel01647,PITG_06288,PITG_19589,PITG_13826,PIT…
GO:0008092	cytoskeletal protein binding	molecular_function	0.99776	1	3	813	116	10234	0		3	PITG_06402,PITG_03657,PITG_02343
GO:0006996	organelle organization	biological_process	0.99785	1	13	813	316	10234	11	PITG_18755,PITG_10819,PITG_07838,PITG_08681,Novel01352,Novel01541,Novel00173,PITG_14912,PITG_03802,PITG_17508,Novel01881	2	PITG_06402,Novel01214
GO:0006281	DNA repair	biological_process	0.99788	1	4	813	140	10234	0		4	PITG_13826,PITG_02805,PITG_04709,PITG_20715
GO:0006974	cellular response to DNA damage stimulus	biological_process	0.9985	1	4	813	145	10234	0		4	PITG_02805,PITG_04709,PITG_20715,PITG_13826
GO:0033554	cellular response to stress	biological_process	0.99861	1	4	813	147	10234	0		4	PITG_04709,PITG_20715,PITG_02805,PITG_13826
GO:1902589	single-organism organelle organization	biological_process	0.99906	1	6	813	202	10234	5	PITG_08681,Novel01881,PITG_07838,PITG_18755,Novel01352	1	PITG_06402
GO:0008233	peptidase activity	molecular_function	0.99908	1	23	813	502	10234	12	PITG_14891,PITG_12357,Novel00739,PITG_00058,PITG_15953,PITG_18055,Novel00084,PITG_00691,Novel01248,PITG_12764,PITG_02623,PITG_13655	11	PITG_03020,PITG_10284,PITG_02546,PITG_13409,PITG_02423,PITG_00245,PITG_04457,PITG_07522,PITG_03898,PITG_06937,PITG_03409
GO:0044267	cellular protein metabolic process	biological_process	0.99941	1	78	813	1343	10234	46	PITG_12524,PITG_03696,PITG_00115,PITG_03768,PITG_15611,PITG_17778,PITG_03999,PITG_17135,PITG_03956,PITG_14596,PITG_19280,PITG_08234,PITG_04487,Novel01297,PITG_12764,PITG_08957,PITG_00661,PITG_03712,Novel01352,PITG_14626,PITG_12535,PITG_04334,PITG_22323,PITG_07968,PITG_17153,PITG_04348,PITG_08712,PITG_07099,PITG_18054,PITG_04226,PITG_01849,PITG_01848,PITG_04910,PITG_16916,PITG_08471,PITG_06636,PIT…	32	PITG_04478,PITG_08968,PITG_02581,PITG_15256,PITG_07055,PITG_16680,PITG_08042,PITG_15616,PITG_00887,PITG_06480,PITG_20204,PITG_02292,PITG_02497,PITG_12841,PITG_08900,PITG_06963,PITG_23159,PITG_11674,PITG_06429,PITG_07978,PITG_11728,PITG_05498,PITG_19875,PITG_00952,PITG_03860,PITG_13826,PITG_13444,PITG_19589,PITG_06223,PITG_05381,PITG_02546,PITG_06288
GO:0050789	regulation of biological process	biological_process	0.99947	1	45	813	856	10234	28	Novel01545,Novel01394,PITG_03830,PITG_14596,PITG_03956,PITG_09849,PITG_03223,PITG_06748,PITG_09439,PITG_15175,PITG_04601,PITG_07057,Novel01352,Novel00284,PITG_12749,PITG_16939,Novel00402,Novel01514,PITG_06733,PITG_18718,PITG_13196,PITG_20646,Novel00356,Novel01759,Novel01581,PITG_14286,PITG_17070,PITG_18813	17	PITG_03318,PITG_16680,PITG_11536,PITG_07286,PITG_06963,PITG_00896,PITG_17137,PITG_01136,PITG_11803,PITG_13826,PITG_12841,Novel01647,PITG_07567,PITG_07366,PITG_03909,PITG_02526,PITG_09723
GO:0050794	regulation of cellular process	biological_process	0.99954	1	43	813	831	10234	27	PITG_04601,PITG_06748,PITG_15175,PITG_03223,PITG_09849,PITG_03956,PITG_14596,PITG_03830,Novel01545,Novel01394,PITG_17070,PITG_14286,PITG_18813,Novel01581,Novel00356,Novel01759,PITG_20646,PITG_18718,PITG_13196,PITG_06733,Novel01514,PITG_16939,Novel00402,Novel00284,PITG_12749,Novel01352,PITG_07057	16	PITG_11803,PITG_01136,PITG_00896,PITG_06963,PITG_07286,PITG_11536,PITG_16680,PITG_03318,PITG_02526,PITG_09723,PITG_03909,PITG_07366,Novel01647,PITG_07567,PITG_12841,PITG_13826
GO:0005509	calcium ion binding	molecular_function	0.99961	1	7	813	231	10234	2	PITG_01761,PITG_18870	5	PITG_04603,PITG_14175,PITG_17033,PITG_13362,PITG_19841
GO:0006259	DNA metabolic process	biological_process	0.99967	1	26	813	512	10234	16	Novel00120,Novel01548,Novel01881,Novel00945,Novel01624,Novel00906,Novel01463,Novel01208,Novel01157,Novel00084,Novel01890,Novel01545,Novel00359,Novel00402,Novel01356,PITG_05309	10	PITG_04709,Novel00727,Novel01259,PITG_15505,Novel00987,PITG_20715,PITG_02805,PITG_13826,Novel01647,Novel00941
GO:0051276	chromosome organization	biological_process	0.99967	1	3	813	159	10234	3	Novel01881,Novel01352,Novel01541	0
GO:0065007	biological regulation	biological_process	0.9998	1	47	813	908	10234	28	Novel01352,PITG_07057,Novel01514,PITG_16939,Novel00402,Novel00284,PITG_12749,PITG_20646,PITG_18718,PITG_13196,PITG_06733,PITG_17070,PITG_14286,PITG_18813,Novel01581,Novel00356,Novel01759,PITG_03956,PITG_14596,PITG_03830,Novel01394,Novel01545,PITG_09849,PITG_06748,PITG_15175,PITG_09439,PITG_03223,PITG_04601	19	PITG_12841,PITG_13826,Novel01647,PITG_07567,PITG_03909,PITG_07366,PITG_03966,PITG_02526,PITG_09723,PITG_03318,PITG_07286,PITG_11536,PITG_10284,PITG_16680,PITG_00896,PITG_06963,PITG_11803,PITG_01136,PITG_17137
GO:0051716	cellular response to stimulus	biological_process	0.99993	1	17	813	432	10234	8	PITG_06733,PITG_18718,Novel01759,Novel01581,PITG_14286,Novel01394,PITG_03830,Novel01514	9	PITG_00896,PITG_04709,PITG_01136,PITG_13826,PITG_02805,PITG_03318,PITG_20715,PITG_07286,PITG_07567
GO:0019538	protein metabolic process	biological_process	0.99994	1	96	813	1670	10234	54	PITG_04487,Novel01297,PITG_08957,PITG_12764,PITG_03712,PITG_00661,PITG_14626,Novel01352,PITG_07303,PITG_04334,PITG_12535,PITG_12524,PITG_03696,PITG_00115,PITG_03999,PITG_15611,PITG_17778,PITG_03768,PITG_17135,PITG_14596,PITG_03956,PITG_00691,PITG_08234,PITG_19280,PITG_02623,PITG_06636,PITG_08681,Novel01157,PITG_14968,PITG_02565,PITG_22529,PITG_03802,PITG_10488,Novel00084,PITG_21185,PITG_09866,PIT…	42	PITG_03409,PITG_20204,PITG_06480,PITG_00887,PITG_02292,PITG_00245,PITG_04457,PITG_12841,PITG_02497,PITG_08900,PITG_04478,PITG_08968,PITG_02581,PITG_16680,PITG_03020,PITG_07055,PITG_15256,PITG_15616,PITG_08042,PITG_00952,PITG_03860,PITG_03898,PITG_06937,PITG_13826,PITG_02423,PITG_06223,PITG_19589,PITG_13444,PITG_07522,PITG_05381,PITG_06288,PITG_02546,PITG_06963,PITG_23159,PITG_11674,PITG_06429,PIT…
GO:0005515	protein binding	molecular_function	1	1	125	813	2117	10234	67	PITG_08712,PITG_21176,PITG_03555,PITG_00597,Novel01463,PITG_03876,PITG_03223,PITG_01067,PITG_10015,PITG_09448,PITG_00530,PITG_20593,Novel00137,Novel00483,Novel00419,PITG_00193,Novel01087,PITG_00052,PITG_09374,PITG_03452,PITG_04890,PITG_07532,PITG_16078,PITG_13846,PITG_16107,PITG_16658,PITG_03955,PITG_00648,PITG_01996,PITG_18184,PITG_08441,PITG_21351,Novel01290,PITG_03423,PITG_07296,Novel00852,PIT…	58	PITG_21255,PITG_00391,PITG_18411,PITG_06429,PITG_02712,PITG_12153,PITG_06963,PITG_07286,PITG_02343,PITG_09247,PITG_14175,PITG_19875,Novel01214,PITG_10284,PITG_02582,PITG_11120,PITG_05631,PITG_18951,PITG_03657,PITG_05498,PITG_11224,PITG_13362,PITG_21187,PITG_00185,PITG_03898,PITG_06402,PITG_03860,PITG_07985,PITG_18433,PITG_02796,PITG_02546,PITG_06288,PITG_09855,PITG_03327,PITG_10845,PITG_12939,PIT…

## Sheet: Table S4B
Table S4B The Summary of top 30 GO terms in transcriptome
GO_accession	Description	Term_type	Over_represented_pValue	Corrected_pValue	DEG_item	DEG_list	Bg_item	Bg_list	Up_Gene number	Up_Gene_names	Down_Gene number	Down_Gene_names
GO:0042254	ribosome biogenesis	biological_process	4.36e-17	1.81e-13	27	813	52	10234	27	PITG_18755,PITG_19280,PITG_05445,PITG_02592,PITG_12931,PITG_00663,PITG_14912,PITG_03802,Novel01890,PITG_11088,PITG_13016,PITG_07327,Novel01297,PITG_13300,PITG_03156,PITG_10819,PITG_03955,PITG_02593,PITG_03452,PITG_08045,PITG_01019,PITG_04384,PITG_02887,PITG_22323,PITG_03818,PITG_17365,PITG_20688	0
GO:0022613	ribonucleoprotein complex biogenesis	biological_process	6.22e-15	1.29e-11	28	813	66	10234	28	PITG_03452,PITG_02593,PITG_08045,PITG_01019,PITG_04384,PITG_02887,PITG_03818,PITG_22323,PITG_17365,PITG_20688,PITG_13300,Novel01297,PITG_10819,PITG_03156,PITG_03955,PITG_00663,PITG_12931,PITG_03802,PITG_14912,Novel01890,PITG_03956,PITG_11088,PITG_13016,PITG_07327,PITG_18755,PITG_19280,PITG_05445,PITG_02592	0
GO:0006364	rRNA processing	biological_process	5.1e-09	7.08e-06	14	813	29	10234	14	PITG_01019,PITG_12931,PITG_00663,PITG_02593,PITG_03452,PITG_08045,PITG_13016,PITG_17365,PITG_11088,PITG_03818,PITG_13300,Novel01297,PITG_02592,PITG_03955	0
GO:0016072	rRNA metabolic process	biological_process	2.25e-08	2.34e-05	14	813	32	10234	14	PITG_02593,PITG_03452,PITG_08045,PITG_12931,PITG_01019,PITG_00663,PITG_13016,PITG_03818,PITG_11088,PITG_17365,Novel01297,PITG_13300,PITG_03955,PITG_02592	0
GO:0034470	ncRNA processing	biological_process	4.83e-08	4.03e-05	22	813	76	10234	22	PITG_02592,PITG_14136,PITG_00663,PITG_12931,PITG_13016,PITG_09866,PITG_12867,PITG_11088,PITG_10166,PITG_13300,Novel01297,PITG_03696,PITG_01813,PITG_00558,PITG_03955,PITG_03452,PITG_02593,PITG_08045,PITG_01019,PITG_02557,PITG_03818,PITG_17365	0
GO:0005730	nucleolus	cellular_component	9.93e-08	6.89e-05	8	813	11	10234	8	PITG_13016,PITG_11198,PITG_02593,PITG_16792,PITG_05445,PITG_02592,PITG_19608,PITG_03955	0
GO:0030684	preribosome	cellular_component	3e-06	0.001785	10	813	21	10234	10	PITG_17365,PITG_03818,PITG_12931,PITG_01019,PITG_02593,Novel00373,PITG_12292,PITG_02592,PITG_12305,PITG_14730	0
GO:0008026	ATP-dependent helicase activity	molecular_function	5.79e-06	0.0026774	20	813	73	10234	20	PITG_09792,PITG_00499,PITG_07311,PITG_06981,PITG_02478,PITG_03304,PITG_02839,PITG_00791,PITG_00227,PITG_01427,PITG_09042,PITG_08026,PITG_09943,PITG_13017,PITG_03157,PITG_03675,PITG_12165,PITG_03301,PITG_19163,PITG_06827	0
GO:0070035	purine NTP-dependent helicase activity	molecular_function	5.79e-06	0.0026774	20	813	73	10234	20	PITG_00227,PITG_09042,PITG_01427,PITG_08026,PITG_09943,PITG_13017,PITG_02478,PITG_03304,PITG_02839,PITG_00791,PITG_07311,PITG_06981,PITG_09792,PITG_00499,PITG_12165,PITG_19163,PITG_03301,PITG_06827,PITG_03675,PITG_03157	0
GO:0044085	cellular component biogenesis	biological_process	6.43e-06	0.0026774	33	813	192	10234	32	Novel01297,Novel01881,PITG_08045,PITG_03452,PITG_03818,PITG_20688,PITG_18755,PITG_02592,PITG_12931,PITG_03802,PITG_14912,PITG_07327,Novel01352,PITG_13016,PITG_10819,PITG_03156,PITG_13300,PITG_03955,PITG_01019,PITG_02593,PITG_02887,PITG_04384,PITG_17365,PITG_22323,Novel01541,PITG_05445,PITG_19280,PITG_00663,Novel00359,Novel01890,PITG_03956,PITG_11088	1	PITG_00688
GO:0003723	RNA binding	molecular_function	8.11e-06	0.0030698	46	813	298	10234	44	PITG_12524,PITG_09042,PITG_06981,PITG_18184,PITG_03764,PITG_14596,PITG_03956,PITG_06827,PITG_03999,PITG_20903,PITG_00483,PITG_15740,PITG_01035,PITG_10201,PITG_17723,Novel00093,PITG_14610,PITG_06262,PITG_04487,PITG_17298,PITG_00558,PITG_19608,PITG_01680,Novel01297,PITG_04428,PITG_08681,PITG_15529,PITG_07327,PITG_09866,PITG_10166,PITG_03802,PITG_05512,PITG_14912,PITG_03308,PITG_03712,PITG_17272,PIT…	2	PITG_11728,PITG_12486
GO:0003899	DNA-directed RNA polymerase activity	molecular_function	1.17e-05	0.0040516	13	813	43	10234	13	PITG_16659,PITG_02420,PITG_08173,PITG_03855,PITG_16526,PITG_10289,PITG_10445,PITG_11365,PITG_00051,PITG_09425,PITG_06706,PITG_18777,PITG_16658	0
GO:0009082	branched-chain amino acid biosynthetic process	biological_process	1.42e-05	0.0045548	8	813	15	10234	0		8	PITG_20759,PITG_12462,PITG_04441,PITG_02740,PITG_18538,PITG_02925,PITG_22685,PITG_03410
GO:0043436	oxoacid metabolic process	biological_process	1.7e-05	0.0050538	57	813	394	10234	27	PITG_10264,PITG_04601,PITG_14696,PITG_05805,PITG_02049,PITG_17153,PITG_01072,PITG_19656,PITG_13176,PITG_12161,PITG_13924,PITG_12946,PITG_00221,PITG_05374,PITG_10454,PITG_01065,PITG_00720,PITG_11116,PITG_13402,PITG_01761,PITG_10452,PITG_18545,PITG_18188,PITG_13429,PITG_19993,PITG_02210,PITG_03599	30	PITG_04441,PITG_21697,PITG_02740,PITG_03700,PITG_21313,PITG_03410,PITG_10430,PITG_03440,PITG_12462,PITG_23158,PITG_18706,PITG_18538,PITG_22685,PITG_02786,PITG_00721,PITG_20759,PITG_02925,PITG_13013,PITG_13116,PITG_05380,PITG_03598,PITG_06783,PITG_18720,PITG_03724,PITG_07400,PITG_18025,PITG_09393,PITG_00132,PITG_06016,PITG_20970
GO:0006082	organic acid metabolic process	biological_process	1.84e-05	0.0051129	57	813	395	10234	27	PITG_12946,PITG_00221,PITG_13176,PITG_19656,PITG_12161,PITG_13924,PITG_05374,PITG_10454,PITG_14696,PITG_10264,PITG_04601,PITG_17153,PITG_02049,PITG_01072,PITG_05805,PITG_18545,PITG_18188,PITG_01761,PITG_10452,PITG_02210,PITG_03599,PITG_13429,PITG_19993,PITG_11116,PITG_13402,PITG_01065,PITG_00720	30	PITG_22685,PITG_23158,PITG_18706,PITG_18538,PITG_00721,PITG_20759,PITG_02786,PITG_21313,PITG_03700,PITG_03410,PITG_04441,PITG_21697,PITG_02740,PITG_12462,PITG_10430,PITG_03440,PITG_18025,PITG_18720,PITG_03724,PITG_07400,PITG_06016,PITG_20970,PITG_09393,PITG_00132,PITG_13013,PITG_13116,PITG_02925,PITG_03598,PITG_06783,PITG_05380
GO:0019752	carboxylic acid metabolic process	biological_process	2.34e-05	0.0061017	56	813	389	10234	27	PITG_13402,PITG_11116,PITG_00720,PITG_01065,PITG_18545,PITG_18188,PITG_01761,PITG_10452,PITG_03599,PITG_02210,PITG_13429,PITG_19993,PITG_14696,PITG_04601,PITG_10264,PITG_17153,PITG_02049,PITG_01072,PITG_05805,PITG_12946,PITG_00221,PITG_13176,PITG_19656,PITG_13924,PITG_12161,PITG_05374,PITG_10454	29	PITG_13116,PITG_02925,PITG_03598,PITG_06783,PITG_05380,PITG_18025,PITG_03724,PITG_18720,PITG_07400,PITG_06016,PITG_20970,PITG_09393,PITG_00132,PITG_03700,PITG_21313,PITG_03410,PITG_21697,PITG_04441,PITG_02740,PITG_12462,PITG_10430,PITG_03440,PITG_22685,PITG_23158,PITG_18706,PITG_18538,PITG_20759,PITG_00721,PITG_02786
GO:0009081	branched-chain amino acid metabolic process	biological_process	2.53e-05	0.0061892	8	813	16	10234	0		8	PITG_02925,PITG_02740,PITG_18538,PITG_04441,PITG_03410,PITG_22685,PITG_12462,PITG_20759
GO:0006090	pyruvate metabolic process	biological_process	3.16e-05	0.0069812	12	813	38	10234	0		12	PITG_07400,PITG_21697,PITG_03724,PITG_13116,PITG_03700,PITG_21313,PITG_02786,PITG_00132,PITG_09393,PITG_20970,PITG_03598,PITG_06016
GO:0044724	single-organism carbohydrate catabolic process	biological_process	3.19e-05	0.0069812	12	813	38	10234	1	PITG_18361	11	PITG_03700,PITG_21313,PITG_13116,PITG_21697,PITG_07400,PITG_03598,PITG_06016,PITG_20970,PITG_09393,PITG_02786,PITG_00132
GO:0055114	oxidation-reduction process	biological_process	5.27e-05	0.010965	89	813	764	10234	44	PITG_05579,Novel01514,PITG_15492,PITG_01913,PITG_01896,PITG_02245,PITG_07024,Novel01087,PITG_12161,PITG_21524,PITG_16076,PITG_06723,PITG_01253,PITG_04969,PITG_14136,PITG_10264,PITG_08491,PITG_10940,PITG_21743,PITG_05196,PITG_01761,PITG_18188,PITG_07176,PITG_18545,PITG_02771,PITG_18361,PITG_07303,PITG_02210,PITG_00972,PITG_04064,PITG_11116,PITG_05385,PITG_16832,PITG_08869,PITG_21846,PITG_13924,PIT…	45	PITG_00070,PITG_18298,PITG_12757,PITG_18025,PITG_09005,PITG_03327,PITG_20970,PITG_01939,PITG_10292,PITG_10011,PITG_00688,PITG_01408,PITG_13013,PITG_04690,PITG_13713,PITG_14388,PITG_23158,PITG_13391,PITG_01940,PITG_18951,PITG_10320,PITG_05553,PITG_18340,PITG_04441,PITG_00625,Novel00987,PITG_00880,PITG_07699,PITG_15873,PITG_09003,PITG_03347,PITG_10293,PITG_03530,PITG_14013,PITG_02925,PITG_02792,PIT…
GO:0008652	cellular amino acid biosynthetic process	biological_process	6.31e-05	0.011094	25	813	133	10234	17	PITG_13402,PITG_04601,PITG_10264,PITG_01065,PITG_01072,PITG_05805,PITG_18188,PITG_00221,PITG_18545,PITG_13924,PITG_12161,PITG_13176,PITG_01761,PITG_03599,PITG_02210,PITG_05374,PITG_13429	8	PITG_03410,PITG_02740,PITG_02925,PITG_04441,PITG_12462,PITG_22685,PITG_18538,PITG_20759
GO:0032040	small-subunit processome	cellular_component	7.4e-05	0.011094	8	813	18	10234	8	Novel00373,PITG_01019,PITG_12931,PITG_03818,PITG_17365,PITG_14730,PITG_12305,PITG_12292	0
GO:0006096	glycolytic process	biological_process	7.46e-05	0.011094	11	813	35	10234	0		11	PITG_20970,PITG_03598,PITG_06016,PITG_02786,PITG_00132,PITG_09393,PITG_13116,PITG_21313,PITG_03700,PITG_07400,PITG_21697
GO:0006757	ATP generation from ADP	biological_process	7.46e-05	0.011094	11	813	35	10234	0		11	PITG_03598,PITG_06016,PITG_20970,PITG_09393,PITG_02786,PITG_00132,PITG_21313,PITG_03700,PITG_13116,PITG_21697,PITG_07400
GO:0009135	purine nucleoside diphosphate metabolic process	biological_process	7.46e-05	0.011094	11	813	35	10234	0		11	PITG_21313,PITG_03700,PITG_13116,PITG_21697,PITG_07400,PITG_06016,PITG_03598,PITG_20970,PITG_09393,PITG_00132,PITG_02786
GO:0009179	purine ribonucleoside diphosphate metabolic process	biological_process	7.46e-05	0.011094	11	813	35	10234	0		11	PITG_09393,PITG_00132,PITG_02786,PITG_06016,PITG_03598,PITG_20970,PITG_21697,PITG_07400,PITG_21313,PITG_03700,PITG_13116
GO:0009185	ribonucleoside diphosphate metabolic process	biological_process	7.46e-05	0.011094	11	813	35	10234	0		11	PITG_13116,PITG_03700,PITG_21313,PITG_07400,PITG_21697,PITG_20970,PITG_06016,PITG_03598,PITG_00132,PITG_02786,PITG_09393
GO:0046031	ADP metabolic process	biological_process	7.46e-05	0.011094	11	813	35	10234	0		11	PITG_06016,PITG_03598,PITG_20970,PITG_09393,PITG_00132,PITG_02786,PITG_21313,PITG_03700,PITG_13116,PITG_21697,PITG_07400
GO:0016491	oxidoreductase activity	molecular_function	0.0001085	0.015532	90	813	804	10234	43	PITG_02557,PITG_10095,PITG_03633,PITG_09454,PITG_04601,PITG_06732,PITG_13924,PITG_21846,PITG_11161,PITG_16832,PITG_08869,PITG_05385,PITG_11116,PITG_04064,PITG_00972,PITG_02210,PITG_07303,PITG_18361,PITG_02771,PITG_18545,PITG_07176,PITG_18188,PITG_01761,PITG_05196,PITG_21743,PITG_10940,PITG_08491,PITG_10264,PITG_14136,PITG_04969,PITG_01253,PITG_06723,PITG_21524,PITG_16076,PITG_12161,Novel01087,PIT…	47	PITG_10430,PITG_14532,PITG_11138,PITG_15877,PITG_11581,PITG_03909,PITG_01938,PITG_20385,PITG_02792,PITG_18339,PITG_02925,PITG_14013,PITG_03530,PITG_10293,PITG_03347,PITG_15873,PITG_09003,PITG_07699,PITG_00880,PITG_04661,PITG_00625,PITG_18340,PITG_04441,PITG_05553,PITG_10320,PITG_18951,PITG_13391,PITG_01940,PITG_12427,PITG_23158,PITG_14388,PITG_13713,PITG_04690,PITG_13013,PITG_09723,PITG_01408,PIT…
GO:0006396	RNA processing	biological_process	0.0001119	0.015532	32	813	202	10234	32	PITG_00558,Novel01297,PITG_15529,PITG_03818,PITG_03452,PITG_08440,PITG_08045,PITG_16107,PITG_02592,PITG_06263,PITG_09866,PITG_00036,PITG_13016,PITG_10166,PITG_05512,PITG_12931,PITG_03955,PITG_13300,PITG_03696,PITG_01813,PITG_02557,PITG_17365,PITG_01019,PITG_02593,PITG_05445,PITG_02564,PITG_12867,PITG_03764,PITG_11088,Novel00359,PITG_00663,PITG_14136	0
