# Supplementary material for: Melatonin Attenuates Potato Late Blight by Disrupting Cell Growth, Stress Tolerance, Fungicide Susceptibility and Homeostasis of Gene Expression in Phytophthora infestans
Source: Front Plant Sci. 2017 Nov 21;8:1993. doi: 10.3389/fpls.2017.01993 (PMC5702310; doi:10.3389/fpls.2017.01993)
Supplement: Supplementary file 9 [file Table5.XLSX]

## Sheet: Table S5A
Table S5A Summary of total KEGG pathway in transcriptome
#Term	Database	ID	Input number	Background number	P-Value	Corrected P-Value	Input	KEGG_ID/KO	Entrez_ID	Hyperlink
Ribosome biogenesis in eukaryotes	KEGG PATHWAY	pif03008	41	75	1.07e-11	8.84e-10	PITG_05445|PITG_13300|PITG_06263|PITG_06262|PITG_03818|PITG_12931|PITG_18421|PITG_13380|PITG_06667|PITG_19671|PITG_04887|PITG_09222|PITG_02593|PITG_12305|PITG_08338|PITG_10819|PITG_00748|PITG_00052|PITG_16792|PITG_11635|PITG_16813|PITG_09374|PITG_09432|PITG_08708|PITG_02536|PITG_03802|PITG_18718|PITG_17404|PITG_05534|PITG_03955|PITG_11198|PITG_19608|PITG_03672|PITG_20593|PITG_02887|PITG_00597|PIT…	pif:PITG_05445|pif:PITG_13300|pif:PITG_06263|pif:PITG_06262|pif:PITG_03818|pif:PITG_12931|pif:PITG_18421|pif:PITG_13380|pif:PITG_06667|pif:PITG_19671|pif:PITG_04887|pif:PITG_09222|pif:PITG_02593|pif:PITG_12305|pif:PITG_08338|pif:PITG_10819|pif:PITG_00748|pif:PITG_00052|pif:PITG_16792|pif:PITG_11635|pif:PITG_16813|pif:PITG_09374|pif:PITG_09432|pif:PITG_08708|pif:PITG_02536|pif:PITG_03802|pif:PITG_…	9463454|9474435|9465958|9465957|9467755|9478441|9466465|9477948|9472010|9467098|9478794|9470547|9478852|9473299|9475038|9465576|9472549|9476573|9468714|9470697|9468975|9474933|9462548|9461680|9470148|9467741|9477257|9471437|9466095|9467893|9476354|9467113|9467622|9480088|9476966|9477720|9478296|9476736|9473342|9476538|9476539|	http://www.genome.jp/kegg-bin/show_pathway?pif03008/pif:PITG_00035%09red/pif:PITG_00597%09red/pif:PITG_12931%09red/pif:PITG_00036%09red/pif:PITG_00748%09red/pif:PITG_08708%09red/pif:PITG_06262%09red/pif:PITG_06263%09red/pif:PITG_04887%09red/pif:PITG_02536%09red/pif:PITG_09374%09red/pif:PITG_08338%09red/pif:PITG_19671%09red/pif:PITG_09222%09red/pif:PITG_03802%09red/pif:PITG_03672%09red/pif:PITG_12…
RNA polymerase	KEGG PATHWAY	pif03020	13	27	0.000365785	0.0151801	PITG_11365|PITG_09425|PITG_16659|PITG_16658|PITG_08173|PITG_16526|PITG_02420|PITG_18777|PITG_14613|PITG_06706|PITG_00051|PITG_03855|PITG_10445	pif:PITG_11365|pif:PITG_09425|pif:PITG_16659|pif:PITG_16658|pif:PITG_08173|pif:PITG_16526|pif:PITG_02420|pif:PITG_18777|pif:PITG_14613|pif:PITG_06706|pif:PITG_00051|pif:PITG_03855|pif:PITG_10445|	9473443|9462556|9465290|9465289|9464262|9465306|9469870|9476495|9478717|9463048|9476572|9467799|9474212|	http://www.genome.jp/kegg-bin/show_pathway?pif03020/pif:PITG_16526%09red/pif:PITG_09425%09red/pif:PITG_02420%09red/pif:PITG_10445%09red/pif:PITG_00051%09red/pif:PITG_14613%09red/pif:PITG_11365%09red/pif:PITG_06706%09red/pif:PITG_18777%09red/pif:PITG_16658%09red/pif:PITG_16659%09red/pif:PITG_08173%09red/pif:PITG_03855%09red
Pyrimidine metabolism	KEGG PATHWAY	pif00240	21	73	0.00204729	0.0566417	PITG_10452|PITG_11365|PITG_09425|PITG_16659|PITG_16658|PITG_03764|PITG_08173|PITG_16526|PITG_02420|PITG_02621|PITG_18777|PITG_00051|PITG_15505|PITG_03347|PITG_06706|Novel00988|PITG_14613|PITG_03855|PITG_10454|PITG_10445|PITG_01913	pif:PITG_10454|pif:PITG_11365|pif:PITG_09425|pif:PITG_16659|pif:PITG_16658|pif:PITG_03764|pif:PITG_08173|pif:PITG_16526|pif:PITG_02420|pif:PITG_02621|pif:PITG_18777|pif:PITG_00051|pif:PITG_15505|pif:PITG_03347|pif:PITG_06706|pif:PITG_10454|pif:PITG_14613|pif:PITG_03855|pif:PITG_10454|pif:PITG_10445|pif:PITG_01913|	9474220|9473443|9462556|9465290|9465289|9467705|9464262|9465306|9469870|9478876|9476495|9476572|9478563|9464504|9463048|9474220|9478717|9467799|9474220|9474212|9469374|	http://www.genome.jp/kegg-bin/show_pathway?pif00240/pif:PITG_16526%09red/pif:PITG_09425%09red/pif:PITG_01913%09red/pif:PITG_02621%09red/pif:PITG_10445%09red/pif:PITG_03347%09red/pif:PITG_02420%09red/pif:PITG_00051%09red/pif:PITG_10454%09red/pif:PITG_14613%09red/pif:PITG_11365%09red/pif:PITG_06706%09red/pif:PITG_18777%09red/pif:PITG_15505%09red/pif:PITG_16658%09red/pif:PITG_16659%09red/pif:PITG_08…
Glycolysis / Gluconeogenesis	KEGG PATHWAY	pif00010	20	74	0.0047055	0.0976392	PITG_10293|PITG_21313|PITG_00720|PITG_00721|PITG_03598|PITG_03700|PITG_13116|PITG_02786|PITG_01940|PITG_10292|PITG_01253|PITG_01938|PITG_01939|PITG_07400|PITG_10940|PITG_21697|PITG_09393|PITG_21743|PITG_06016|PITG_20970	pif:PITG_10293|pif:PITG_21313|pif:PITG_00720|pif:PITG_00721|pif:PITG_03598|pif:PITG_03700|pif:PITG_13116|pif:PITG_02786|pif:PITG_01940|pif:PITG_10292|pif:PITG_01253|pif:PITG_01940|pif:PITG_01939|pif:PITG_07400|pif:PITG_10940|pif:PITG_07400|pif:PITG_09393|pif:PITG_21743|pif:PITG_06016|pif:PITG_20970|	9473930|9477789|9472522|9472523|9467550|9467646|9472935|9476805|9469483|9473929|9477623|9469483|9469482|9480399|9476130|9480399|9474945|9472356|9472196|9463633|	http://www.genome.jp/kegg-bin/show_pathway?pif00010/pif:PITG_21313%09red/pif:PITG_10940%09red/pif:PITG_20970%09red/pif:PITG_13116%09red/pif:PITG_01253%09red/pif:PITG_06016%09red/pif:PITG_09393%09red/pif:PITG_03700%09red/pif:PITG_00721%09red/pif:PITG_00720%09red/pif:PITG_01939%09red/pif:PITG_02786%09red/pif:PITG_07400%09red/pif:PITG_21743%09red/pif:PITG_01940%09red/pif:PITG_10293%09red/pif:PITG_10…
Glycerolipid metabolism	KEGG PATHWAY	pif00561	10	29	0.0113093	0.185268	PITG_10763|PITG_05507|PITG_01860|PITG_01253|PITG_08460|PITG_10940|PITG_18707|PITG_11965|PITG_21743|PITG_01332	pif:PITG_10763|pif:PITG_05507|pif:PITG_01860|pif:PITG_01253|pif:PITG_08460|pif:PITG_10940|pif:PITG_18707|pif:PITG_11965|pif:PITG_21743|pif:PITG_01332|	9470246|9463510|9469328|9477623|9475152|9476130|9477166|9470952|9472356|9479197|	http://www.genome.jp/kegg-bin/show_pathway?pif00561/pif:PITG_18707%09red/pif:PITG_01332%09red/pif:PITG_10940%09red/pif:PITG_05507%09red/pif:PITG_11965%09red/pif:PITG_01253%09red/pif:PITG_08460%09red/pif:PITG_01860%09red/pif:PITG_21743%09red/pif:PITG_10763%09red
Biosynthesis of amino acids	KEGG PATHWAY	pif01230	26	118	0.0133928	0.185268	PITG_03700|PITG_13402|Novel01245|PITG_01940|PITG_17516|PITG_14696|PITG_20970|PITG_03598|PITG_03599|PITG_13116|PITG_02049|PITG_12161|PITG_23158|PITG_01938|PITG_01939|PITG_07400|PITG_21697|PITG_22685|PITG_02925|PITG_02786|PITG_02740|PITG_09393|PITG_20759|PITG_00221|PITG_02210|PITG_05374	pif:PITG_03700|pif:PITG_13402|pif:PITG_01752|pif:PITG_01940|pif:PITG_17516|pif:PITG_14696|pif:PITG_20970|pif:PITG_03598|pif:PITG_03599|pif:PITG_13116|pif:PITG_02049|pif:PITG_12161|pif:PITG_23158|pif:PITG_01940|pif:PITG_01939|pif:PITG_07400|pif:PITG_07400|pif:PITG_22685|pif:PITG_02925|pif:PITG_02786|pif:PITG_02740|pif:PITG_09393|pif:PITG_20759|pif:PITG_00221|pif:PITG_02210|pif:PITG_05374|	9467646|9477969|9469230|9469483|9471282|9478939|9463633|9467550|9467551|9472935|9479441|9473170|9467220|9469483|9469482|9480399|9480399|9469305|9476997|9476805|9476684|9474945|9466846|9476895|9469603|9463233|	http://www.genome.jp/kegg-bin/show_pathway?pif01230/pif:PITG_02049%09red/pif:PITG_01752%09red/pif:PITG_03700%09red/pif:PITG_07400%09red/pif:PITG_09393%09red/pif:PITG_20759%09red/pif:PITG_05374%09red/pif:PITG_20970%09red/pif:PITG_01940%09red/pif:PITG_02210%09red/pif:PITG_02740%09red/pif:PITG_13116%09red/pif:PITG_12161%09red/pif:PITG_00221%09red/pif:PITG_02786%09red/pif:PITG_17516%09red/pif:PITG_14…
Purine metabolism	KEGG PATHWAY	pif00230	24	110	0.0187383	0.222183	PITG_15505|PITG_09425|PITG_14613|PITG_18377|PITG_07024|PITG_19656|PITG_19993|PITG_03764|PITG_08173|PITG_02420|PITG_04010|PITG_11365|PITG_16659|PITG_16658|PITG_16526|PITG_06706|PITG_09393|PITG_18777|PITG_00636|PITG_03347|PITG_12465|PITG_00051|PITG_03855|PITG_10445	pif:PITG_15505|pif:PITG_09425|pif:PITG_14613|pif:PITG_18377|pif:PITG_07024|pif:PITG_19656|pif:PITG_19993|pif:PITG_03764|pif:PITG_08173|pif:PITG_02420|pif:PITG_04010|pif:PITG_11365|pif:PITG_16659|pif:PITG_16658|pif:PITG_16526|pif:PITG_06706|pif:PITG_09393|pif:PITG_18777|pif:PITG_00636|pif:PITG_03347|pif:PITG_12465|pif:PITG_00051|pif:PITG_03855|pif:PITG_10445|	9478563|9462556|9478717|9463528|9463824|9467082|9480475|9467705|9464262|9469870|9478600|9473443|9465290|9465289|9465306|9463048|9474945|9476495|9479573|9464504|9478296|9476572|9467799|9474212|	http://www.genome.jp/kegg-bin/show_pathway?pif00230/pif:PITG_15505%09red/pif:PITG_14613%09red/pif:PITG_19656%09red/pif:PITG_03764%09red/pif:PITG_18377%09red/pif:PITG_09425%09red/pif:PITG_09393%09red/pif:PITG_04010%09red/pif:PITG_00636%09red/pif:PITG_16526%09red/pif:PITG_02420%09red/pif:PITG_10445%09red/pif:PITG_03347%09red/pif:PITG_07024%09red/pif:PITG_11365%09red/pif:PITG_06706%09red/pif:PITG_18…
Valine, leucine and isoleucine biosynthesis	KEGG PATHWAY	pif00290	4	7	0.0302307	0.253938	PITG_02740|PITG_02925|PITG_22685|PITG_20759	pif:PITG_02740|pif:PITG_02925|pif:PITG_22685|pif:PITG_20759|	9476684|9476997|9469305|9466846|	http://www.genome.jp/kegg-bin/show_pathway?pif00290/pif:PITG_02925%09red/pif:PITG_20759%09red/pif:PITG_02740%09red/pif:PITG_22685%09red
2-Oxocarboxylic acid metabolism	KEGG PATHWAY	pif01210	7	20	0.0302683	0.253938	PITG_02925|PITG_02740|PITG_03599|PITG_20759|PITG_23158|PITG_02049|PITG_22685	pif:PITG_02925|pif:PITG_02740|pif:PITG_03599|pif:PITG_20759|pif:PITG_23158|pif:PITG_02049|pif:PITG_22685|	9476997|9476684|9467551|9466846|9467220|9479441|9469305|	http://www.genome.jp/kegg-bin/show_pathway?pif01210/pif:PITG_02049%09red/pif:PITG_02740%09red/pif:PITG_20759%09red/pif:PITG_23158%09red/pif:PITG_22685%09red/pif:PITG_02925%09red/pif:PITG_03599%09red
Biosynthesis of secondary metabolites	KEGG PATHWAY	pif01110	55	317	0.0305949	0.253938	PITG_10293|PITG_10292|PITG_11161|PITG_13832|PITG_13402|Novel01245|PITG_03411|PITG_10010|PITG_17516|PITG_18377|PITG_18188|PITG_07024|PITG_21743|PITG_01761|PITG_20970|PITG_01397|PITG_00720|PITG_00721|PITG_03598|PITG_03700|PITG_13116|PITG_00688|PITG_18298|PITG_10940|PITG_02049|PITG_02303|PITG_03530|PITG_15791|PITG_21313|PITG_00453|PITG_23158|PITG_11474|PITG_01939|PITG_07400|PITG_21697|PITG_22685|PIT…	pif:PITG_10293|pif:PITG_10292|pif:PITG_11161|pif:PITG_13832|pif:PITG_13402|pif:PITG_01752|pif:PITG_03411|pif:PITG_10010|pif:PITG_17516|pif:PITG_18377|pif:PITG_18188|pif:PITG_07024|pif:PITG_21743|pif:PITG_01761|pif:PITG_20970|pif:PITG_01397|pif:PITG_00720|pif:PITG_00721|pif:PITG_03598|pif:PITG_03700|pif:PITG_13116|pif:PITG_00688|pif:PITG_18298|pif:PITG_10940|pif:PITG_02049|pif:PITG_02303|pif:PITG_…	9473930|9473929|9476322|9461461|9477969|9469230|9467376|9474852|9471282|9463528|9466447|9463824|9472356|9469238|9463633|9468762|9472522|9472523|9467550|9467646|9472935|9479620|9463133|9476130|9479441|9469685|9467489|9475599|9477789|9477426|9467220|9474820|9469482|9480399|9480399|9469305|9469483|9478939|9472196|9475587|9476997|9476805|9477424|9475666|9463065|9477623|9474945|9469483|9466846|9476895…	http://www.genome.jp/kegg-bin/show_pathway?pif01110/pif:PITG_02049%09red/pif:PITG_01752%09red/pif:PITG_03135%09red/pif:PITG_06016%09red/pif:PITG_03700%09red/pif:PITG_00721%09red/pif:PITG_00720%09red/pif:PITG_02740%09red/pif:PITG_10292%09red/pif:PITG_10293%09red/pif:PITG_18377%09red/pif:PITG_10940%09red/pif:PITG_03411%09red/pif:PITG_09393%09red/pif:PITG_18298%09red/pif:PITG_20759%09red/pif:PITG_05…
Pantothenate and CoA biosynthesis	KEGG PATHWAY	pif00770	5	16	0.0869567	0.555199	PITG_02740|PITG_02925|PITG_22685|PITG_05669|PITG_20759	pif:PITG_02740|pif:PITG_02925|pif:PITG_22685|pif:PITG_05669|pif:PITG_20759|	9476684|9476997|9469305|9475385|9466846|	http://www.genome.jp/kegg-bin/show_pathway?pif00770/pif:PITG_02925%09red/pif:PITG_05669%09red/pif:PITG_20759%09red/pif:PITG_02740%09red/pif:PITG_22685%09red
Pyruvate metabolism	KEGG PATHWAY	pif00620	10	45	0.0974542	0.555199	PITG_00720|PITG_00721|PITG_12946|PITG_03721|PITG_01253|PITG_03440|PITG_10940|PITG_09393|PITG_18706|PITG_03724	pif:PITG_00720|pif:PITG_00721|pif:PITG_12946|pif:PITG_03724|pif:PITG_01253|pif:PITG_03440|pif:PITG_10940|pif:PITG_09393|pif:PITG_18706|pif:PITG_03724|	9472522|9472523|9478455|9467667|9477623|9467403|9476130|9474945|9477165|9467667|	http://www.genome.jp/kegg-bin/show_pathway?pif00620/pif:PITG_18706%09red/pif:PITG_10940%09red/pif:PITG_03440%09red/pif:PITG_03724%09red/pif:PITG_01253%09red/pif:PITG_12946%09red/pif:PITG_09393%09red/pif:PITG_00721%09red/pif:PITG_00720%09red
Carbon metabolism	KEGG PATHWAY	pif01200	24	134	0.0979826	0.555199	PITG_03700|Novel01245|PITG_01940|PITG_14696|PITG_20970|PITG_00720|PITG_00721|PITG_03598|PITG_03599|PITG_13116|PITG_03721|PITG_03440|PITG_03724|PITG_02049|PITG_21313|PITG_23158|PITG_11474|PITG_01939|PITG_07400|PITG_21697|PITG_06016|PITG_02786|PITG_09393|PITG_01938	pif:PITG_03700|pif:PITG_01752|pif:PITG_01940|pif:PITG_14696|pif:PITG_20970|pif:PITG_00720|pif:PITG_00721|pif:PITG_03598|pif:PITG_03599|pif:PITG_13116|pif:PITG_03724|pif:PITG_03440|pif:PITG_03724|pif:PITG_02049|pif:PITG_21313|pif:PITG_23158|pif:PITG_11474|pif:PITG_01939|pif:PITG_07400|pif:PITG_07400|pif:PITG_06016|pif:PITG_02786|pif:PITG_09393|pif:PITG_01940|	9467646|9469230|9469483|9478939|9463633|9472522|9472523|9467550|9467551|9472935|9467667|9467403|9467667|9479441|9477789|9467220|9474820|9469482|9480399|9480399|9472196|9476805|9474945|9469483|	http://www.genome.jp/kegg-bin/show_pathway?pif01200/pif:PITG_21313%09red/pif:PITG_02049%09red/pif:PITG_20970%09red/pif:PITG_13116%09red/pif:PITG_01752%09red/pif:PITG_02786%09red/pif:PITG_23158%09red/pif:PITG_06016%09red/pif:PITG_03724%09red/pif:PITG_03700%09red/pif:PITG_00721%09red/pif:PITG_00720%09red/pif:PITG_01939%09red/pif:PITG_09393%09red/pif:PITG_07400%09red/pif:PITG_14696%09red/pif:PITG_01…
Porphyrin and chlorophyll metabolism	KEGG PATHWAY	pif00860	5	17	0.102331	0.555199	PITG_18298|PITG_18188|PITG_13832|PITG_00442|PITG_00688	pif:PITG_18298|pif:PITG_18188|pif:PITG_13832|pif:PITG_00442|pif:PITG_00688|	9463133|9466447|9461461|9477415|9479620|	http://www.genome.jp/kegg-bin/show_pathway?pif00860/pif:PITG_18188%09red/pif:PITG_00442%09red/pif:PITG_13832%09red/pif:PITG_18298%09red/pif:PITG_00688%09red
Alanine, aspartate and glutamate metabolism	KEGG PATHWAY	pif00250	7	28	0.102687	0.555199	PITG_10454|Novel00988|PITG_03599|PITG_11474|PITG_05374|PITG_11116|PITG_10452	pif:PITG_10454|pif:PITG_10454|pif:PITG_03599|pif:PITG_11474|pif:PITG_05374|pif:PITG_11116|pif:PITG_10454|	9474220|9474220|9467551|9474820|9463233|9476283|9474220|	http://www.genome.jp/kegg-bin/show_pathway?pif00250/pif:PITG_05374%09red/pif:PITG_11116%09red/pif:PITG_10454%09red/pif:PITG_03599%09red/pif:PITG_11474%09red
Arginine and proline metabolism	KEGG PATHWAY	pif00330	10	46	0.107026	0.555199	PITG_01062|PITG_02303|PITG_12161|PITG_00636|PITG_01253|PITG_10866|PITG_10940|PITG_05374|PITG_01761|PITG_11116	pif:PITG_01062|pif:PITG_02303|pif:PITG_12161|pif:PITG_00636|pif:PITG_01253|pif:PITG_10866|pif:PITG_10940|pif:PITG_05374|pif:PITG_01761|pif:PITG_11116|	9473380|9469685|9473170|9479573|9477623|9476068|9476130|9463233|9469238|9476283|	http://www.genome.jp/kegg-bin/show_pathway?pif00330/pif:PITG_11116%09red/pif:PITG_01062%09red/pif:PITG_10940%09red/pif:PITG_10866%09red/pif:PITG_00636%09red/pif:PITG_05374%09red/pif:PITG_01761%09red/pif:PITG_12161%09red/pif:PITG_01253%09red/pif:PITG_02303%09red
Glutathione metabolism	KEGG PATHWAY	pif00480	7	32	0.158354	0.773138	PITG_02344|PITG_07991|PITG_23158|PITG_10866|PITG_03347|PITG_00564|PITG_02303	pif:PITG_02344|pif:PITG_07991|pif:PITG_23158|pif:PITG_10866|pif:PITG_03347|pif:PITG_00564|pif:PITG_02303|	9469803|9472617|9467220|9476068|9464504|9477686|9469685|	http://www.genome.jp/kegg-bin/show_pathway?pif00480/pif:PITG_07991%09red/pif:PITG_10866%09red/pif:PITG_03347%09red/pif:PITG_23158%09red/pif:PITG_00564%09red/pif:PITG_02344%09red/pif:PITG_02303%09red
Taurine and hypotaurine metabolism	KEGG PATHWAY	pif00430	2	5	0.190193	0.868194	PITG_00880|PITG_11116	pif:PITG_00880|pif:PITG_11116|	9472738|9476283|	http://www.genome.jp/kegg-bin/show_pathway?pif00430/pif:PITG_00880%09red/pif:PITG_11116%09red
RNA degradation	KEGG PATHWAY	pif03018	12	67	0.198743	0.868194	PITG_04667|PITG_17723|PITG_09042|PITG_18975|PITG_20903|PITG_18103|PITG_03700|PITG_11083|PITG_02564|PITG_15529|PITG_03764|PITG_21196	pif:PITG_04667|pif:PITG_17723|pif:PITG_09042|pif:PITG_18975|pif:PITG_20903|pif:PITG_18103|pif:PITG_03700|pif:PITG_11083|pif:PITG_02564|pif:PITG_15529|pif:PITG_03764|pif:PITG_09728|	9475790|9466381|9462525|9477145|9463603|9463029|9467646|9476253|9470173|9465450|9467705|9470354|	http://www.genome.jp/kegg-bin/show_pathway?pif03018/pif:PITG_20903%09red/pif:PITG_11083%09red/pif:PITG_04667%09red/pif:PITG_09042%09red/pif:PITG_03700%09red/pif:PITG_18103%09red/pif:PITG_18975%09red/pif:PITG_17723%09red/pif:PITG_15529%09red/pif:PITG_02564%09red/pif:PITG_03764%09red/pif:PITG_09728%09red
Degradation of aromatic compounds	KEGG PATHWAY	pif01220	3	12	0.24784	0.99983	PITG_10293|PITG_10292|PITG_21743	pif:PITG_10293|pif:PITG_10292|pif:PITG_21743|	9473930|9473929|9472356|	http://www.genome.jp/kegg-bin/show_pathway?pif01220/pif:PITG_21743%09red/pif:PITG_10292%09red/pif:PITG_10293%09red
Galactose metabolism	KEGG PATHWAY	pif00052	4	19	0.272928	0.99983	PITG_03598|PITG_21313|PITG_06016|PITG_10010	pif:PITG_03598|pif:PITG_21313|pif:PITG_06016|pif:PITG_10010|	9467550|9477789|9472196|9474852|	http://www.genome.jp/kegg-bin/show_pathway?pif00052/pif:PITG_10010%09red/pif:PITG_03598%09red/pif:PITG_21313%09red/pif:PITG_06016%09red
Nitrogen metabolism	KEGG PATHWAY	pif00910	5	26	0.286416	0.99983	PITG_08497|PITG_11116|PITG_13013|PITG_13011|PITG_09342	pif:PITG_08497|pif:PITG_11116|pif:PITG_13013|pif:PITG_13011|pif:PITG_09342|	9475185|9476283|9474516|9478508|9461812|	http://www.genome.jp/kegg-bin/show_pathway?pif00910/pif:PITG_13013%09red/pif:PITG_11116%09red/pif:PITG_08497%09red/pif:PITG_09342%09red/pif:PITG_13011%09red
Pentose and glucuronate interconversions	KEGG PATHWAY	pif00040	6	33	0.294349	0.99983	PITG_01253|PITG_06560|PITG_10940|PITG_02545|PITG_21743|PITG_01029	pif:PITG_01253|pif:PITG_06560|pif:PITG_10940|pif:PITG_02545|pif:PITG_21743|pif:PITG_01029|	9477623|9471837|9476130|9470155|9472356|9473351|	http://www.genome.jp/kegg-bin/show_pathway?pif00040/pif:PITG_06560%09red/pif:PITG_01029%09red/pif:PITG_01253%09red/pif:PITG_02545%09red/pif:PITG_21743%09red/pif:PITG_10940%09red
Folate biosynthesis	KEGG PATHWAY	pif00790	3	15	0.347556	0.99983	PITG_18078|PITG_18083|PITG_01065	pif:PITG_18078|pif:PITG_18083|pif:PITG_01065|	9463007|9463011|9473383|	http://www.genome.jp/kegg-bin/show_pathway?pif00790/pif:PITG_18078%09red/pif:PITG_18083%09red/pif:PITG_01065%09red
Ascorbate and aldarate metabolism	KEGG PATHWAY	pif00053	3	15	0.347556	0.99983	PITG_01253|PITG_18361|PITG_10940	pif:PITG_01253|pif:PITG_18361|pif:PITG_10940|	9477623|9463192|9476130|	http://www.genome.jp/kegg-bin/show_pathway?pif00053/pif:PITG_18361%09red/pif:PITG_10940%09red/pif:PITG_01253%09red
Fructose and mannose metabolism	KEGG PATHWAY	pif00051	3	17	0.413637	0.99983	PITG_02786|PITG_03598|PITG_13116	pif:PITG_02786|pif:PITG_03598|pif:PITG_13116|	9476805|9467550|9472935|	http://www.genome.jp/kegg-bin/show_pathway?pif00051/pif:PITG_13116%09red/pif:PITG_02786%09red/pif:PITG_03598%09red
Cyanoamino acid metabolism	KEGG PATHWAY	pif00460	6	39	0.423692	0.99983	PITG_15791|PITG_01397|PITG_03411|PITG_01398|PITG_03135|PITG_14696	pif:PITG_15791|pif:PITG_01397|pif:PITG_03411|pif:PITG_01398|pif:PITG_03135|pif:PITG_14696|	9475599|9468762|9467376|9468763|9464469|9478939|	http://www.genome.jp/kegg-bin/show_pathway?pif00460/pif:PITG_01397%09red/pif:PITG_01398%09red/pif:PITG_03135%09red/pif:PITG_14696%09red/pif:PITG_15791%09red/pif:PITG_03411%09red
Cysteine and methionine metabolism	KEGG PATHWAY	pif00270	4	27	0.491042	0.99983	PITG_01062|PITG_13402|PITG_10866|PITG_17516	pif:PITG_01062|pif:PITG_13402|pif:PITG_10866|pif:PITG_17516|	9473380|9477969|9476068|9471282|	http://www.genome.jp/kegg-bin/show_pathway?pif00270/pif:PITG_17516%09red/pif:PITG_10866%09red/pif:PITG_13402%09red/pif:PITG_01062%09red
beta-Alanine metabolism	KEGG PATHWAY	pif00410	3	20	0.508129	0.99983	PITG_01253|PITG_10866|PITG_10940	pif:PITG_01253|pif:PITG_10866|pif:PITG_10940|	9477623|9476068|9476130|	http://www.genome.jp/kegg-bin/show_pathway?pif00410/pif:PITG_10866%09red/pif:PITG_10940%09red/pif:PITG_01253%09red
Valine, leucine and isoleucine degradation	KEGG PATHWAY	pif00280	6	44	0.529195	0.99983	PITG_00453|PITG_00451|PITG_11161|PITG_01253|PITG_10940|PITG_06732	pif:PITG_00453|pif:PITG_00451|pif:PITG_11161|pif:PITG_01253|pif:PITG_10940|pif:PITG_06732|	9477426|9477424|9476322|9477623|9476130|9463065|	http://www.genome.jp/kegg-bin/show_pathway?pif00280/pif:PITG_10940%09red/pif:PITG_01253%09red/pif:PITG_00453%09red/pif:PITG_00451%09red/pif:PITG_06732%09red/pif:PITG_11161%09red
Selenocompound metabolism	KEGG PATHWAY	pif00450	2	13	0.532611	0.99983	PITG_13402|PITG_04010	pif:PITG_13402|pif:PITG_04010|	9477969|9478600|	http://www.genome.jp/kegg-bin/show_pathway?pif00450/pif:PITG_13402%09red/pif:PITG_04010%09red
Lysine degradation	KEGG PATHWAY	pif00310	3	21	0.537839	0.99983	PITG_01253|PITG_03530|PITG_10940	pif:PITG_01253|pif:PITG_03530|pif:PITG_10940|	9477623|9467489|9476130|	http://www.genome.jp/kegg-bin/show_pathway?pif00310/pif:PITG_01253%09red/pif:PITG_10940%09red/pif:PITG_03530%09red
Starch and sucrose metabolism	KEGG PATHWAY	pif00500	11	84	0.549363	0.99983	PITG_15791|PITG_21313|PITG_01397|PITG_03411|PITG_01398|PITG_06560|PITG_10218|PITG_03135|PITG_02545|PITG_01029|PITG_06016	pif:PITG_15791|pif:PITG_21313|pif:PITG_01397|pif:PITG_03411|pif:PITG_01398|pif:PITG_06560|pif:PITG_10218|pif:PITG_03135|pif:PITG_02545|pif:PITG_01029|pif:PITG_06016|	9475599|9477789|9468762|9467376|9468763|9471837|9461384|9464469|9470155|9473351|9472196|	http://www.genome.jp/kegg-bin/show_pathway?pif00500/pif:PITG_06560%09red/pif:PITG_21313%09red/pif:PITG_01397%09red/pif:PITG_10218%09red/pif:PITG_01398%09red/pif:PITG_03135%09red/pif:PITG_06016%09red/pif:PITG_02545%09red/pif:PITG_15791%09red/pif:PITG_01029%09red/pif:PITG_03411%09red
Glyoxylate and dicarboxylate metabolism	KEGG PATHWAY	pif00630	4	30	0.566636	0.99983	PITG_11474|PITG_03440|PITG_02049|PITG_14696	pif:PITG_11474|pif:PITG_03440|pif:PITG_02049|pif:PITG_14696|	9474820|9467403|9479441|9478939|	http://www.genome.jp/kegg-bin/show_pathway?pif00630/pif:PITG_14696%09red/pif:PITG_02049%09red/pif:PITG_03440%09red/pif:PITG_11474%09red
Pentose phosphate pathway	KEGG PATHWAY	pif00030	3	23	0.594036	0.99983	PITG_03598|Novel01245|PITG_02786	pif:PITG_03598|pif:PITG_01752|pif:PITG_02786|	9467550|9469230|9476805|	http://www.genome.jp/kegg-bin/show_pathway?pif00030/pif:PITG_01752%09red/pif:PITG_02786%09red/pif:PITG_03598%09red
Phenylalanine, tyrosine and tryptophan biosynthesis	KEGG PATHWAY	pif00400	2	15	0.602505	0.99983	PITG_00221|PITG_02210	pif:PITG_00221|pif:PITG_02210|	9476895|9469603|	http://www.genome.jp/kegg-bin/show_pathway?pif00400/pif:PITG_02210%09red/pif:PITG_00221%09red
Glycerophospholipid metabolism	KEGG PATHWAY	pif00564	6	48	0.607458	0.99983	PITG_10763|PITG_15903|PITG_15904|PITG_08460|PITG_18707|PITG_01332	pif:PITG_10763|pif:PITG_15903|pif:PITG_15904|pif:PITG_08460|pif:PITG_18707|pif:PITG_01332|	9470246|9475692|9475693|9475152|9477166|9479197|	http://www.genome.jp/kegg-bin/show_pathway?pif00564/pif:PITG_18707%09red/pif:PITG_01332%09red/pif:PITG_08460%09red/pif:PITG_15904%09red/pif:PITG_15903%09red/pif:PITG_10763%09red
Glycine, serine and threonine metabolism	KEGG PATHWAY	pif00260	5	41	0.629629	0.99983	PITG_00221|PITG_11474|PITG_07400|PITG_21697|PITG_14696	pif:PITG_00221|pif:PITG_11474|pif:PITG_07400|pif:PITG_07400|pif:PITG_14696|	9476895|9474820|9480399|9480399|9478939|	http://www.genome.jp/kegg-bin/show_pathway?pif00260/pif:PITG_07400%09red/pif:PITG_14696%09red/pif:PITG_00221%09red/pif:PITG_11474%09red
Fatty acid biosynthesis	KEGG PATHWAY	pif00061	2	16	0.634374	0.99983	PITG_18706|PITG_18025	pif:PITG_18706|pif:PITG_18025|	9477165|9463910|	http://www.genome.jp/kegg-bin/show_pathway?pif00061/pif:PITG_18706%09red/pif:PITG_18025%09red
Propanoate metabolism	KEGG PATHWAY	pif00640	3	25	0.645603	0.99983	PITG_00720|PITG_00721|PITG_18706	pif:PITG_00720|pif:PITG_00721|pif:PITG_18706|	9472522|9472523|9477165|	http://www.genome.jp/kegg-bin/show_pathway?pif00640/pif:PITG_18706%09red/pif:PITG_00721%09red/pif:PITG_00720%09red
Amino sugar and nucleotide sugar metabolism	KEGG PATHWAY	pif00520	4	34	0.656947	0.99983	PITG_21313|PITG_15873|PITG_06016|PITG_10010	pif:PITG_21313|pif:PITG_15873|pif:PITG_06016|pif:PITG_10010|	9477789|9475666|9472196|9474852|	http://www.genome.jp/kegg-bin/show_pathway?pif00520/pif:PITG_15873%09red/pif:PITG_10010%09red/pif:PITG_21313%09red/pif:PITG_06016%09red
Histidine metabolism	KEGG PATHWAY	pif00340	2	17	0.664208	0.99983	PITG_01253|PITG_10940	pif:PITG_01253|pif:PITG_10940|	9477623|9476130|	http://www.genome.jp/kegg-bin/show_pathway?pif00340/pif:PITG_01253%09red/pif:PITG_10940%09red
Fatty acid degradation	KEGG PATHWAY	pif00071	6	52	0.678026	0.99983	PITG_10293|PITG_10292|PITG_01253|PITG_10430|PITG_10940|PITG_06732	pif:PITG_10293|pif:PITG_10292|pif:PITG_01253|pif:PITG_10430|pif:PITG_10940|pif:PITG_06732|	9473930|9473929|9477623|9474203|9476130|9463065|	http://www.genome.jp/kegg-bin/show_pathway?pif00071/pif:PITG_10940%09red/pif:PITG_01253%09red/pif:PITG_10430%09red/pif:PITG_06732%09red/pif:PITG_10292%09red/pif:PITG_10293%09red
Tryptophan metabolism	KEGG PATHWAY	pif00380	2	18	0.692049	0.99983	PITG_01253|PITG_10940	pif:PITG_01253|pif:PITG_10940|	9477623|9476130|	http://www.genome.jp/kegg-bin/show_pathway?pif00380/pif:PITG_01253%09red/pif:PITG_10940%09red
Metabolic pathways	KEGG PATHWAY	pif01100	114	911	0.714019	0.99983	PITG_11161|PITG_01940|PITG_08460|PITG_18545|PITG_14696|PITG_18707|PITG_18706|PITG_00896|PITG_19656|PITG_00720|PITG_00721|PITG_14613|PITG_03599|PITG_03440|PITG_02049|PITG_01029|PITG_01332|PITG_10763|PITG_21313|PITG_07991|PITG_06732|PITG_11474|PITG_01939|PITG_07400|PITG_00880|PITG_22685|PITG_02786|PITG_10454|PITG_21697|PITG_09393|PITG_18083|PITG_18777|PITG_02621|PITG_00636|PITG_06876|PITG_18720|PIT…	pif:PITG_11161|pif:PITG_01940|pif:PITG_08460|pif:PITG_18545|pif:PITG_14696|pif:PITG_18707|pif:PITG_18706|pif:PITG_00896|pif:PITG_19656|pif:PITG_00720|pif:PITG_00721|pif:PITG_14613|pif:PITG_03599|pif:PITG_03440|pif:PITG_02049|pif:PITG_01029|pif:PITG_01332|pif:PITG_10763|pif:PITG_21313|pif:PITG_07991|pif:PITG_06732|pif:PITG_11474|pif:PITG_01939|pif:PITG_07400|pif:PITG_00880|pif:PITG_22685|pif:PITG_…	9476322|9469483|9475152|9462779|9478939|9477166|9477165|9472993|9467082|9472522|9472523|9478717|9467551|9467403|9479441|9473351|9479197|9470246|9477789|9472617|9463065|9474820|9469482|9480399|9472738|9469305|9476805|9474220|9480399|9474945|9463011|9476495|9478876|9479573|9463689|9477260|9467799|9474212|9473930|9478262|9477969|9469230|9471282|9463528|9463824|9469870|9479620|9470155|9464504|9469685…	http://www.genome.jp/kegg-bin/show_pathway?pif01100/pif:PITG_06876%09red/pif:PITG_03440%09red/pif:PITG_08460%09red/pif:PITG_00880%09red/pif:PITG_00721%09red/pif:PITG_00720%09red/pif:PITG_19656%09red/pif:PITG_18706%09red/pif:PITG_18707%09red/pif:PITG_18545%09red/pif:PITG_09393%09red/pif:PITG_20759%09red/pif:PITG_14978%09red/pif:PITG_10763%09red/pif:PITG_18025%09red/pif:PITG_00896%09red/pif:PITG_16…
Regulation of autophagy	KEGG PATHWAY	pif04140	2	20	0.742009	0.99983	PITG_07978|PITG_19875	pif:PITG_07978|pif:PITG_19875|	9472609|9466978|	http://www.genome.jp/kegg-bin/show_pathway?pif04140/pif:PITG_07978%09red/pif:PITG_19875%09red
Citrate cycle (TCA cycle)	KEGG PATHWAY	pif00020	3	30	0.753528	0.99983	PITG_23158|PITG_18720|PITG_02049	pif:PITG_23158|pif:PITG_18720|pif:PITG_02049|	9467220|9477260|9479441|	http://www.genome.jp/kegg-bin/show_pathway?pif00020/pif:PITG_18720%09red/pif:PITG_02049%09red/pif:PITG_23158%09red
Base excision repair	KEGG PATHWAY	pif03410	2	21	0.764283	0.99983	PITG_04709|PITG_15505	pif:PITG_04709|pif:PITG_15505|	9475908|9478563|	http://www.genome.jp/kegg-bin/show_pathway?pif03410/pif:PITG_04709%09red/pif:PITG_15505%09red
Other glycan degradation	KEGG PATHWAY	pif00511	2	21	0.764283	0.99983	PITG_17508|PITG_06864	pif:PITG_17508|pif:PITG_06864|	9471274|9463679|	http://www.genome.jp/kegg-bin/show_pathway?pif00511/pif:PITG_06864%09red/pif:PITG_17508%09red
Phenylalanine metabolism	KEGG PATHWAY	pif00360	1	11	0.772198	0.99983	PITG_02210	pif:PITG_02210|	9469603|	http://www.genome.jp/kegg-bin/show_pathway?pif00360/pif:PITG_02210%09red
Nicotinate and nicotinamide metabolism	KEGG PATHWAY	pif00760	1	12	0.79865	0.99983	PITG_06783	pif:PITG_06783|	9463365|	http://www.genome.jp/kegg-bin/show_pathway?pif00760/pif:PITG_06783%09red
ABC transporters	KEGG PATHWAY	pif02010	2	23	0.803858	0.99983	PITG_01370|PITG_06852	pif:PITG_01370|pif:PITG_06852|	9468737|9463427|	http://www.genome.jp/kegg-bin/show_pathway?pif02010/pif:PITG_01370%09red/pif:PITG_06852%09red
Mismatch repair	KEGG PATHWAY	pif03430	2	24	0.821343	0.99983	PITG_04709|PITG_02805	pif:PITG_04709|pif:PITG_02805|	9475908|9476825|	http://www.genome.jp/kegg-bin/show_pathway?pif03430/pif:PITG_04709%09red/pif:PITG_02805%09red
Protein export	KEGG PATHWAY	pif03060	2	25	0.837417	0.99983	PITG_17383|PITG_00527	pif:PITG_17383|pif:PITG_00527|	9471417|9477492|	http://www.genome.jp/kegg-bin/show_pathway?pif03060/pif:PITG_17383%09red/pif:PITG_00527%09red
Butanoate metabolism	KEGG PATHWAY	pif00650	1	15	0.860984	0.99983	PITG_02740	pif:PITG_02740|	9476684|	http://www.genome.jp/kegg-bin/show_pathway?pif00650/pif:PITG_02740%09red
Sulfur metabolism	KEGG PATHWAY	pif00920	1	15	0.860984	0.99983	PITG_04010	pif:PITG_04010|	9478600|	http://www.genome.jp/kegg-bin/show_pathway?pif00920/pif:PITG_04010%09red
alpha-Linolenic acid metabolism	KEGG PATHWAY	pif00592	1	15	0.860984	0.99983	PITG_10430	pif:PITG_10430|	9474203|	http://www.genome.jp/kegg-bin/show_pathway?pif00592/pif:PITG_10430%09red
Terpenoid backbone biosynthesis	KEGG PATHWAY	pif00900	1	16	0.877139	0.99983	PITG_15778	pif:PITG_15778|	9475587|	http://www.genome.jp/kegg-bin/show_pathway?pif00900/pif:PITG_15778%09red
One carbon pool by folate	KEGG PATHWAY	pif00670	3	39	0.880185	0.99983	PITG_18545|PITG_08205|PITG_14696	pif:PITG_18545|pif:PITG_08205|pif:PITG_14696|	9462779|9464293|9478939|	http://www.genome.jp/kegg-bin/show_pathway?pif00670/pif:PITG_14696%09red/pif:PITG_18545%09red/pif:PITG_08205%09red
Inositol phosphate metabolism	KEGG PATHWAY	pif00562	4	52	0.902871	0.99983	PITG_18361|PITG_00896|PITG_07286|PITG_13116	pif:PITG_18361|pif:PITG_00896|pif:PITG_07286|pif:PITG_13116|	9463192|9472993|9471616|9472935|	http://www.genome.jp/kegg-bin/show_pathway?pif00562/pif:PITG_13116%09red/pif:PITG_00896%09red/pif:PITG_07286%09red/pif:PITG_18361%09red
Tyrosine metabolism	KEGG PATHWAY	pif00350	2	31	0.909172	0.99983	PITG_10293|PITG_10292	pif:PITG_10293|pif:PITG_10292|	9473930|9473929|	http://www.genome.jp/kegg-bin/show_pathway?pif00350/pif:PITG_10292%09red/pif:PITG_10293%09red
Ether lipid metabolism	KEGG PATHWAY	pif00565	1	19	0.915199	0.99983	PITG_01332	pif:PITG_01332|	9479197|	http://www.genome.jp/kegg-bin/show_pathway?pif00565/pif:PITG_01332%09red
Ubiquitin mediated proteolysis	KEGG PATHWAY	pif04120	5	67	0.931901	0.99983	PITG_08023|PITG_18870|PITG_02581|PITG_02497|PITG_23159	pif:PITG_08023|pif:PITG_18870|pif:PITG_02581|pif:PITG_02497|pif:PITG_23159|	9472644|9477101|9478840|9470106|9467221|	http://www.genome.jp/kegg-bin/show_pathway?pif04120/pif:PITG_18870%09red/pif:PITG_02581%09red/pif:PITG_23159%09red/pif:PITG_08023%09red/pif:PITG_02497%09red
Biosynthesis of unsaturated fatty acids	KEGG PATHWAY	pif01040	1	21	0.933778	0.99983	PITG_10430	pif:PITG_10430|	9474203|	http://www.genome.jp/kegg-bin/show_pathway?pif01040/pif:PITG_10430%09red
Endocytosis	KEGG PATHWAY	pif04144	6	78	0.93555	0.99983	PITG_11249|PITG_07567|PITG_11247|PITG_03546|PITG_00896|PITG_02497	pif:PITG_11249|pif:PITG_07567|pif:PITG_11247|pif:PITG_03546|pif:PITG_00896|pif:PITG_02497|	9476402|9462637|9476400|9467502|9472993|9470106|	http://www.genome.jp/kegg-bin/show_pathway?pif04144/pif:PITG_11249%09red/pif:PITG_07567%09red/pif:PITG_11247%09red/pif:PITG_03546%09red/pif:PITG_00896%09red/pif:PITG_02497%09red
Fatty acid metabolism	KEGG PATHWAY	pif01212	4	58	0.9398	0.99983	PITG_18706|PITG_10430|PITG_18025|PITG_06732	pif:PITG_18706|pif:PITG_10430|pif:PITG_18025|pif:PITG_06732|	9477165|9474203|9463910|9463065|	http://www.genome.jp/kegg-bin/show_pathway?pif01212/pif:PITG_18706%09red/pif:PITG_10430%09red/pif:PITG_06732%09red/pif:PITG_18025%09red
Glycosylphosphatidylinositol(GPI)-anchor biosynthesis	KEGG PATHWAY	pif00563	1	23	0.948292	0.99983	PITG_14810	pif:PITG_14810|	9467932|	http://www.genome.jp/kegg-bin/show_pathway?pif00563/pif:PITG_14810%09red
N-Glycan biosynthesis	KEGG PATHWAY	pif00510	2	38	0.955248	0.99983	PITG_06876|PITG_14978	pif:PITG_06876|pif:PITG_14978|	9463689|9468150|	http://www.genome.jp/kegg-bin/show_pathway?pif00510/pif:PITG_06876%09red/pif:PITG_14978%09red
DNA replication	KEGG PATHWAY	pif03030	2	39	0.959634	0.99983	PITG_04709|PITG_15505	pif:PITG_04709|pif:PITG_15505|	9475908|9478563|	http://www.genome.jp/kegg-bin/show_pathway?pif03030/pif:PITG_04709%09red/pif:PITG_15505%09red
Protein processing in endoplasmic reticulum	KEGG PATHWAY	pif04141	9	119	0.968845	0.99983	PITG_11249|PITG_00527|PITG_18870|PITG_11247|PITG_17383|PITG_09453|PITG_03546|PITG_05498|PITG_11728	pif:PITG_11249|pif:PITG_00527|pif:PITG_18870|pif:PITG_11247|pif:PITG_17383|pif:PITG_09453|pif:PITG_03546|pif:PITG_05498|pif:PITG_11728|	9476402|9477492|9477101|9476400|9471417|9462574|9467502|9463501|9470769|	http://www.genome.jp/kegg-bin/show_pathway?pif04141/pif:PITG_05498%09red/pif:PITG_09453%09red/pif:PITG_00527%09red/pif:PITG_11249%09red/pif:PITG_11728%09red/pif:PITG_11247%09red/pif:PITG_17383%09red/pif:PITG_03546%09red/pif:PITG_18870%09red
Nucleotide excision repair	KEGG PATHWAY	pif03420	2	43	0.973396	0.99983	PITG_04709|PITG_15505	pif:PITG_04709|pif:PITG_15505|	9475908|9478563|	http://www.genome.jp/kegg-bin/show_pathway?pif03420/pif:PITG_04709%09red/pif:PITG_15505%09red
Peroxisome	KEGG PATHWAY	pif04146	4	70	0.978275	0.99983	PITG_23158|PITG_10430|PITG_11474|PITG_01662	pif:PITG_23158|pif:PITG_10430|pif:PITG_11474|pif:PITG_01662|	9467220|9474203|9474820|9469067|	http://www.genome.jp/kegg-bin/show_pathway?pif04146/pif:PITG_10430%09red/pif:PITG_23158%09red/pif:PITG_01662%09red/pif:PITG_11474%09red
Aminoacyl-tRNA biosynthesis	KEGG PATHWAY	pif00970	2	46	0.980619	0.99983	PITG_17153|PITG_08205	pif:PITG_17153|pif:PITG_08205|	9466633|9464293|	http://www.genome.jp/kegg-bin/show_pathway?pif00970/pif:PITG_17153%09red/pif:PITG_08205%09red
Basal transcription factors	KEGG PATHWAY	pif03022	1	32	0.983036	0.99983	PITG_14596	pif:PITG_14596|	9478700|	http://www.genome.jp/kegg-bin/show_pathway?pif03022/pif:PITG_14596%09red
Phosphatidylinositol signaling system	KEGG PATHWAY	pif04070	2	48	0.984337	0.99983	PITG_00896|PITG_07286	pif:PITG_00896|pif:PITG_07286|	9472993|9471616|	http://www.genome.jp/kegg-bin/show_pathway?pif04070/pif:PITG_00896%09red/pif:PITG_07286%09red
Sphingolipid metabolism	KEGG PATHWAY	pif00600	1	34	0.986761	0.99983	PITG_17508	pif:PITG_17508|	9471274|	http://www.genome.jp/kegg-bin/show_pathway?pif00600/pif:PITG_17508%09red
Oxidative phosphorylation	KEGG PATHWAY	pif00190	3	67	0.991	0.99983	PITG_05615|PITG_12427|PITG_00688	pif:PITG_05615|pif:PITG_12427|pif:PITG_00688|	9475335|9478262|9479620|	http://www.genome.jp/kegg-bin/show_pathway?pif00190/pif:PITG_12427%09red/pif:PITG_05615%09red/pif:PITG_00688%09red
Proteasome	KEGG PATHWAY	pif03050	1	38	0.991939	0.99983	PITG_18748	pif:PITG_18748|	9477286|	http://www.genome.jp/kegg-bin/show_pathway?pif03050/pif:PITG_18748%09red
Spliceosome	KEGG PATHWAY	pif03040	6	110	0.994737	0.99983	PITG_11249|PITG_11805|PITG_11247|PITG_03546|PITG_09943|PITG_00791	pif:PITG_11249|pif:PITG_11805|pif:PITG_11247|pif:PITG_03546|pif:PITG_09943|pif:PITG_00791|	9476402|9470822|9476400|9467502|9474713|9472666|	http://www.genome.jp/kegg-bin/show_pathway?pif03040/pif:PITG_09943%09red/pif:PITG_11249%09red/pif:PITG_11805%09red/pif:PITG_00791%09red/pif:PITG_11247%09red/pif:PITG_03546%09red
Phagosome	KEGG PATHWAY	pif04145	1	44	0.996174	0.99983	PITG_02526	pif:PITG_02526|	9470138|	http://www.genome.jp/kegg-bin/show_pathway?pif04145/pif:PITG_02526%09red
Ribosome	KEGG PATHWAY	pif03010	5	111	0.998383	0.99983	PITG_03768|PITG_22323|PITG_19280|PITG_04487|PITG_18054	pif:PITG_03768|pif:PITG_19280|pif:PITG_19280|pif:PITG_04487|pif:PITG_18054|	9467709|9473693|9473693|9464340|9462986|	http://www.genome.jp/kegg-bin/show_pathway?pif03010/pif:PITG_19280%09red/pif:PITG_03768%09red/pif:PITG_18054%09red/pif:PITG_04487%09red
RNA transport	KEGG PATHWAY	pif03013	5	120	0.999307	0.99983	PITG_18718|PITG_00035|PITG_12683|PITG_07571|PITG_03999	pif:PITG_18718|pif:PITG_00035|pif:PITG_12683|pif:PITG_07571|pif:PITG_03999|	9477257|9476538|9478031|9462640|9478590|	http://www.genome.jp/kegg-bin/show_pathway?pif03013/pif:PITG_00035%09red/pif:PITG_03999%09red/pif:PITG_07571%09red/pif:PITG_18718%09red/pif:PITG_12683%09red
mRNA surveillance pathway	KEGG PATHWAY	pif03015	1	69	0.99983	0.99983	PITG_12535	pif:PITG_12535|	9478365|	http://www.genome.jp/kegg-bin/show_pathway?pif03015/pif:PITG_12535%09red

## Sheet: Table S5B
Table S5B Summary of TOP30 KEGG pathway in transcriptome
#Term	Database	ID	Input number	Background number	P-Value	Corrected P-Value	Input	KEGG_ID/KO	Entrez_ID	Hyperlink
Ribosome biogenesis in eukaryotes	KEGG PATHWAY	pif03008	41	75	1.07e-11	8.84e-10	PITG_05445|PITG_13300|PITG_06263|PITG_06262|PITG_03818|PITG_12931|PITG_18421|PITG_13380|PITG_06667|PITG_19671|PITG_04887|PITG_09222|PITG_02593|PITG_12305|PITG_08338|PITG_10819|PITG_00748|PITG_00052|PITG_16792|PITG_11635|PITG_16813|PITG_09374|PITG_09432|PITG_08708|PITG_02536|PITG_03802|PITG_18718|PITG_17404|PITG_05534|PITG_03955|PITG_11198|PITG_19608|PITG_03672|PITG_20593|PITG_02887|PITG_00597|PIT…	pif:PITG_05445|pif:PITG_13300|pif:PITG_06263|pif:PITG_06262|pif:PITG_03818|pif:PITG_12931|pif:PITG_18421|pif:PITG_13380|pif:PITG_06667|pif:PITG_19671|pif:PITG_04887|pif:PITG_09222|pif:PITG_02593|pif:PITG_12305|pif:PITG_08338|pif:PITG_10819|pif:PITG_00748|pif:PITG_00052|pif:PITG_16792|pif:PITG_11635|pif:PITG_16813|pif:PITG_09374|pif:PITG_09432|pif:PITG_08708|pif:PITG_02536|pif:PITG_03802|pif:PITG_…	9463454|9474435|9465958|9465957|9467755|9478441|9466465|9477948|9472010|9467098|9478794|9470547|9478852|9473299|9475038|9465576|9472549|9476573|9468714|9470697|9468975|9474933|9462548|9461680|9470148|9467741|9477257|9471437|9466095|9467893|9476354|9467113|9467622|9480088|9476966|9477720|9478296|9476736|9473342|9476538|9476539|	http://www.genome.jp/kegg-bin/show_pathway?pif03008/pif:PITG_00035%09red/pif:PITG_00597%09red/pif:PITG_12931%09red/pif:PITG_00036%09red/pif:PITG_00748%09red/pif:PITG_08708%09red/pif:PITG_06262%09red/pif:PITG_06263%09red/pif:PITG_04887%09red/pif:PITG_02536%09red/pif:PITG_09374%09red/pif:PITG_08338%09red/pif:PITG_19671%09red/pif:PITG_09222%09red/pif:PITG_03802%09red/pif:PITG_03672%09red/pif:PITG_12…
RNA polymerase	KEGG PATHWAY	pif03020	13	27	0.000365785	0.0151801	PITG_11365|PITG_09425|PITG_16659|PITG_16658|PITG_08173|PITG_16526|PITG_02420|PITG_18777|PITG_14613|PITG_06706|PITG_00051|PITG_03855|PITG_10445	pif:PITG_11365|pif:PITG_09425|pif:PITG_16659|pif:PITG_16658|pif:PITG_08173|pif:PITG_16526|pif:PITG_02420|pif:PITG_18777|pif:PITG_14613|pif:PITG_06706|pif:PITG_00051|pif:PITG_03855|pif:PITG_10445|	9473443|9462556|9465290|9465289|9464262|9465306|9469870|9476495|9478717|9463048|9476572|9467799|9474212|	http://www.genome.jp/kegg-bin/show_pathway?pif03020/pif:PITG_16526%09red/pif:PITG_09425%09red/pif:PITG_02420%09red/pif:PITG_10445%09red/pif:PITG_00051%09red/pif:PITG_14613%09red/pif:PITG_11365%09red/pif:PITG_06706%09red/pif:PITG_18777%09red/pif:PITG_16658%09red/pif:PITG_16659%09red/pif:PITG_08173%09red/pif:PITG_03855%09red
Pyrimidine metabolism	KEGG PATHWAY	pif00240	21	73	0.00204729	0.0566417	PITG_10452|PITG_11365|PITG_09425|PITG_16659|PITG_16658|PITG_03764|PITG_08173|PITG_16526|PITG_02420|PITG_02621|PITG_18777|PITG_00051|PITG_15505|PITG_03347|PITG_06706|Novel00988|PITG_14613|PITG_03855|PITG_10454|PITG_10445|PITG_01913	pif:PITG_10454|pif:PITG_11365|pif:PITG_09425|pif:PITG_16659|pif:PITG_16658|pif:PITG_03764|pif:PITG_08173|pif:PITG_16526|pif:PITG_02420|pif:PITG_02621|pif:PITG_18777|pif:PITG_00051|pif:PITG_15505|pif:PITG_03347|pif:PITG_06706|pif:PITG_10454|pif:PITG_14613|pif:PITG_03855|pif:PITG_10454|pif:PITG_10445|pif:PITG_01913|	9474220|9473443|9462556|9465290|9465289|9467705|9464262|9465306|9469870|9478876|9476495|9476572|9478563|9464504|9463048|9474220|9478717|9467799|9474220|9474212|9469374|	http://www.genome.jp/kegg-bin/show_pathway?pif00240/pif:PITG_16526%09red/pif:PITG_09425%09red/pif:PITG_01913%09red/pif:PITG_02621%09red/pif:PITG_10445%09red/pif:PITG_03347%09red/pif:PITG_02420%09red/pif:PITG_00051%09red/pif:PITG_10454%09red/pif:PITG_14613%09red/pif:PITG_11365%09red/pif:PITG_06706%09red/pif:PITG_18777%09red/pif:PITG_15505%09red/pif:PITG_16658%09red/pif:PITG_16659%09red/pif:PITG_08…
Glycolysis / Gluconeogenesis	KEGG PATHWAY	pif00010	20	74	0.0047055	0.0976392	PITG_10293|PITG_21313|PITG_00720|PITG_00721|PITG_03598|PITG_03700|PITG_13116|PITG_02786|PITG_01940|PITG_10292|PITG_01253|PITG_01938|PITG_01939|PITG_07400|PITG_10940|PITG_21697|PITG_09393|PITG_21743|PITG_06016|PITG_20970	pif:PITG_10293|pif:PITG_21313|pif:PITG_00720|pif:PITG_00721|pif:PITG_03598|pif:PITG_03700|pif:PITG_13116|pif:PITG_02786|pif:PITG_01940|pif:PITG_10292|pif:PITG_01253|pif:PITG_01940|pif:PITG_01939|pif:PITG_07400|pif:PITG_10940|pif:PITG_07400|pif:PITG_09393|pif:PITG_21743|pif:PITG_06016|pif:PITG_20970|	9473930|9477789|9472522|9472523|9467550|9467646|9472935|9476805|9469483|9473929|9477623|9469483|9469482|9480399|9476130|9480399|9474945|9472356|9472196|9463633|	http://www.genome.jp/kegg-bin/show_pathway?pif00010/pif:PITG_21313%09red/pif:PITG_10940%09red/pif:PITG_20970%09red/pif:PITG_13116%09red/pif:PITG_01253%09red/pif:PITG_06016%09red/pif:PITG_09393%09red/pif:PITG_03700%09red/pif:PITG_00721%09red/pif:PITG_00720%09red/pif:PITG_01939%09red/pif:PITG_02786%09red/pif:PITG_07400%09red/pif:PITG_21743%09red/pif:PITG_01940%09red/pif:PITG_10293%09red/pif:PITG_10…
Glycerolipid metabolism	KEGG PATHWAY	pif00561	10	29	0.0113093	0.185268	PITG_10763|PITG_05507|PITG_01860|PITG_01253|PITG_08460|PITG_10940|PITG_18707|PITG_11965|PITG_21743|PITG_01332	pif:PITG_10763|pif:PITG_05507|pif:PITG_01860|pif:PITG_01253|pif:PITG_08460|pif:PITG_10940|pif:PITG_18707|pif:PITG_11965|pif:PITG_21743|pif:PITG_01332|	9470246|9463510|9469328|9477623|9475152|9476130|9477166|9470952|9472356|9479197|	http://www.genome.jp/kegg-bin/show_pathway?pif00561/pif:PITG_18707%09red/pif:PITG_01332%09red/pif:PITG_10940%09red/pif:PITG_05507%09red/pif:PITG_11965%09red/pif:PITG_01253%09red/pif:PITG_08460%09red/pif:PITG_01860%09red/pif:PITG_21743%09red/pif:PITG_10763%09red
Biosynthesis of amino acids	KEGG PATHWAY	pif01230	26	118	0.0133928	0.185268	PITG_03700|PITG_13402|Novel01245|PITG_01940|PITG_17516|PITG_14696|PITG_20970|PITG_03598|PITG_03599|PITG_13116|PITG_02049|PITG_12161|PITG_23158|PITG_01938|PITG_01939|PITG_07400|PITG_21697|PITG_22685|PITG_02925|PITG_02786|PITG_02740|PITG_09393|PITG_20759|PITG_00221|PITG_02210|PITG_05374	pif:PITG_03700|pif:PITG_13402|pif:PITG_01752|pif:PITG_01940|pif:PITG_17516|pif:PITG_14696|pif:PITG_20970|pif:PITG_03598|pif:PITG_03599|pif:PITG_13116|pif:PITG_02049|pif:PITG_12161|pif:PITG_23158|pif:PITG_01940|pif:PITG_01939|pif:PITG_07400|pif:PITG_07400|pif:PITG_22685|pif:PITG_02925|pif:PITG_02786|pif:PITG_02740|pif:PITG_09393|pif:PITG_20759|pif:PITG_00221|pif:PITG_02210|pif:PITG_05374|	9467646|9477969|9469230|9469483|9471282|9478939|9463633|9467550|9467551|9472935|9479441|9473170|9467220|9469483|9469482|9480399|9480399|9469305|9476997|9476805|9476684|9474945|9466846|9476895|9469603|9463233|	http://www.genome.jp/kegg-bin/show_pathway?pif01230/pif:PITG_02049%09red/pif:PITG_01752%09red/pif:PITG_03700%09red/pif:PITG_07400%09red/pif:PITG_09393%09red/pif:PITG_20759%09red/pif:PITG_05374%09red/pif:PITG_20970%09red/pif:PITG_01940%09red/pif:PITG_02210%09red/pif:PITG_02740%09red/pif:PITG_13116%09red/pif:PITG_12161%09red/pif:PITG_00221%09red/pif:PITG_02786%09red/pif:PITG_17516%09red/pif:PITG_14…
Purine metabolism	KEGG PATHWAY	pif00230	24	110	0.0187383	0.222183	PITG_15505|PITG_09425|PITG_14613|PITG_18377|PITG_07024|PITG_19656|PITG_19993|PITG_03764|PITG_08173|PITG_02420|PITG_04010|PITG_11365|PITG_16659|PITG_16658|PITG_16526|PITG_06706|PITG_09393|PITG_18777|PITG_00636|PITG_03347|PITG_12465|PITG_00051|PITG_03855|PITG_10445	pif:PITG_15505|pif:PITG_09425|pif:PITG_14613|pif:PITG_18377|pif:PITG_07024|pif:PITG_19656|pif:PITG_19993|pif:PITG_03764|pif:PITG_08173|pif:PITG_02420|pif:PITG_04010|pif:PITG_11365|pif:PITG_16659|pif:PITG_16658|pif:PITG_16526|pif:PITG_06706|pif:PITG_09393|pif:PITG_18777|pif:PITG_00636|pif:PITG_03347|pif:PITG_12465|pif:PITG_00051|pif:PITG_03855|pif:PITG_10445|	9478563|9462556|9478717|9463528|9463824|9467082|9480475|9467705|9464262|9469870|9478600|9473443|9465290|9465289|9465306|9463048|9474945|9476495|9479573|9464504|9478296|9476572|9467799|9474212|	http://www.genome.jp/kegg-bin/show_pathway?pif00230/pif:PITG_15505%09red/pif:PITG_14613%09red/pif:PITG_19656%09red/pif:PITG_03764%09red/pif:PITG_18377%09red/pif:PITG_09425%09red/pif:PITG_09393%09red/pif:PITG_04010%09red/pif:PITG_00636%09red/pif:PITG_16526%09red/pif:PITG_02420%09red/pif:PITG_10445%09red/pif:PITG_03347%09red/pif:PITG_07024%09red/pif:PITG_11365%09red/pif:PITG_06706%09red/pif:PITG_18…
Valine, leucine and isoleucine biosynthesis	KEGG PATHWAY	pif00290	4	7	0.0302307	0.253938	PITG_02740|PITG_02925|PITG_22685|PITG_20759	pif:PITG_02740|pif:PITG_02925|pif:PITG_22685|pif:PITG_20759|	9476684|9476997|9469305|9466846|	http://www.genome.jp/kegg-bin/show_pathway?pif00290/pif:PITG_02925%09red/pif:PITG_20759%09red/pif:PITG_02740%09red/pif:PITG_22685%09red
2-Oxocarboxylic acid metabolism	KEGG PATHWAY	pif01210	7	20	0.0302683	0.253938	PITG_02925|PITG_02740|PITG_03599|PITG_20759|PITG_23158|PITG_02049|PITG_22685	pif:PITG_02925|pif:PITG_02740|pif:PITG_03599|pif:PITG_20759|pif:PITG_23158|pif:PITG_02049|pif:PITG_22685|	9476997|9476684|9467551|9466846|9467220|9479441|9469305|	http://www.genome.jp/kegg-bin/show_pathway?pif01210/pif:PITG_02049%09red/pif:PITG_02740%09red/pif:PITG_20759%09red/pif:PITG_23158%09red/pif:PITG_22685%09red/pif:PITG_02925%09red/pif:PITG_03599%09red
Biosynthesis of secondary metabolites	KEGG PATHWAY	pif01110	55	317	0.0305949	0.253938	PITG_10293|PITG_10292|PITG_11161|PITG_13832|PITG_13402|Novel01245|PITG_03411|PITG_10010|PITG_17516|PITG_18377|PITG_18188|PITG_07024|PITG_21743|PITG_01761|PITG_20970|PITG_01397|PITG_00720|PITG_00721|PITG_03598|PITG_03700|PITG_13116|PITG_00688|PITG_18298|PITG_10940|PITG_02049|PITG_02303|PITG_03530|PITG_15791|PITG_21313|PITG_00453|PITG_23158|PITG_11474|PITG_01939|PITG_07400|PITG_21697|PITG_22685|PIT…	pif:PITG_10293|pif:PITG_10292|pif:PITG_11161|pif:PITG_13832|pif:PITG_13402|pif:PITG_01752|pif:PITG_03411|pif:PITG_10010|pif:PITG_17516|pif:PITG_18377|pif:PITG_18188|pif:PITG_07024|pif:PITG_21743|pif:PITG_01761|pif:PITG_20970|pif:PITG_01397|pif:PITG_00720|pif:PITG_00721|pif:PITG_03598|pif:PITG_03700|pif:PITG_13116|pif:PITG_00688|pif:PITG_18298|pif:PITG_10940|pif:PITG_02049|pif:PITG_02303|pif:PITG_…	9473930|9473929|9476322|9461461|9477969|9469230|9467376|9474852|9471282|9463528|9466447|9463824|9472356|9469238|9463633|9468762|9472522|9472523|9467550|9467646|9472935|9479620|9463133|9476130|9479441|9469685|9467489|9475599|9477789|9477426|9467220|9474820|9469482|9480399|9480399|9469305|9469483|9478939|9472196|9475587|9476997|9476805|9477424|9475666|9463065|9477623|9474945|9469483|9466846|9476895…	http://www.genome.jp/kegg-bin/show_pathway?pif01110/pif:PITG_02049%09red/pif:PITG_01752%09red/pif:PITG_03135%09red/pif:PITG_06016%09red/pif:PITG_03700%09red/pif:PITG_00721%09red/pif:PITG_00720%09red/pif:PITG_02740%09red/pif:PITG_10292%09red/pif:PITG_10293%09red/pif:PITG_18377%09red/pif:PITG_10940%09red/pif:PITG_03411%09red/pif:PITG_09393%09red/pif:PITG_18298%09red/pif:PITG_20759%09red/pif:PITG_05…
Pantothenate and CoA biosynthesis	KEGG PATHWAY	pif00770	5	16	0.0869567	0.555199	PITG_02740|PITG_02925|PITG_22685|PITG_05669|PITG_20759	pif:PITG_02740|pif:PITG_02925|pif:PITG_22685|pif:PITG_05669|pif:PITG_20759|	9476684|9476997|9469305|9475385|9466846|	http://www.genome.jp/kegg-bin/show_pathway?pif00770/pif:PITG_02925%09red/pif:PITG_05669%09red/pif:PITG_20759%09red/pif:PITG_02740%09red/pif:PITG_22685%09red
Pyruvate metabolism	KEGG PATHWAY	pif00620	10	45	0.0974542	0.555199	PITG_00720|PITG_00721|PITG_12946|PITG_03721|PITG_01253|PITG_03440|PITG_10940|PITG_09393|PITG_18706|PITG_03724	pif:PITG_00720|pif:PITG_00721|pif:PITG_12946|pif:PITG_03724|pif:PITG_01253|pif:PITG_03440|pif:PITG_10940|pif:PITG_09393|pif:PITG_18706|pif:PITG_03724|	9472522|9472523|9478455|9467667|9477623|9467403|9476130|9474945|9477165|9467667|	http://www.genome.jp/kegg-bin/show_pathway?pif00620/pif:PITG_18706%09red/pif:PITG_10940%09red/pif:PITG_03440%09red/pif:PITG_03724%09red/pif:PITG_01253%09red/pif:PITG_12946%09red/pif:PITG_09393%09red/pif:PITG_00721%09red/pif:PITG_00720%09red
Carbon metabolism	KEGG PATHWAY	pif01200	24	134	0.0979826	0.555199	PITG_03700|Novel01245|PITG_01940|PITG_14696|PITG_20970|PITG_00720|PITG_00721|PITG_03598|PITG_03599|PITG_13116|PITG_03721|PITG_03440|PITG_03724|PITG_02049|PITG_21313|PITG_23158|PITG_11474|PITG_01939|PITG_07400|PITG_21697|PITG_06016|PITG_02786|PITG_09393|PITG_01938	pif:PITG_03700|pif:PITG_01752|pif:PITG_01940|pif:PITG_14696|pif:PITG_20970|pif:PITG_00720|pif:PITG_00721|pif:PITG_03598|pif:PITG_03599|pif:PITG_13116|pif:PITG_03724|pif:PITG_03440|pif:PITG_03724|pif:PITG_02049|pif:PITG_21313|pif:PITG_23158|pif:PITG_11474|pif:PITG_01939|pif:PITG_07400|pif:PITG_07400|pif:PITG_06016|pif:PITG_02786|pif:PITG_09393|pif:PITG_01940|	9467646|9469230|9469483|9478939|9463633|9472522|9472523|9467550|9467551|9472935|9467667|9467403|9467667|9479441|9477789|9467220|9474820|9469482|9480399|9480399|9472196|9476805|9474945|9469483|	http://www.genome.jp/kegg-bin/show_pathway?pif01200/pif:PITG_21313%09red/pif:PITG_02049%09red/pif:PITG_20970%09red/pif:PITG_13116%09red/pif:PITG_01752%09red/pif:PITG_02786%09red/pif:PITG_23158%09red/pif:PITG_06016%09red/pif:PITG_03724%09red/pif:PITG_03700%09red/pif:PITG_00721%09red/pif:PITG_00720%09red/pif:PITG_01939%09red/pif:PITG_09393%09red/pif:PITG_07400%09red/pif:PITG_14696%09red/pif:PITG_01…
Porphyrin and chlorophyll metabolism	KEGG PATHWAY	pif00860	5	17	0.102331	0.555199	PITG_18298|PITG_18188|PITG_13832|PITG_00442|PITG_00688	pif:PITG_18298|pif:PITG_18188|pif:PITG_13832|pif:PITG_00442|pif:PITG_00688|	9463133|9466447|9461461|9477415|9479620|	http://www.genome.jp/kegg-bin/show_pathway?pif00860/pif:PITG_18188%09red/pif:PITG_00442%09red/pif:PITG_13832%09red/pif:PITG_18298%09red/pif:PITG_00688%09red
Alanine, aspartate and glutamate metabolism	KEGG PATHWAY	pif00250	7	28	0.102687	0.555199	PITG_10454|Novel00988|PITG_03599|PITG_11474|PITG_05374|PITG_11116|PITG_10452	pif:PITG_10454|pif:PITG_10454|pif:PITG_03599|pif:PITG_11474|pif:PITG_05374|pif:PITG_11116|pif:PITG_10454|	9474220|9474220|9467551|9474820|9463233|9476283|9474220|	http://www.genome.jp/kegg-bin/show_pathway?pif00250/pif:PITG_05374%09red/pif:PITG_11116%09red/pif:PITG_10454%09red/pif:PITG_03599%09red/pif:PITG_11474%09red
Arginine and proline metabolism	KEGG PATHWAY	pif00330	10	46	0.107026	0.555199	PITG_01062|PITG_02303|PITG_12161|PITG_00636|PITG_01253|PITG_10866|PITG_10940|PITG_05374|PITG_01761|PITG_11116	pif:PITG_01062|pif:PITG_02303|pif:PITG_12161|pif:PITG_00636|pif:PITG_01253|pif:PITG_10866|pif:PITG_10940|pif:PITG_05374|pif:PITG_01761|pif:PITG_11116|	9473380|9469685|9473170|9479573|9477623|9476068|9476130|9463233|9469238|9476283|	http://www.genome.jp/kegg-bin/show_pathway?pif00330/pif:PITG_11116%09red/pif:PITG_01062%09red/pif:PITG_10940%09red/pif:PITG_10866%09red/pif:PITG_00636%09red/pif:PITG_05374%09red/pif:PITG_01761%09red/pif:PITG_12161%09red/pif:PITG_01253%09red/pif:PITG_02303%09red
Glutathione metabolism	KEGG PATHWAY	pif00480	7	32	0.158354	0.773138	PITG_02344|PITG_07991|PITG_23158|PITG_10866|PITG_03347|PITG_00564|PITG_02303	pif:PITG_02344|pif:PITG_07991|pif:PITG_23158|pif:PITG_10866|pif:PITG_03347|pif:PITG_00564|pif:PITG_02303|	9469803|9472617|9467220|9476068|9464504|9477686|9469685|	http://www.genome.jp/kegg-bin/show_pathway?pif00480/pif:PITG_07991%09red/pif:PITG_10866%09red/pif:PITG_03347%09red/pif:PITG_23158%09red/pif:PITG_00564%09red/pif:PITG_02344%09red/pif:PITG_02303%09red
Taurine and hypotaurine metabolism	KEGG PATHWAY	pif00430	2	5	0.190193	0.868194	PITG_00880|PITG_11116	pif:PITG_00880|pif:PITG_11116|	9472738|9476283|	http://www.genome.jp/kegg-bin/show_pathway?pif00430/pif:PITG_00880%09red/pif:PITG_11116%09red
RNA degradation	KEGG PATHWAY	pif03018	12	67	0.198743	0.868194	PITG_04667|PITG_17723|PITG_09042|PITG_18975|PITG_20903|PITG_18103|PITG_03700|PITG_11083|PITG_02564|PITG_15529|PITG_03764|PITG_21196	pif:PITG_04667|pif:PITG_17723|pif:PITG_09042|pif:PITG_18975|pif:PITG_20903|pif:PITG_18103|pif:PITG_03700|pif:PITG_11083|pif:PITG_02564|pif:PITG_15529|pif:PITG_03764|pif:PITG_09728|	9475790|9466381|9462525|9477145|9463603|9463029|9467646|9476253|9470173|9465450|9467705|9470354|	http://www.genome.jp/kegg-bin/show_pathway?pif03018/pif:PITG_20903%09red/pif:PITG_11083%09red/pif:PITG_04667%09red/pif:PITG_09042%09red/pif:PITG_03700%09red/pif:PITG_18103%09red/pif:PITG_18975%09red/pif:PITG_17723%09red/pif:PITG_15529%09red/pif:PITG_02564%09red/pif:PITG_03764%09red/pif:PITG_09728%09red
Degradation of aromatic compounds	KEGG PATHWAY	pif01220	3	12	0.24784	0.99983	PITG_10293|PITG_10292|PITG_21743	pif:PITG_10293|pif:PITG_10292|pif:PITG_21743|	9473930|9473929|9472356|	http://www.genome.jp/kegg-bin/show_pathway?pif01220/pif:PITG_21743%09red/pif:PITG_10292%09red/pif:PITG_10293%09red
Galactose metabolism	KEGG PATHWAY	pif00052	4	19	0.272928	0.99983	PITG_03598|PITG_21313|PITG_06016|PITG_10010	pif:PITG_03598|pif:PITG_21313|pif:PITG_06016|pif:PITG_10010|	9467550|9477789|9472196|9474852|	http://www.genome.jp/kegg-bin/show_pathway?pif00052/pif:PITG_10010%09red/pif:PITG_03598%09red/pif:PITG_21313%09red/pif:PITG_06016%09red
Nitrogen metabolism	KEGG PATHWAY	pif00910	5	26	0.286416	0.99983	PITG_08497|PITG_11116|PITG_13013|PITG_13011|PITG_09342	pif:PITG_08497|pif:PITG_11116|pif:PITG_13013|pif:PITG_13011|pif:PITG_09342|	9475185|9476283|9474516|9478508|9461812|	http://www.genome.jp/kegg-bin/show_pathway?pif00910/pif:PITG_13013%09red/pif:PITG_11116%09red/pif:PITG_08497%09red/pif:PITG_09342%09red/pif:PITG_13011%09red
Pentose and glucuronate interconversions	KEGG PATHWAY	pif00040	6	33	0.294349	0.99983	PITG_01253|PITG_06560|PITG_10940|PITG_02545|PITG_21743|PITG_01029	pif:PITG_01253|pif:PITG_06560|pif:PITG_10940|pif:PITG_02545|pif:PITG_21743|pif:PITG_01029|	9477623|9471837|9476130|9470155|9472356|9473351|	http://www.genome.jp/kegg-bin/show_pathway?pif00040/pif:PITG_06560%09red/pif:PITG_01029%09red/pif:PITG_01253%09red/pif:PITG_02545%09red/pif:PITG_21743%09red/pif:PITG_10940%09red
Folate biosynthesis	KEGG PATHWAY	pif00790	3	15	0.347556	0.99983	PITG_18078|PITG_18083|PITG_01065	pif:PITG_18078|pif:PITG_18083|pif:PITG_01065|	9463007|9463011|9473383|	http://www.genome.jp/kegg-bin/show_pathway?pif00790/pif:PITG_18078%09red/pif:PITG_18083%09red/pif:PITG_01065%09red
Ascorbate and aldarate metabolism	KEGG PATHWAY	pif00053	3	15	0.347556	0.99983	PITG_01253|PITG_18361|PITG_10940	pif:PITG_01253|pif:PITG_18361|pif:PITG_10940|	9477623|9463192|9476130|	http://www.genome.jp/kegg-bin/show_pathway?pif00053/pif:PITG_18361%09red/pif:PITG_10940%09red/pif:PITG_01253%09red
Fructose and mannose metabolism	KEGG PATHWAY	pif00051	3	17	0.413637	0.99983	PITG_02786|PITG_03598|PITG_13116	pif:PITG_02786|pif:PITG_03598|pif:PITG_13116|	9476805|9467550|9472935|	http://www.genome.jp/kegg-bin/show_pathway?pif00051/pif:PITG_13116%09red/pif:PITG_02786%09red/pif:PITG_03598%09red
Cyanoamino acid metabolism	KEGG PATHWAY	pif00460	6	39	0.423692	0.99983	PITG_15791|PITG_01397|PITG_03411|PITG_01398|PITG_03135|PITG_14696	pif:PITG_15791|pif:PITG_01397|pif:PITG_03411|pif:PITG_01398|pif:PITG_03135|pif:PITG_14696|	9475599|9468762|9467376|9468763|9464469|9478939|	http://www.genome.jp/kegg-bin/show_pathway?pif00460/pif:PITG_01397%09red/pif:PITG_01398%09red/pif:PITG_03135%09red/pif:PITG_14696%09red/pif:PITG_15791%09red/pif:PITG_03411%09red
Cysteine and methionine metabolism	KEGG PATHWAY	pif00270	4	27	0.491042	0.99983	PITG_01062|PITG_13402|PITG_10866|PITG_17516	pif:PITG_01062|pif:PITG_13402|pif:PITG_10866|pif:PITG_17516|	9473380|9477969|9476068|9471282|	http://www.genome.jp/kegg-bin/show_pathway?pif00270/pif:PITG_17516%09red/pif:PITG_10866%09red/pif:PITG_13402%09red/pif:PITG_01062%09red
beta-Alanine metabolism	KEGG PATHWAY	pif00410	3	20	0.508129	0.99983	PITG_01253|PITG_10866|PITG_10940	pif:PITG_01253|pif:PITG_10866|pif:PITG_10940|	9477623|9476068|9476130|	http://www.genome.jp/kegg-bin/show_pathway?pif00410/pif:PITG_10866%09red/pif:PITG_10940%09red/pif:PITG_01253%09red
Valine, leucine and isoleucine degradation	KEGG PATHWAY	pif00280	6	44	0.529195	0.99983	PITG_00453|PITG_00451|PITG_11161|PITG_01253|PITG_10940|PITG_06732	pif:PITG_00453|pif:PITG_00451|pif:PITG_11161|pif:PITG_01253|pif:PITG_10940|pif:PITG_06732|	9477426|9477424|9476322|9477623|9476130|9463065|	http://www.genome.jp/kegg-bin/show_pathway?pif00280/pif:PITG_10940%09red/pif:PITG_01253%09red/pif:PITG_00453%09red/pif:PITG_00451%09red/pif:PITG_06732%09red/pif:PITG_11161%09red
