# Supplementary material for: Melatonin Attenuates Potato Late Blight by Disrupting Cell Growth, Stress Tolerance, Fungicide Susceptibility and Homeostasis of Gene Expression in Phytophthora infestans
Source: Front Plant Sci. 2017 Nov 21;8:1993. doi: 10.3389/fpls.2017.01993 (PMC5702310; doi:10.3389/fpls.2017.01993)
Supplement: Supplementary file 10 [file Table6.xlsx]

## Sheet: Table  S6A
Table S5A The total differentially expressed genes involved in the amino acid metabolism in transcriptome( GO Term and KEGG pathway)
Gene ID	log2FC	padj	Interpro Description
Novel00988	1.1806	0.0074671	hypothetical protein JAAARDRAFT_190047 [Jaapia argillacea MUCL 33604]
Novel01245	-0.76229	0.015307	0
PITG_00221	0.53793	0.010979	Tryptophan synthase, putative [Source:UniProtKB/TrEMBL;Acc:D0MQ90]
PITG_00451	0.88033	5.57e-07	2-oxoisovalerate dehydrogenase subunit beta, mitochondrial [Source:UniProtKB/TrEMBL;Acc:D0MQU5]
PITG_00453	0.88945	1.4e-07	Lipoamide acyltransferase component of branched-chain alpha-keto acid dehydrogenase complex, putative [Source:UniProtKB/TrEMBL;Acc:D0MQU7]
PITG_00564	-1.7814	5.77e-23	Putative uncharacterized protein [Source:UniProtKB/TrEMBL;Acc:D0MR46]
PITG_00636	-0.50474	0.0091465	Urease [Source:UniProtKB/TrEMBL;Acc:D0MRB0]
PITG_00880	-0.96923	1.3e-06	Putative uncharacterized protein [Source:UniProtKB/TrEMBL;Acc:D0MRX1]
PITG_01062	1.3386	3.25e-13	S-adenosylmethionine decarboxylase proenzyme [Source:UniProtKB/TrEMBL;Acc:D0MSC8]
PITG_01065	0.4473	0.048844	Folylpolyglutamate synthase, putative [Source:UniProtKB/TrEMBL;Acc:D0MSD1]
PITG_01072	0.53489	0.0044477	5-methlytetrahydropteroyltriglutamate-homocysteine methyltransferease [Source:UniProtKB/TrEMBL;Acc:D0MSD8]
PITG_01253	1.027	1.62e-08	Aldehyde dehydrogenase, mitochondrial [Source:UniProtKB/TrEMBL;Acc:D0MV13]
PITG_01397	0.55151	0.0058837	Glycoside hydrolase, putative [Source:UniProtKB/TrEMBL;Acc:D0MT51]
PITG_01398	0.50672	0.01686	Beta-glucosidase, putative [Source:UniProtKB/TrEMBL;Acc:D0MT52]
PITG_01761	1.0637	0.035565	Proline oxidase, putative [Source:UniProtKB/TrEMBL;Acc:D0MU12]
PITG_01938	-1.0026	0.0027781	Glyceraldehyde-3-phosphate dehydrogenase [Source:UniProtKB/TrEMBL;Acc:D0MUG3]
PITG_01939	-0.93518	0.023748	Glyceraldehyde-3-phosphate dehydrogenase, putative [Source:UniProtKB/TrEMBL;Acc:D0MUG4]
PITG_01940	-1.0332	1.46e-06	Triosephosphate isomerase/glyceraldehyde-3-phosphate dehydrogenase, putative [Source:UniProtKB/TrEMBL;Acc:D0MUG5]
PITG_02049	0.56454	0.0031071	Citrate synthase [Source:UniProtKB/TrEMBL;Acc:D0MUR6]
PITG_02210	1.2957	6.82e-14	Phenylalanine-4-hydroxylase, henna-like protein [Source:UniProtKB/TrEMBL;Acc:D0MVR8]
PITG_02303	0.67624	0.015355	Ornithine decarboxylase 1 [Source:UniProtKB/TrEMBL;Acc:D0MVZ8]
PITG_02344	-0.43445	0.036876	5-oxoprolinase [Source:UniProtKB/TrEMBL;Acc:D0MW33]
PITG_02740	-0.5491	0.004195	Acetolactate synthase [Source:UniProtKB/TrEMBL;Acc:D0MX38]
PITG_02786	-0.90929	6.57e-07	Fructose-bisphosphate aldolase [Source:UniProtKB/TrEMBL;Acc:D0MX79]
PITG_02925	-1.4579	1.13e-20	Ketol-acid reductoisomerase [Source:UniProtKB/TrEMBL;Acc:D0MXI4]
PITG_03135	-0.92118	3.16e-06	Lysosomal beta glucosidase, putative [Source:UniProtKB/TrEMBL;Acc:D0MZG3]
PITG_03347	-0.80092	1.01e-05	Ribonucleoside-diphosphate reductase small chain [Source:UniProtKB/TrEMBL;Acc:D0N008]
PITG_03410	-0.85134	0.0010039	Acetolactate synthase small subunit, putative [Source:UniProtKB/TrEMBL;Acc:D0N068]
PITG_03411	-0.72561	9.3e-05	Lysosomal beta glucosidase, putative [Source:UniProtKB/TrEMBL;Acc:D0N069]
PITG_03598	-0.96851	5.02e-09	6-phosphofructokinase, putative [Source:UniProtKB/TrEMBL;Acc:D0MY08]
PITG_03599	0.61407	0.00094915	Alanine aminotransferase 2 [Source:UniProtKB/TrEMBL;Acc:D0MY09]
PITG_03700	-0.86429	8.08e-05	Enolase [Source:UniProtKB/TrEMBL;Acc:D0MYA4]
PITG_04441	-0.50835	0.0099539	3-isopropylmalate dehydrogenase [Source:UniProtKB/TrEMBL;Acc:D0N196]
PITG_04601	0.85843	0.0028386	Phosphoadenosine phosphosulfate reductase [Source:UniProtKB/TrEMBL;Acc:D0N1L8]
PITG_05374	0.62953	0.00053588	Argininosuccinate synthase [Source:UniProtKB/TrEMBL;Acc:D0N471]
PITG_05805	0.59166	0.039371	Tryptophan synthase [Source:UniProtKB/TrEMBL;Acc:D0N5Q5]
PITG_06732	0.62571	0.0010321	Acyl-CoA dehydrogenase, putative [Source:UniProtKB/TrEMBL;Acc:D0N7Z2]
PITG_07400	-0.92768	2.63e-08	Phosphoglycerate mutase [Source:UniProtKB/TrEMBL;Acc:D0N8B4]
PITG_07991	0.54232	0.0042146	Glutamate-cysteine ligase catalytic subunit, putative [Source:UniProtKB/TrEMBL;Acc:D0N979]
PITG_09393	-0.55962	0.0028851	Pyruvate kinase [Source:UniProtKB/TrEMBL;Acc:D0NBJ7]
PITG_10264	0.88336	4.87e-07	D-3-phosphoglycerate dehydrogenase [Source:UniProtKB/TrEMBL;Acc:D0NEX4]
PITG_10452	0.61943	0.0010478	CAD protein [Source:UniProtKB/TrEMBL;Acc:D0NFC4]
PITG_10454	0.57342	0.028335	Carbamoyl-phosphate synthase [ammonia], putative [Source:UniProtKB/TrEMBL;Acc:D0NFC5]
PITG_10866	0.8263	2.41e-06	Spermidine synthase, putative [Source:UniProtKB/TrEMBL;Acc:D0NH98]
PITG_10940	1.3201	1.56e-14	Aldehyde dehydrogenase, mitochondrial [Source:UniProtKB/TrEMBL;Acc:D0NFT1]
PITG_11116	1.0114	1.93e-06	NAD-specific glutamate dehydrogenase, putative [Source:UniProtKB/TrEMBL;Acc:D0NG78]
PITG_11161	1.0354	6.27e-07	2-oxoisovalerate dehydrogenase alpha subunit, mitochondrial [Source:UniProtKB/TrEMBL;Acc:D0NGB7]
PITG_11474	-0.46294	0.018495	Putative uncharacterized protein [Source:UniProtKB/TrEMBL;Acc:D0NIV4]
PITG_12161	0.51372	0.011304	Delta-1-pyrroline-5-carboxylate synthetase [Source:UniProtKB/TrEMBL;Acc:D0NJ70]
PITG_12462	-1.0787	3.44e-11	Aconitate hydratase, putative [Source:UniProtKB/TrEMBL;Acc:D0NKK5]
PITG_13116	-1.3446	2.08e-17	Triosephosphate isomerase [Source:UniProtKB/TrEMBL;Acc:D0NKB9]
PITG_13176	0.65656	0.00038826	Diaminopimelate decarboxylase, putative [Source:UniProtKB/TrEMBL;Acc:D0NJS3]
PITG_13402	0.80214	2.88e-06	Cystathionine beta-lyase [Source:UniProtKB/TrEMBL;Acc:D0NLW7]
PITG_13429	1.1292	3.69e-10	Aspartokinase [Source:UniProtKB/TrEMBL;Acc:D0NLZ2]
PITG_13924	0.8526	6.59e-05	Bifunctional aspartokinase/homoserine dehydrogenase, putative [Source:UniProtKB/TrEMBL;Acc:D0NN44]
PITG_14696	0.4306	0.036763	Serine hydroxymethyltransferase [Source:UniProtKB/TrEMBL;Acc:D0NQV6]
PITG_15791	-0.46468	0.019699	Glycoside hydrolase, putative [Source:UniProtKB/TrEMBL;Acc:D0NSJ8]
PITG_17516	0.70944	4.1e-05	S-adenosylmethionine synthase [Source:UniProtKB/TrEMBL;Acc:D0NWG8]
PITG_18188	0.49288	0.036418	Tetrapyrrole (Corrin/Porphyrin) Methylase, putative [Source:UniProtKB/TrEMBL;Acc:D0NX79]
PITG_18538	-1.0065	7.8e-10	3-isopropylmalate dehydratase large subunit, putative [Source:UniProtKB/TrEMBL;Acc:D0NYA4]
PITG_18545	0.50859	0.023466	Tetrahydrofolate dehydrogenase [Source:UniProtKB/TrEMBL;Acc:D0NYB0]
PITG_20759	-0.50352	0.019167	Dihydroxy-acid dehydratase [Source:UniProtKB/TrEMBL;Acc:D0P3A5]
PITG_20970	-0.52586	0.023256	Triosephosphate isomerase/glyceraldehyde-3-phosphate dehydrogenase, putative [Source:UniProtKB/TrEMBL;Acc:D0P2W7]
PITG_21697	-0.95046	1.09e-07	conserved hypothetical protein [Source:BROAD_P_infestans;Acc:PITG_21697]
PITG_22685	-1.1672	2.27e-12	Dihydroxy-acid dehydratase, putative [Source:UniProtKB/TrEMBL;Acc:D0MU74]
PITG_23158	-0.4919	0.018664	Isocitrate dehydrogenase [NADP] [Source:UniProtKB/TrEMBL;Acc:D0P034]

## Sheet: Table  S6B
Table S6B The differentially expressed genes involved in the amino acid metabolism in transcriptome( GO Term and KEGG pathway)
GO Term
branched-chain amino acid biosynthetic process
PITG_20759	-0.50352	0.019167	Dihydroxy-acid dehydratase [Source:UniProtKB/TrEMBL;Acc:D0P3A5]
PITG_12462	-1.0787	3.44e-11	Aconitate hydratase, putative [Source:UniProtKB/TrEMBL;Acc:D0NKK5]
PITG_04441	-0.50835	0.0099539	3-isopropylmalate dehydrogenase [Source:UniProtKB/TrEMBL;Acc:D0N196]
PITG_02740	-0.5491	0.004195	Acetolactate synthase [Source:UniProtKB/TrEMBL;Acc:D0MX38]
PITG_18538	-1.0065	7.8e-10	3-isopropylmalate dehydratase large subunit, putative [Source:UniProtKB/TrEMBL;Acc:D0NYA4]
PITG_02925	-1.4579	1.13e-20	Ketol-acid reductoisomerase [Source:UniProtKB/TrEMBL;Acc:D0MXI4]
PITG_22685	-1.1672	2.27e-12	Dihydroxy-acid dehydratase, putative [Source:UniProtKB/TrEMBL;Acc:D0MU74]
PITG_03410	-0.85134	0.0010039	Acetolactate synthase small subunit, putative [Source:UniProtKB/TrEMBL;Acc:D0N068]
cellular amino acid biosynthetic process
PITG_13402	0.80214	2.88e-06	Cystathionine beta-lyase [Source:UniProtKB/TrEMBL;Acc:D0NLW7]
PITG_04601	0.85843	0.0028386	Phosphoadenosine phosphosulfate reductase [Source:UniProtKB/TrEMBL;Acc:D0N1L8]
PITG_10264	0.88336	4.87e-07	D-3-phosphoglycerate dehydrogenase [Source:UniProtKB/TrEMBL;Acc:D0NEX4]
PITG_01065	0.4473	0.048844	Folylpolyglutamate synthase, putative [Source:UniProtKB/TrEMBL;Acc:D0MSD1]
PITG_01072	0.53489	0.0044477	5-methlytetrahydropteroyltriglutamate-homocysteine methyltransferease [Source:UniProtKB/TrEMBL;Acc:D0MSD8]
PITG_05805	0.59166	0.039371	Tryptophan synthase [Source:UniProtKB/TrEMBL;Acc:D0N5Q5]
PITG_18188	0.49288	0.036418	Tetrapyrrole (Corrin/Porphyrin) Methylase, putative [Source:UniProtKB/TrEMBL;Acc:D0NX79]
PITG_00221	0.53793	0.010979	Tryptophan synthase, putative [Source:UniProtKB/TrEMBL;Acc:D0MQ90]
PITG_18545	0.50859	0.023466	Tetrahydrofolate dehydrogenase [Source:UniProtKB/TrEMBL;Acc:D0NYB0]
PITG_13924	0.8526	6.59e-05	Bifunctional aspartokinase/homoserine dehydrogenase, putative [Source:UniProtKB/TrEMBL;Acc:D0NN44]
PITG_12161	0.51372	0.011304	Delta-1-pyrroline-5-carboxylate synthetase [Source:UniProtKB/TrEMBL;Acc:D0NJ70]
PITG_13176	0.65656	0.00038826	Diaminopimelate decarboxylase, putative [Source:UniProtKB/TrEMBL;Acc:D0NJS3]
PITG_01761	1.0637	0.035565	Proline oxidase, putative [Source:UniProtKB/TrEMBL;Acc:D0MU12]
PITG_03599	0.61407	0.00094915	Alanine aminotransferase 2 [Source:UniProtKB/TrEMBL;Acc:D0MY09]
PITG_02210	1.2957	6.82e-14	Phenylalanine-4-hydroxylase, henna-like protein [Source:UniProtKB/TrEMBL;Acc:D0MVR8]
PITG_05374	0.62953	0.00053588	Argininosuccinate synthase [Source:UniProtKB/TrEMBL;Acc:D0N471]
PITG_13429	1.1292	3.69e-10	Aspartokinase [Source:UniProtKB/TrEMBL;Acc:D0NLZ2]
PITG_03410	-0.85134	0.0010039	Acetolactate synthase small subunit, putative [Source:UniProtKB/TrEMBL;Acc:D0N068]
PITG_02740	-0.5491	0.004195	Acetolactate synthase [Source:UniProtKB/TrEMBL;Acc:D0MX38]
PITG_02925	-1.4579	1.13e-20	Ketol-acid reductoisomerase [Source:UniProtKB/TrEMBL;Acc:D0MXI4]
PITG_04441	-0.50835	0.0099539	3-isopropylmalate dehydrogenase [Source:UniProtKB/TrEMBL;Acc:D0N196]
PITG_12462	-1.0787	3.44e-11	Aconitate hydratase, putative [Source:UniProtKB/TrEMBL;Acc:D0NKK5]
PITG_22685	-1.1672	2.27e-12	Dihydroxy-acid dehydratase, putative [Source:UniProtKB/TrEMBL;Acc:D0MU74]
PITG_18538	-1.0065	7.8e-10	3-isopropylmalate dehydratase large subunit, putative [Source:UniProtKB/TrEMBL;Acc:D0NYA4]
PITG_20759	-0.50352	0.019167	Dihydroxy-acid dehydratase [Source:UniProtKB/TrEMBL;Acc:D0P3A5]
Branched-chain amino acid metabolic process
PITG_02925	-1.4579	1.13e-20	Ketol-acid reductoisomerase [Source:UniProtKB/TrEMBL;Acc:D0MXI4]
PITG_02740	-0.5491	0.004195	Acetolactate synthase [Source:UniProtKB/TrEMBL;Acc:D0MX38]
PITG_18538	-1.0065	7.8e-10	3-isopropylmalate dehydratase large subunit, putative [Source:UniProtKB/TrEMBL;Acc:D0NYA4]
PITG_04441	-0.50835	0.0099539	3-isopropylmalate dehydrogenase [Source:UniProtKB/TrEMBL;Acc:D0N196]
PITG_03410	-0.85134	0.0010039	Acetolactate synthase small subunit, putative [Source:UniProtKB/TrEMBL;Acc:D0N068]
PITG_22685	-1.1672	2.27e-12	Dihydroxy-acid dehydratase, putative [Source:UniProtKB/TrEMBL;Acc:D0MU74]
PITG_12462	-1.0787	3.44e-11	Aconitate hydratase, putative [Source:UniProtKB/TrEMBL;Acc:D0NKK5]
PITG_20759	-0.50352	0.019167	Dihydroxy-acid dehydratase [Source:UniProtKB/TrEMBL;Acc:D0P3A5]
KEGG pathway
Alanine, aspartate and glutamate metabolism
PITG_10454	0.57342	0.028335	Carbamoyl-phosphate synthase [ammonia], putative [Source:UniProtKB/TrEMBL;Acc:D0NFC5]
Novel00988	1.1806	0.0074671	hypothetical protein JAAARDRAFT_190047 [Jaapia argillacea MUCL 33604]
PITG_03599	0.61407	0.00094915	Alanine aminotransferase 2 [Source:UniProtKB/TrEMBL;Acc:D0MY09]
PITG_11474	-0.46294	0.018495	Putative uncharacterized protein [Source:UniProtKB/TrEMBL;Acc:D0NIV4]
PITG_05374	0.62953	0.00053588	Argininosuccinate synthase [Source:UniProtKB/TrEMBL;Acc:D0N471]
PITG_11116	1.0114	1.93e-06	NAD-specific glutamate dehydrogenase, putative [Source:UniProtKB/TrEMBL;Acc:D0NG78]
PITG_10452	0.61943	0.0010478	CAD protein [Source:UniProtKB/TrEMBL;Acc:D0NFC4]
Cysteine and methionine metabolism
PITG_01062	1.3386	3.25e-13	S-adenosylmethionine decarboxylase proenzyme [Source:UniProtKB/TrEMBL;Acc:D0MSC8]
PITG_13402	0.80214	2.88e-06	Cystathionine beta-lyase [Source:UniProtKB/TrEMBL;Acc:D0NLW7]
PITG_10866	0.8263	2.41e-06	Spermidine synthase, putative [Source:UniProtKB/TrEMBL;Acc:D0NH98]
PITG_17516	0.70944	4.1e-05	S-adenosylmethionine synthase [Source:UniProtKB/TrEMBL;Acc:D0NWG8]
Valine, leucine and isoleucine degradation
PITG_00453	0.88945	1.4e-07	Lipoamide acyltransferase component of branched-chain alpha-keto acid dehydrogenase complex, putative [Source:UniProtKB/TrEMBL;Acc:D0MQU7]
PITG_00451	0.88033	5.57e-07	2-oxoisovalerate dehydrogenase subunit beta, mitochondrial [Source:UniProtKB/TrEMBL;Acc:D0MQU5]
PITG_11161	1.0354	6.27e-07	2-oxoisovalerate dehydrogenase alpha subunit, mitochondrial [Source:UniProtKB/TrEMBL;Acc:D0NGB7]
PITG_01253	1.027	1.62e-08	Aldehyde dehydrogenase, mitochondrial [Source:UniProtKB/TrEMBL;Acc:D0MV13]
PITG_10940	1.3201	1.56e-14	Aldehyde dehydrogenase, mitochondrial [Source:UniProtKB/TrEMBL;Acc:D0NFT1]
PITG_06732	0.62571	0.0010321	Acyl-CoA dehydrogenase, putative [Source:UniProtKB/TrEMBL;Acc:D0N7Z2]
Valine, leucine and isoleucine biosynthesis
PITG_02740	-0.5491	0.004195	Acetolactate synthase [Source:UniProtKB/TrEMBL;Acc:D0MX38]
PITG_02925	-1.4579	1.13e-20	Ketol-acid reductoisomerase [Source:UniProtKB/TrEMBL;Acc:D0MXI4]
PITG_22685	-1.1672	2.27e-12	Dihydroxy-acid dehydratase, putative [Source:UniProtKB/TrEMBL;Acc:D0MU74]
PITG_20759	-0.50352	0.019167	Dihydroxy-acid dehydratase [Source:UniProtKB/TrEMBL;Acc:D0P3A5]
Arginine and proline metabolism
PITG_01062	1.3386	3.25e-13	S-adenosylmethionine decarboxylase proenzyme [Source:UniProtKB/TrEMBL;Acc:D0MSC8]
PITG_02303	0.67624	0.015355	Ornithine decarboxylase 1 [Source:UniProtKB/TrEMBL;Acc:D0MVZ8]
PITG_12161	0.51372	0.011304	Delta-1-pyrroline-5-carboxylate synthetase [Source:UniProtKB/TrEMBL;Acc:D0NJ70]
PITG_00636	-0.50474	0.0091465	Urease [Source:UniProtKB/TrEMBL;Acc:D0MRB0]
PITG_01253	1.027	1.62e-08	Aldehyde dehydrogenase, mitochondrial [Source:UniProtKB/TrEMBL;Acc:D0MV13]
PITG_10866	0.8263	2.41e-06	Spermidine synthase, putative [Source:UniProtKB/TrEMBL;Acc:D0NH98]
PITG_10940	1.3201	1.56e-14	Aldehyde dehydrogenase, mitochondrial [Source:UniProtKB/TrEMBL;Acc:D0NFT1]
PITG_05374	0.62953	0.00053588	Argininosuccinate synthase [Source:UniProtKB/TrEMBL;Acc:D0N471]
PITG_01761	1.0637	0.035565	Proline oxidase, putative [Source:UniProtKB/TrEMBL;Acc:D0MU12]
PITG_11116	1.0114	1.93e-06	NAD-specific glutamate dehydrogenase, putative [Source:UniProtKB/TrEMBL;Acc:D0NG78]
Glutathione metabolism
PITG_02344	-0.43445	0.036876	5-oxoprolinase [Source:UniProtKB/TrEMBL;Acc:D0MW33]
PITG_07991	0.54232	0.0042146	Glutamate-cysteine ligase catalytic subunit, putative [Source:UniProtKB/TrEMBL;Acc:D0N979]
PITG_23158	-0.4919	0.018664	Isocitrate dehydrogenase [NADP] [Source:UniProtKB/TrEMBL;Acc:D0P034]
PITG_10866	0.8263	2.41e-06	Spermidine synthase, putative [Source:UniProtKB/TrEMBL;Acc:D0NH98]
PITG_03347	-0.80092	1.01e-05	Ribonucleoside-diphosphate reductase small chain [Source:UniProtKB/TrEMBL;Acc:D0N008]
PITG_00564	-1.7814	5.77e-23	Putative uncharacterized protein [Source:UniProtKB/TrEMBL;Acc:D0MR46]
PITG_02303	0.67624	0.015355	Ornithine decarboxylase 1 [Source:UniProtKB/TrEMBL;Acc:D0MVZ8]
Cyanoamino acid metabolism
PITG_15791	-0.46468	0.019699	Glycoside hydrolase, putative [Source:UniProtKB/TrEMBL;Acc:D0NSJ8]
PITG_01397	0.55151	0.0058837	Glycoside hydrolase, putative [Source:UniProtKB/TrEMBL;Acc:D0MT51]
PITG_03411	-0.72561	9.3e-05	Lysosomal beta glucosidase, putative [Source:UniProtKB/TrEMBL;Acc:D0N069]
PITG_01398	0.50672	0.01686	Beta-glucosidase, putative [Source:UniProtKB/TrEMBL;Acc:D0MT52]
PITG_03135	-0.92118	3.16e-06	Lysosomal beta glucosidase, putative [Source:UniProtKB/TrEMBL;Acc:D0MZG3]
PITG_14696	0.4306	0.036763	Serine hydroxymethyltransferase [Source:UniProtKB/TrEMBL;Acc:D0NQV6]
Beta-Alanine metabolism
PITG_01253	1.027	1.62e-08	Aldehyde dehydrogenase, mitochondrial [Source:UniProtKB/TrEMBL;Acc:D0MV13]
PITG_10866	0.8263	2.41e-06	Spermidine synthase, putative [Source:UniProtKB/TrEMBL;Acc:D0NH98]
PITG_10940	1.3201	1.56e-14	Aldehyde dehydrogenase, mitochondrial [Source:UniProtKB/TrEMBL;Acc:D0NFT1]
Taurine and hypotaurine metabolism
PITG_00880	-0.96923	1.3e-06	Putative uncharacterized protein [Source:UniProtKB/TrEMBL;Acc:D0MRX1]
PITG_11116	1.0114	1.93e-06	NAD-specific glutamate dehydrogenase, putative [Source:UniProtKB/TrEMBL;Acc:D0NG78]
Biosynthesis of amino acids
PITG_03700	-0.86429	8.08e-05	Enolase [Source:UniProtKB/TrEMBL;Acc:D0MYA4]
PITG_13402	0.80214	2.88e-06	Cystathionine beta-lyase [Source:UniProtKB/TrEMBL;Acc:D0NLW7]
Novel01245	-0.76229	0.015307	0
PITG_01940	-1.0332	1.46e-06	Triosephosphate isomerase/glyceraldehyde-3-phosphate dehydrogenase, putative [Source:UniProtKB/TrEMBL;Acc:D0MUG5]
PITG_17516	0.70944	4.1e-05	S-adenosylmethionine synthase [Source:UniProtKB/TrEMBL;Acc:D0NWG8]
PITG_14696	0.4306	0.036763	Serine hydroxymethyltransferase [Source:UniProtKB/TrEMBL;Acc:D0NQV6]
PITG_20970	-0.52586	0.023256	Triosephosphate isomerase/glyceraldehyde-3-phosphate dehydrogenase, putative [Source:UniProtKB/TrEMBL;Acc:D0P2W7]
PITG_03598	-0.96851	5.02e-09	6-phosphofructokinase, putative [Source:UniProtKB/TrEMBL;Acc:D0MY08]
PITG_03599	0.61407	0.00094915	Alanine aminotransferase 2 [Source:UniProtKB/TrEMBL;Acc:D0MY09]
PITG_13116	-1.3446	2.08e-17	Triosephosphate isomerase [Source:UniProtKB/TrEMBL;Acc:D0NKB9]
PITG_02049	0.56454	0.0031071	Citrate synthase [Source:UniProtKB/TrEMBL;Acc:D0MUR6]
PITG_12161	0.51372	0.011304	Delta-1-pyrroline-5-carboxylate synthetase [Source:UniProtKB/TrEMBL;Acc:D0NJ70]
PITG_23158	-0.4919	0.018664	Isocitrate dehydrogenase [NADP] [Source:UniProtKB/TrEMBL;Acc:D0P034]
PITG_01938	-1.0026	0.0027781	Glyceraldehyde-3-phosphate dehydrogenase [Source:UniProtKB/TrEMBL;Acc:D0MUG3]
PITG_01939	-0.93518	0.023748	Glyceraldehyde-3-phosphate dehydrogenase, putative [Source:UniProtKB/TrEMBL;Acc:D0MUG4]
PITG_07400	-0.92768	2.63e-08	Phosphoglycerate mutase [Source:UniProtKB/TrEMBL;Acc:D0N8B4]
PITG_21697	-0.95046	1.09e-07	conserved hypothetical protein [Source:BROAD_P_infestans;Acc:PITG_21697]
PITG_22685	-1.1672	2.27e-12	Dihydroxy-acid dehydratase, putative [Source:UniProtKB/TrEMBL;Acc:D0MU74]
PITG_02925	-1.4579	1.13e-20	Ketol-acid reductoisomerase [Source:UniProtKB/TrEMBL;Acc:D0MXI4]
PITG_02786	-0.90929	6.57e-07	Fructose-bisphosphate aldolase [Source:UniProtKB/TrEMBL;Acc:D0MX79]
PITG_02740	-0.5491	0.004195	Acetolactate synthase [Source:UniProtKB/TrEMBL;Acc:D0MX38]
PITG_09393	-0.55962	0.0028851	Pyruvate kinase [Source:UniProtKB/TrEMBL;Acc:D0NBJ7]
PITG_20759	-0.50352	0.019167	Dihydroxy-acid dehydratase [Source:UniProtKB/TrEMBL;Acc:D0P3A5]
PITG_00221	0.53793	0.010979	Tryptophan synthase, putative [Source:UniProtKB/TrEMBL;Acc:D0MQ90]
PITG_02210	1.2957	6.82e-14	Phenylalanine-4-hydroxylase, henna-like protein [Source:UniProtKB/TrEMBL;Acc:D0MVR8]
PITG_05374	0.62953	0.00053588	Argininosuccinate synthase [Source:UniProtKB/TrEMBL;Acc:D0N471]

## Sheet: Table S6C
Table S6C The differentially expressed gene involved in the carbohydrate metabolism in transcriptome (GO term and KEGG pathway)
GO term
glycolytic process
Gene ID	log2FC	padj	Interpro Description
PITG_20970	-0.52586	0.023256	Triosephosphate isomerase/glyceraldehyde-3-phosphate dehydrogenase, putative
PITG_03598	-0.96851	5.02e-09	6-phosphofructokinase, putative
PITG_06016	-0.56629	0.024186	Glucokinase, putative
PITG_02786	-0.90929	6.57e-07	Fructose-bisphosphate aldolase
PITG_00132	-0.7825	1.88e-05	Phosphoglycerate kinase
PITG_09393	-0.55962	0.0028851	Pyruvate kinase
PITG_13116	-1.3446	2.08e-17	Triosephosphate isomerase
PITG_21313	-0.89107	2.8e-05	Glucokinase, putative
PITG_03700	-0.86429	8.08e-05	Enolase
PITG_07400	-0.92768	2.63e-08	Phosphoglycerate mutase
PITG_21697	-0.95046	1.09e-07	conserved hypothetical protein
single-organism carbohydrate catabolic process
PITG_18361	0.93598	1.67e-06	Inositol oxygenase
PITG_03700	-0.86429	8.08e-05	Enolase
PITG_21313	-0.89107	2.8e-05	Glucokinase, putative
PITG_13116	-1.3446	2.08e-17	Triosephosphate isomerase
PITG_21697	-0.95046	1.09e-07	conserved hypothetical protein
PITG_07400	-0.92768	2.63e-08	Phosphoglycerate mutase
PITG_03598	-0.96851	5.02e-09	6-phosphofructokinase, putative
PITG_06016	-0.56629	0.024186	Glucokinase, putative
PITG_20970	-0.52586	0.023256	Triosephosphate isomerase/glyceraldehyde-3-phosphate dehydrogenase, putative
PITG_09393	-0.55962	0.0028851	Pyruvate kinase
PITG_02786	-0.90929	6.57e-07	Fructose-bisphosphate aldolase
PITG_00132	-0.7825	1.88e-05	Phosphoglycerate kinase
KEGG pathway
glycolysis / gluconeogenesis
Gene ID	log2FC	padj	Interpro Description
PITG_00720	0.5263	0.0087427	Acetyl-coenzyme A synthetase
PITG_01253	1.027	1.62e-08	Aldehyde dehydrogenase, mitochondrial
PITG_21743	0.84269	1.03e-06	Mannitol dehydrogenase, putative
PITG_10940	1.3201	1.56e-14	Aldehyde dehydrogenase, mitochondrial
PITG_10293	-2.676	1.61e-40	Alcohol dehydrogenase, putative
PITG_21313	-0.89107	2.8e-05	Glucokinase, putative
PITG_00721	-1.2299	6.8e-13	Acetyl-coenzyme A synthetase
PITG_03598	-0.96851	5.02e-09	6-phosphofructokinase, putative
PITG_03700	-0.86429	8.08e-05	Enolase
PITG_13116	-1.3446	2.08e-17	Triosephosphate isomerase
PITG_01940	-1.0332	1.46e-06	Triosephosphate isomerase/glyceraldehyde-3-phosphate dehydrogenase, putative
PITG_10292	-0.56453	0.0057664	Alcohol dehydrogenase, putative
PITG_01938	-1.0026	0.0027781	Glyceraldehyde-3-phosphate dehydrogenase
PITG_01939	-0.93518	0.023748	Glyceraldehyde-3-phosphate dehydrogenase, putative
PITG_07400	-0.92768	2.63e-08	Phosphoglycerate mutase
PITG_02786	-0.90929	6.57e-07	Fructose-bisphosphate aldolase
PITG_21697	-0.95046	1.09e-07	conserved hypothetical protein
PITG_09393	-0.55962	0.0028851	Pyruvate kinase
PITG_06016	-0.56629	0.024186	Glucokinase, putative
PITG_20970	-0.52586	0.023256	Triosephosphate isomerase/glyceraldehyde-3-phosphate dehydrogenase, putative
Galactose metabolism
PITG_03598	-0.96851	5.02e-09	6-phosphofructokinase, putative
PITG_21313	-0.89107	2.8e-05	Glucokinase, putative
PITG_06016	-0.56629	0.024186	Glucokinase, putative
PITG_10010	-0.50008	0.039858	N-acetylgalactosamine kinase, putative
Fructose and mannose metabolism
PITG_02786	-0.90929	6.57e-07	Fructose-bisphosphate aldolase
PITG_03598	-0.96851	5.02e-09	6-phosphofructokinase, putative
PITG_13116	-1.3446	2.08e-17	Triosephosphate isomerase
Pyruvate metabolism
PITG_00720	0.5263	0.0087427	Acetyl-coenzyme A synthetase
PITG_00721	-1.2299	6.8e-13	Acetyl-coenzyme A synthetase
PITG_12946	0.5522	0.029582	Hydroxyacylglutathione hydrolase
PITG_03721	-1.6497	4.69e-21	Pyruvate, phosphate dikinase, putative
PITG_01253	1.027	1.62e-08	Aldehyde dehydrogenase, mitochondrial
PITG_03440	-0.47742	0.028834	Malate synthase
PITG_10940	1.3201	1.56e-14	Aldehyde dehydrogenase, mitochondrial
PITG_09393	-0.55962	0.0028851	Pyruvate kinase
PITG_18706	-0.66216	0.00014012	Acetyl-CoA carboxylase, putative
PITG_03724	-1.9521	8.52e-33	Pyruvate, phosphate dikinase, putative
Pentose and glucuronate interconversions
PITG_01253	1.027	1.6218e-08	Aldehyde dehydrogenase, mitochondrial
PITG_06560	-1.0682	0.012275	Pectinesterase
PITG_10940	1.3201	1.556e-14	Aldehyde dehydrogenase, mitochondrial
PITG_02545	0.90609	8.0386e-07	Pectinesterase
PITG_21743	0.84269	1.0331e-06	Mannitol dehydrogenase, putative
PITG_01029	0.57173	0.0059971	Pectinesterase
Ascorbate and aldarate metabolism
PITG_01253	1.027	1.6218e-08	Aldehyde dehydrogenase, mitochondrial
PITG_18361	0.93598	1.6705e-06	Inositol oxygenase
PITG_10940	1.3201	1.556e-14	Aldehyde dehydrogenase, mitochondrial

## Sheet: Table S6D
Table S6D The differentially expressed genes involved in the glycerolipid metabolism in transcriptome( KEGG pathway)
Glycerolipid metabolism
Gene ID	log2FC	padj	Interpro Description
PITG_10763	0.70692	0.00015086	Lysocardiolipin acyltransferase, putative
PITG_05507	-0.50238	0.020325	Putative uncharacterized protein
PITG_01860	-0.49084	0.033093	Transmembrane protein, putative
PITG_01253	1.027	1.62e-08	Aldehyde dehydrogenase, mitochondrial
PITG_08460	-0.6371	0.0014831	Lipin-like protein
PITG_10940	1.3201	1.56e-14	Aldehyde dehydrogenase, mitochondrial
PITG_18707	-0.51426	0.010996	Glycerol-3-phosphate O-acyltransferase, putative
PITG_11965	-0.60175	0.00099597	Putative uncharacterized protein
PITG_21743	0.84269	1.03e-06	Mannitol dehydrogenase, putative
PITG_01332	-1.0533	3.61e-10	Lysophospholipid acyltransferase, putative
PITG_18025	-0.8616	1.46e-05	Fatty acid synthase subunit alpha, putative [Source:UniProtKB/TrEMBL;Acc:D0NXJ3]
